# Supplementary material for: Identifying and validating blood mRNA biomarkers for acute and chronic insufficient sleep in humans: a machine learning approach
Source: Sleep. 2018 Sep 24;42(1):zsy186. doi: 10.1093/sleep/zsy186 (PMC6335875; doi:10.1093/sleep/zsy186)
Supplement: zsy186_suppl_Supplementary_DataSet_S1 [file zsy186_suppl_supplementary_dataset_s1.xlsx]

## Sheet: HoursAwake_apriori
'hours awake' a priori selected features
Gene Symbol	Probe Name
FLJ36116	A_32_P933041
LOC730235	A_24_P884376
A_24_P307306	A_24_P307306
HIST1H3J	A_23_P93282
LOC100132217	A_32_P164758
KRTAP4-2	A_23_P49988
PARM1	A_23_P212779
CCDC144NL	A_32_P109214
KIAA0355	A_23_P324490
GPATCH1	A_23_P27822
STXBP4	A_32_P90483
TOR1AIP2	A_23_P201823
PTPLB	A_23_P155197
HIST1H4J	A_23_P30805
C6orf204	A_24_P865
MED9	A_24_P8267
CCDC88C	A_24_P911663
HECTD3	A_23_P149221
TPM4	A_24_P82880
FTSJ3	A_23_P55091
C1orf96	A_32_P83776
NEK1	A_32_P68050
NCAPD2	A_23_P25293
PIK3R3	A_23_P22970
HIST1H4K	A_23_P30813
UBE2V1	A_23_P218685

## Sheet: SleepSufficiency_apriori
Sleep sufficiency a priori selected features
Gene Symbol	Probe Name
ZNF609	A_32_P176609
ZNF543	A_32_P139229
ZNF469	A_32_P116556
ZNF451	A_24_P59545
ZNF425	A_24_P941166
ZNF284	A_32_P129968
ZMYM6	A_23_P201845
ZFP90	A_24_P176404
ZFP57	A_32_P80245
ZFP36L2	A_23_P101960
ZC3H4	A_24_P220618
ZBTB38	A_24_P221323
Z21831	A_32_P215078
YWHAG	A_24_P106681
XYLT1	A_24_P787897
X62691	A_32_P6541
WFDC5	A_23_P402331
WDR67	A_23_P334218
WDFY4	A_32_P30905
VTI1B	A_24_P246552
VPS35	A_24_P270769
UTP20	A_23_P162525
UTP14C	A_24_P201879
USP37	A_24_P15114
USP12	A_23_P217596
URB2	A_23_P74914
UHMK1	A_23_P342067
UBXN6	A_23_P386905
UBE2F	A_23_P39561
UACA	A_24_P290585
U2AF1L4	A_23_P326296
U09197	A_24_P937240
TXNIP	A_23_P97700
TXNDC6	A_23_P212672
TUG1	A_23_P68868
TTC9	A_23_P14508
TTC22	A_24_P673968
TTC15	A_23_P347131
TSTA3	A_23_P94301
TSGA10	A_23_P17103
TRMT112	A_23_P12992
TRIP6	A_24_P4054
TRIM58	A_23_P314052
TRIM11	A_24_P370682
TRAF3IP3	A_23_P334414
TRAF3IP1	A_32_P170003
TPR	A_24_P179611
TPM3	A_32_P119197
TNS1	A_24_P136453
TNFAIP2	A_23_P421423
TMPRSS13	A_23_P435477
TMOD1	A_23_P112289
TMIE	A_24_P234462
TMEM56	A_23_P314805
TMEM200A	A_32_P40288
TMEM183B	A_23_P149664
TMEM170A	A_23_P100517
TMEM131	A_23_P368558
TMCC2	A_32_P133840
TKTL1	A_23_P259901
TIMELESS	CPID_578
TGS1	A_23_P60899
TCP1	A_23_P122782
tcag7.873	A_24_P75456
TAF2	A_24_P16892
T84338	A_32_P76441
SYNJ2	A_23_P344719
SYNE2	A_24_P307759
SYNE1	A_23_P500861
SUV420H1	A_24_P295709
STRBP	A_24_P398016
STRADB	A_23_P90679
STAB1	A_23_P32500
SSTR4	A_23_P419582
SRRM1	A_24_P264192
SRRD	A_24_P288954
SPACA5	A_24_P276385
SNRK	A_24_P936688
SMOX	A_23_P102731
SMARCA1	A_23_P44244
SLC4A1	A_23_P89380
SLC48A1	A_23_P204511
SLC45A3	A_24_P208345
SLC41A3	A_23_P18317
SLC41A1	A_24_P122732
SLC39A14	A_23_P59950
SLC38A3	A_24_P402784
SLC18A2	A_23_P52499
SIAH2	A_23_P69121
SH3TC1	A_23_P41390
SH3KBP1	A_24_P289139
SGTA	A_23_P108331
SFMBT1	A_23_P259393
SERPINB6	A_24_P838743
SERF2	A_23_P106299
SENP2	A_32_P420000
SEMA4C	A_23_P114057
SELK	A_23_P364517
SELENBP1	A_23_P74619
SECISBP2	A_24_P119482
SEC61B	A_23_P135342
SDHD	A_23_P138967
SDCCAG1	A_24_P6808
SCNM1	A_24_P259799
SCN4A	A_24_P270999
SCAPER	A_23_P163408
SAMD12	A_32_P92355
RUNDC3A	A_24_P91094
RPS9	A_32_P223456
RPS2	A_32_P155786
RPP14	A_24_P114496
RPL38	A_23_P95879
RPL19	A_23_P77779
RPA1	A_23_P107073
RNF216	A_24_P469641
RNASE3	A_23_P163025
RIPK4	A_24_P125871
RIPK2	A_24_P124032
RIOK3	A_23_P55578
RIOK1	A_24_P8088
RILP	A_24_P185117
RHO	A_23_P57950
RHCE	A_23_P62634
RASSF4	A_24_P295590
RASAL3	A_23_P79069
RAC2	A_23_P218774
PVRIG	A_23_P8424
PUM2	A_24_P2995
PTPRE	A_24_P213503
PSD	A_23_P115699
PRMT2	A_23_P211247
PRMT10	A_23_P41541
PRKCE	A_23_P348194
PRIMA1	A_23_P502808
PRDX5	A_24_P155378
PRDX2	A_23_P142045
PPP2R2B	A_23_P213620
PPM1A	A_24_P407323
POM121	A_32_P131940
POLR1B	A_23_P209987
POLE3	A_23_P135326
POLD3	A_24_P75056
POGZ	A_23_P63219
PLEKHF1	A_23_P79130
PLCB1	A_23_P6099
PKN2	A_23_P23227
PIWIL4	A_23_P427760
PIGC	A_23_P86252
PHACTR2	A_23_P111240
PARP1	A_23_P114783
PAGE2B	A_32_P109683
PAGE2	A_32_P70927
PABPC1	A_23_P82693
P4HB	A_24_P213684
OTUD3	A_24_P8575
OR2W3	A_24_P333993
OPN1LW	A_23_P114374
OMA1	A_23_P138139
OLFML2B	A_23_P137689
OBFC1	A_24_P759674
NXPH4	A_24_P196188
NUDT21	A_24_P287756
NTAN1	A_23_P170498
NRN1	A_23_P82088
NP285481	A_24_P936836
NOL10	A_24_P34505
NLRP5	A_23_P4962
NHS	A_32_P126375
NFIX	A_24_P858698
NFATC1	A_23_P300150
NETO1	A_23_P4489
NDUFS1	A_23_P131365
NDUFC1	A_23_P92362
NDUFB9	A_24_P154006
NCRNA00202	A_24_P462853
NCL	A_23_P5551
NAT2	A_23_P31798
NAPSA	A_32_P107029
MXI1	A_23_P161399
MXD4	A_23_P259490
MTMR9	A_24_P261052
MRPS6	A_24_P365571
MRPS34	A_23_P163496
MRPS18B	A_23_P59107
MRPS10	A_24_P283294
MOXD1	A_23_P31064
MGC27345	A_23_P336218
MFSD4	A_24_P51115
MFNG	A_24_P224926
METTL10	A_24_P86868
MET	A_23_P145844
MED22	A_23_P501790
MCOLN1	A_23_P27571
MCAT	A_23_P132358
MAPK1IP1L	A_24_P107674
MAN2B2	A_23_P250379
MAN2A2	A_24_P381838
MAN2A1	A_23_P18931
MAFK	A_23_P373598
LRRC1	A_23_P215024
LOC728875	A_32_P74120
LOC643790	A_32_P117697
LOC400590	A_32_P64038
LOC389765	A_23_P9280
LOC388965	A_32_P18250
LOC388588	A_32_P71675
LOC339240	A_32_P35734
LOC286161	A_32_P13370
LOC146336	A_32_P399187
LOC100293875	A_32_P22750
LOC100288144	A_32_P109755
LOC100240726	A_32_P209624
LOC100170939	A_24_P710730
LOC100133109	A_32_P56143
LOC100130856	A_24_P213628
LOC100129292	A_32_P177522
LHB	A_23_P218505
LARS2	A_23_P212397
LAMP1	A_23_P162846
LALBA	A_23_P116765
L48692	A_23_P102183
KLHDC1	A_32_P164513
KIF26B	A_23_P63541
KIF21A	A_24_P366315
KIAA2018	A_32_P138617
KIAA1109	A_24_P754185
KIAA0406	A_24_P327499
KDM4A	A_23_P74446
KANK2	A_24_P324787
ITGB1	A_32_P95397
ISCA1	A_24_P75543
IRF5	A_24_P363609
IRF2BP2	A_23_P46588
IQGAP2	A_24_P246361
INO80	A_23_P106522
IL26	A_23_P128503
IGF2BP2	A_23_P95672
IFT88	A_23_P48339
IFRD2	A_23_P92132
HYAL2	A_23_P57927
HNRNPD	A_23_P58353
HMGN1	A_32_P167278
HMGB4	A_23_P11697
HMBOX1	A_23_P134684
HIPK2	A_24_P500621
HECA	A_23_P59349
HBE1	A_24_P355568
HBD	A_23_P87346
HAUS3	A_32_P221121
GYPB	A_24_P393644
GTPBP8	A_23_P92281
GTF3C3	A_24_P50818
GREM2	A_23_P329822
GPX4	A_23_P28075
GPR68	A_24_P931443
GPR156	A_23_P92275
GMPR	A_24_P277657
GMCL1	A_23_P28375
GLUL	A_24_P53976
GLCCI1	A_23_P82402
GEMIN5	A_23_P336513
GDF5	A_23_P259955
GCC1	A_23_P71091
GCAT	A_23_P40657
GBGT1	A_23_P146576
GAR1	A_23_P58280
GABRP	A_23_P328545
GABARAPL2	A_24_P356338
FZR1	A_23_P142333
FUNDC2	A_32_P18251
FOXP1	A_23_P155257
FOXA3	A_23_P142174
FLJ33360	A_24_P307724
FKTN	A_23_P216622
FITM1	A_23_P99625
FIS1	A_24_P277955
FEZ1	A_24_P201552
FEM1A	A_24_P219920
FBLN7	A_23_P102462
FANK1	A_23_P115785
FAM73A	A_24_P58395
FAM71E1	A_24_P246351
FAM65A	A_32_P230868
FAM63B	A_23_P379327
FAM193B	A_23_P213863
FAM117B	A_32_P195401
FAM107B	A_23_P149975
ERN2	A_23_P49310
EPDR1	A_24_P166613
EPB41L1	A_23_P154806
ENST00000434251	A_24_P92163
ENST00000316294	A_32_P144953
ENC1	A_23_P213424
EHBP1	A_23_P119753
DVL1	A_23_P201342
DSTYK	A_23_P23894
DPF3	A_24_P270424
DOK7	A_23_P398854
DNMT3A	A_23_P154500
DNAJC4	A_23_P312610
DNAJC28	A_23_P68700
DLG3	A_24_P945283
DIDO1	A_23_P388190
DHRS7B	A_23_P141208
DCP1B	A_23_P313512
DCAF5	A_24_P940396
DCAF13	A_23_P215875
DAAM1	A_24_P347447
CYP4A11	A_24_P191013
CXorf36	A_23_P217168
CXorf18	A_24_P375911
CXorf15	A_23_P146997
CXCR3	A_23_P114299
CU692621	A_32_P59811
CU687247	A_32_P223695
CU678063	A_32_P144238
CU675892	A_32_P164238
CU674953	A_32_P84132
CNP	A_23_P21838
CNOT2	A_23_P421147
CLCA3P	A_23_P34382
CINP	A_23_P88134
CHML	A_23_P46118
CHKA	A_23_P124742
CHID1	A_24_P295806
CHCHD6	A_23_P91870
CEP97	A_24_P418294
CEP70	A_32_P757733
CEBPE	A_23_P2990
CEBPB	A_23_P143242
CDC34	A_24_P177025
CD19	A_23_P113572
CCR5	A_23_P412321
CCL3L3	A_23_P321920
CCL28	A_23_P503072
CCDC97	A_23_P398044
CCDC55	A_24_P382130
CCDC141	A_23_P427696
CCDC125	A_23_P432591
CCDC102B	A_23_P44466
CC2D2B	A_32_P171695
CAPN5	A_23_P105197
CAMTA1	A_24_P220921
CADPS	A_23_P69326
CACYBP	A_24_P45379
CA8	A_23_P83838
C9orf100	A_23_P216517
C6orf170	A_23_P326325
C5orf24	A_23_P433829
C4orf17	A_23_P167298
C4B	A_23_P42282
C2orf88	A_23_P17130
C20orf108	A_24_P399680
C1orf25	A_23_P126129
C1orf109	A_23_P45970
C18orf23	A_23_P371276
C17orf85	A_24_P176572
C16orf7	A_23_P129476
C14orf135	A_23_P163059
C11orf30	A_23_P380834
BX537432	A_23_P201901
BX111338	A_32_P210284
BU633501	A_24_P628618
BU617889	A_32_P147419
BQ272125	A_32_P215462
BOK	A_23_P61112
BLZF1	A_23_P23266
BICD1	A_24_P916586
BG775850	A_32_P150950
BG056597	A_32_P138042
BE467780	A_32_P98979
BCL2L1	A_23_P210886
BCAS4	A_32_P23659
BC110864	A_32_P144326
BC047110	A_32_P472968
BC042023	A_32_P204169
BC032091	A_32_P233091
BC028022	A_32_P159574
BC013025	A_32_P91821
BC007809	A_32_P22735
BC007552	A_32_P158433
BC002570	A_32_P102575
BBS9	A_23_P82351
AY952884	A_32_P85925
AY358728	A_24_P934345
AY170823	A_32_P105200
ATP10D	A_24_P919399
ATG9A	A_23_P165450
ATG4D	A_23_P101342
ATG4B	A_23_P9903
ATAD5	A_24_P113144
ARNT2	A_23_P83579
ARID2	A_32_P74955
ARHGEF18	A_23_P50357
AP2S1	A_24_P113295
AP2A1	A_23_P4885
AP1S3	A_24_P105747
ANKS3	A_32_P16975
ANKRD9	A_23_P307525
ANKRD18B	A_24_P160773
ANKRD17	A_23_P144378
ANKRD12	A_24_P179183
ANKRD11	A_23_P3632
AMMECR1	A_32_P201773
ALAS2	A_32_P22654
AL546498	A_32_P186725
AKT1S1	A_23_P153502
AKAP12	A_23_P214897
AK127378	A_32_P95176
AK123826	A_32_P135517
AK123439	A_32_P213678
AK098629	A_32_P70891
AK098126	A_24_P841704
AK096319	A_24_P166168
AK095707	A_32_P24651
AK026418	A_32_P34495
AK024868	A_24_P693454
AI887037	A_32_P235727
AI823874	A_24_P932909
AI285760	A_32_P153456
AI133411	A_32_P142635
AHSP	A_23_P135486
AHCTF1	A_23_P63584
AFAP1L2	A_23_P406341
AF178574	A_23_P144677
AF130065	A_24_P925540
AF085351	A_32_P174398
AF010144	A_23_P148858
AF009267	A_24_P636390
ADARB1	A_23_P211207
ADAMTSL2	A_23_P20697
ADAMTS16	A_24_P69084
ADAM22	A_24_P243741
ACTL6A	A_23_P69249
ACTG1	A_32_P175198
ACAA1	A_24_P379858
ABI2	A_23_P79692
ABCA5	A_24_P67096
AB019568	A_32_P109532
AASDHPPT	A_23_P202988
AA188598	A_32_P7105
A_32_P87993	A_32_P87993
A_32_P8627	A_32_P8627
A_32_P78285	A_32_P78285
A_32_P71710	A_32_P71710
A_32_P69379	A_32_P69379
A_32_P64263	A_32_P64263
A_32_P62248	A_32_P62248
A_32_P44916	A_32_P44916
A_32_P3600	A_32_P3600
A_32_P35031	A_32_P35031
A_32_P32338	A_32_P32338
A_32_P29395	A_32_P29395
A_32_P225916	A_32_P225916
A_32_P208713	A_32_P208713
A_32_P20294	A_32_P20294
A_32_P191696	A_32_P191696
A_32_P191551	A_32_P191551
A_32_P179199	A_32_P179199
A_32_P171793	A_32_P171793
A_32_P167082	A_32_P167082
A_32_P159023	A_32_P159023
A_32_P155984	A_32_P155984
A_32_P153937	A_32_P153937
A_32_P15288	A_32_P15288
A_32_P13852	A_32_P13852
A_32_P136450	A_32_P136450
A_32_P122860	A_32_P122860
A_32_P122614	A_32_P122614
A_32_P115555	A_32_P115555
A_32_P106466	A_32_P106466
A_24_P943709	A_24_P943709
A_24_P932253	A_24_P932253
A_24_P930927	A_24_P930927
A_24_P916228	A_24_P916228
A_24_P853410	A_24_P853410
A_24_P846738	A_24_P846738
A_24_P831005	A_24_P831005
A_24_P826690	A_24_P826690
A_24_P754999	A_24_P754999
A_24_P745960	A_24_P745960
A_24_P7330	A_24_P7330
A_24_P717462	A_24_P717462
A_24_P659202	A_24_P659202
A_24_P552450	A_24_P552450
A_24_P532730	A_24_P532730
A_24_P401221	A_24_P401221
A_24_P392842	A_24_P392842
A_24_P375949	A_24_P375949
A_24_P337143	A_24_P337143
A_24_P289865	A_24_P289865
A_24_P28208	A_24_P28208
A_24_P281844	A_24_P281844
A_24_P25020	A_24_P25020
A_24_P203726	A_24_P203726
A_24_P186354	A_24_P186354
A_24_P15841	A_24_P15841
A_24_P15823	A_24_P15823
A_24_P144556	A_24_P144556
A_24_P136415	A_24_P136415
A_24_P118326	A_24_P118326
A_24_P112542	A_24_P112542
A_24_P101493	A_24_P101493
A_23_P141785	A_23_P141785
A_23_P136296	A_23_P136296
MARCH2	A_24_P164718

## Sheet: Elastic-net_TimeAwake_UPS
Features selected from 'All Features', Elastic-net on Unique participants and unique samples for Time awake, between-subject
Gene Symbol	Probe Name
UBE2K	A_24_P286013
CRTAP	A_24_P140171
SELK	A_32_P173177
PARM1	A_23_P212779
BRUNOL6	A_23_P140490
NFKBID	A_23_P383422
LOC644456	A_24_P315644
BC015334	A_24_P919989
A_24_P722473	A_24_P722473
CCND3	A_23_P361773
TDG	A_24_P526177
AK098043	A_24_P476081
PER1	CPID_586
A_24_P719096	A_24_P719096
DNMT1	A_24_P408083
PPP1R13B	A_23_P205273
BC032585	A_24_P222432
POLE3	A_23_P135326
C14orf153	A_24_P22174
AF060170	A_24_P914981
INPP5F	A_24_P4426
SLC5A11	A_23_P37914
NFKB2	CPID_112
ZBTB7B	A_23_P11729
POP1	A_23_P94133
A_32_P224040	A_32_P224040
RP9P	A_24_P75019
A_32_P43914	A_32_P43914
DUSP22	A_23_P167905
HECTD3	A_23_P149221
DDIT4	A_23_P104318
ENST00000370659	A_24_P289818
CHST2	A_23_P40847
D31828	A_24_P934952
GAS2L2	A_23_P396818
SORT1	A_23_P201587
SVOPL	A_23_P307860
A_24_P938281	A_24_P938281
AJ009817	A_24_P823011
PALLD	A_23_P213102
PER1	CPID_584
AASDH	A_24_P307195
LRRC8A	A_23_P250274
MPP3	A_23_P141345
TMEM169	A_23_P68338
CDKL3	A_23_P110643
PDE7B	A_23_P59338
A_32_P228438	A_32_P228438
PCYOX1	A_23_P56640
CSDE1	A_23_P74595
LOC284804	A_24_P101800
MGC39584	A_32_P111996
PFKFB3	A_24_P111096
TG	A_23_P32454
PIK3R3	A_23_P22970
NOL8	A_24_P360601
REST	A_24_P246787
TNFRSF12A	A_23_P49338
HLA-DPB1	A_23_P258769

## Sheet: Elastic-net_TimeAwake_OPUS
Features selected from 'All Features', Elastic-net on Overlapping participants and unique samples for Time awake, between-subject
Gene Symbol	Probe Name
VPS4A	A_23_P218295
DCAF17	A_23_P5481
CRTAP	A_24_P140171
SELK	A_32_P173177
MS4A3	A_23_P161909
IL10	A_23_P126735
COX7B	A_24_P893239
FAM118B	A_23_P319492
PIK3CB	A_23_P346969
ITGAD	A_23_P129665
BC040577	A_32_P86705
KIAA1310	A_24_P174316
BRUNOL6	A_23_P140490
NFKBID	A_23_P383422
BG184978	A_32_P56434
PRKAR2A	A_23_P22214
DIRAS1	A_23_P386942
STARD5	A_23_P158880
TMSL3	A_23_P399201
FADS1	A_24_P192994
NEURL3	A_23_P328740
CRY2	CPID_284
ITLN2	A_24_P53778
TMEM220	A_23_P4069
SNTB1	A_23_P386030
PCSK5	A_23_P257003
RELA	A_24_P937256
CCDC93	A_23_P91062
PARN	A_23_P113026
LOC100130744	A_24_P298495
ZXDA	A_23_P502627
DUSP1	A_23_P110712
SSR3	A_24_P319942
LSG1	A_24_P148653
TUBGCP5	A_23_P152038
C10orf88	A_23_P24269
FAM69A	A_24_P246406
FAM120AOS	A_24_P832156
RASGEF1B	A_24_P930432
AK098417	A_24_P740774
MYBPC3	A_23_P127385
CHTF18	A_23_P354297
WDR19	A_24_P394368
CYB5D2	A_24_P228026
A_24_P912730	A_24_P912730
GRAMD1B	A_24_P58620
AF419291	A_24_P32881
FAM169A	A_23_P423074
ADAL	A_24_P193482
CPNE3	A_23_P94370
L3MBTL	A_24_P393389
A_32_P44916	A_32_P44916
FAM149B1	A_24_P230907
CSNK1E	CPID_392
KSR1	A_23_P207774
ATXN7L3	A_23_P421935
EXOC5	A_24_P224219
BC032585	A_24_P222432
PAX9	A_23_P426944
ABAT	A_24_P330684
PBX1	A_32_P25397
A_32_P36905	A_32_P36905
DOK5	A_23_P40217
ZRANB1	A_23_P86706
USP47	A_23_P113380
MAP4K5	A_23_P350491
UBAC1	A_23_P60324
PRPF4	A_23_P60537
ZNF471	A_23_P326009
AL834280	A_23_P357504
MFHAS1	A_23_P112078
FAM127A	A_23_P85236
FAM182B	A_23_P6150
A_24_P268474	A_24_P268474
A_24_P475000	A_24_P475000
TMEM159	A_23_P206899
FLJ20464	A_23_P57482
THBS4	A_24_P260443
TNK1	A_23_P107064
TCN1	A_23_P64372
A_24_P549518	A_24_P549518
AP3M1	A_32_P195853
KIR2DS4	A_23_P502590
INPP5F	A_24_P4426
C1orf144	A_24_P396489
MYADML	A_32_P332
CCDC82	A_24_P372580
A_32_P75661	A_32_P75661
BRWD3	A_32_P489130
NCRNA00204B	A_24_P276463
CD678575	A_32_P148380
CSNK1E	CPID_294
GATA2	A_24_P165998
A_32_P178746	A_32_P178746
AF130054	A_24_P205423
ZCCHC4	A_23_P212983
CYP51A1	A_24_P130041
EFHD1	A_24_P234391
RP9P	A_24_P75019
SERINC2	A_24_P145629
MSX2	A_24_P132008
TMEM220	A_24_P116700
ZNF19	A_23_P500905
DUSP22	A_23_P167905
ARNTL	CPID_524
CR609342	A_32_P53107
JMY	A_32_P176550
HECTD3	A_23_P149221
C1orf211	A_23_P343261
LRRC34	A_23_P41194
DDIT4	A_23_P104318
ELP3	A_24_P4110
A_32_P103966	A_32_P103966
CCL25	A_23_P55828
NFKB2	CPID_105
HSD11B2	A_23_P14986
ARHGAP24	A_24_P380061
LPCAT1	A_24_P406006
CSNK1E	CPID_405
POU3F4	A_23_P114210
GAS2L2	A_23_P396818
PRKCA	A_23_P55099
C21orf15	A_32_P405902
TSPAN13	A_23_P168610
ZNRF1	A_24_P193624
NPAS1	A_23_P27734
PTK2	A_23_P324679
HMGN5	A_23_P136909
FER1L4	A_23_P80048
SVOPL	A_23_P307860
A_24_P565908	A_24_P565908
POMT1	A_23_P146361
PALLD	A_23_P213102
A_32_P159023	A_32_P159023
GFRA2	A_24_P96505
LOC100133319	A_24_P376599
C12orf70	A_23_P389250
PPP2R3A	A_23_P10401
A_24_P921623	A_24_P921623
KIAA1432	A_24_P306136
PPP1R16B	A_23_P352535
A_24_P927377	A_24_P927377
A_24_P152144	A_24_P152144
A_32_P113146	A_32_P113146
ALG10B	A_32_P89679
ELL3	A_24_P47988
ARHGEF7	A_23_P417891
DEAF1	A_23_P158533
A_24_P914208	A_24_P914208
FLJ35946	A_24_P500752
ISL2	A_23_P54469
CHMP4B	A_23_P301732
HIST1H2AH	A_23_P81859
LOC390705	A_24_P926125
FOXP3	A_23_P159709
ARNTL	CPID_523
BC039524	A_24_P839298
MPP3	A_23_P141345
LDLR	A_24_P117029
SH2D6	A_24_P120147
A_32_P167208	A_32_P167208
FGFBP2	A_24_P226069
HSF5	A_32_P109270
RBM28	A_23_P168629
A_24_P922838	A_24_P922838
AKT2	A_24_P359267
CHTF18	A_32_P44274
TDRKH	A_24_P41975
GLS2	A_24_P326739
PPP4R2	A_32_P228784
CU692129	A_32_P7521
UBTD2	A_24_P12181
ARV1	A_24_P919920
VEGFA	A_24_P179400
MANEAL	A_23_P391228
P2RY6	A_23_P64611
TMC2	A_23_P305527
TTC17	A_24_P381164
SLC35A3	A_23_P34460
AHI1	A_23_P70746
DIAPH3	A_32_P150891
MBP	A_23_P208085
AK095439	A_24_P784954
ZMAT3	A_23_P113283
TRIM62	A_23_P250485
GPR172A	A_23_P258281
PIK3R3	A_23_P22970
FAM178A	A_23_P104282
PTPN23	A_24_P179316
CR614418	A_24_P696742
PHACTR1	A_32_P52018
UBTD2	A_23_P19061
FLJ40292	A_24_P93736
ANKMY1	A_24_P402106
CR611098	A_32_P3385
CCDC17	A_23_P430800
A_23_P247	A_23_P247
DBN1	A_23_P156284
HIST1H4K	A_23_P30813
MSRB3	A_24_P273726
MYCL1	A_24_P156757
AK023774	A_24_P737553
A_24_P298946	A_24_P298946
LTF	A_23_P166848
HCG4P6	A_24_P144963
TIA1	A_23_P90845
PPM1K	A_24_P214598
WDR35	A_23_P108463
RHD	A_24_P673333
BC051879	A_24_P103744
A_32_P145968	A_32_P145968

## Sheet: apriori_EN_TimeAwake_UPS
Features selected from 'Time awake' a priori selected features, using Elastic-net on Unique participants and unique samples for Time awake, between-subject
Gene Symbol	Probe Name
FLJ36116	A_32_P933041
A_24_P307306	A_24_P307306
LOC100132217	A_32_P164758
KRTAP4-2	A_23_P49988
PARM1	A_23_P212779
CCDC144NL	A_32_P109214
KIAA0355	A_23_P324490
PTPLB	A_23_P155197
MED9	A_24_P8267
HECTD3	A_23_P149221
TPM4	A_24_P82880
FTSJ3	A_23_P55091
C1orf96	A_32_P83776
NEK1	A_32_P68050
NCAPD2	A_23_P25293
PIK3R3	A_23_P22970
HIST1H4K	A_23_P30813

## Sheet: apriori_EN_TimeAwake_OPUS
Features selected from 'Time awake' a priori selected features, using Elastic-net on Overlapping participants and unique samples for Time awake, between-subject
Gene Symbol	Probe Name
FLJ36116	A_32_P933041
LOC100132217	A_32_P164758
KRTAP4-2	A_23_P49988
PARM1	A_23_P212779
KIAA0355	A_23_P324490
TOR1AIP2	A_23_P201823
PTPLB	A_23_P155197
HIST1H4J	A_23_P30805
C6orf204	A_24_P865
CCDC88C	A_24_P911663
HECTD3	A_23_P149221
FTSJ3	A_23_P55091
C1orf96	A_32_P83776
NCAPD2	A_23_P25293
PIK3R3	A_23_P22970
HIST1H4K	A_23_P30813

## Sheet: Elastic-net_TimeAwakeBase_UPS
Features selected from 'All Features', Elastic-net on Unique participants and unique samples for Time awake using a baseline, between-subject
Gene Symbol	Probe Name
FLJ40125	A_23_P141893
UBE2K	A_24_P286013
CRTAP	A_24_P140171
ITGAD	A_23_P129665
BRUNOL6	A_23_P140490
PRKAR2A	A_23_P22214
ABCA1	A_24_P235429
A_24_P152325	A_24_P152325
PABPC1	A_32_P38136
STYX	A_24_P910262
A_23_P170551	A_23_P170551
ZCCHC7	A_24_P85026
CCDC52	A_24_P119567
OR2A25	A_24_P52293
A_24_P483871	A_24_P483871
CEP97	A_24_P418294
PPP1R13B	A_23_P205273
AK093617	A_23_P353905
CRTAP	A_24_P71661
C4orf42	A_23_P7083
PWP2	A_23_P102925
TIGD5	A_23_P20437
A_24_P866484	A_24_P866484
A_24_P312381	A_24_P312381
TKTL1	A_23_P259901
NME2P1	A_32_P39324
BTRC	A_23_P46819
MAK10	A_23_P20676
NAGLU	A_23_P26945
AF060170	A_24_P914981
TPR	A_23_P45875
RHD	A_24_P135856
POP1	A_23_P94133
AF130054	A_24_P205423
BC031919	A_32_P82869
EFHD1	A_24_P234391
FAM171A1	A_23_P44964
DUSP22	A_23_P167905
PTGIR	A_23_P340848
RALGPS1	A_24_P53824
POLH	A_32_P69492
SURF6	A_24_P21447
UEVLD	A_24_P135193
GAS2L2	A_23_P396818
LRRC23	A_23_P36689
SLC35E3	A_23_P147729
C2orf19	A_24_P941006
INVS	A_23_P157970
KIAA1632	A_24_P392146
C17orf55	A_24_P323084
AJ009817	A_24_P823011
POMT1	A_23_P146361
C8orf39	A_23_P134729
A_24_P900721	A_24_P900721
TRIOBP	A_23_P17855
BC020376	A_24_P538839
DCUN1D2	A_24_P215628
A_24_P914208	A_24_P914208
MPP3	A_23_P141345
A_32_P116481	A_32_P116481
A_32_P101441	A_32_P101441
CLEC3B	A_23_P69497
VMO1	A_23_P55356
IL5RA	A_23_P500676
SNPH	A_23_P102706
LOC729683	A_32_P145010
DISP1	A_23_P201319
UTS2	A_24_P45620
ABCA11P	A_23_P92602
REST	A_24_P246787
MGA	A_24_P40968
TMCO7	A_24_P256579
STAB1	A_23_P32500
ZNF414	A_23_P340922

## Sheet: Elastic-net_TimeAwakeBase_OPUS
Features selected from 'All Features', Elastic-net on Overlapping participants and unique samples for Time awake using a baseline, between-subject
Gene Symbol	Probe Name
FLJ40125	A_23_P141893
UBQLN1	A_24_P329597
CRTAP	A_24_P140171
FAM7A1	A_32_P203786
CAPN8	A_24_P921086
BC008795	A_24_P826325
C19orf57	A_23_P164814
C21orf63	A_24_P649388
ITGAD	A_23_P129665
BLNK	A_24_P64344
BRUNOL6	A_23_P140490
GPR172B	A_23_P15692
PRKAR2A	A_23_P22214
ABCA1	A_24_P235429
TMSL3	A_23_P399201
CDK9	A_23_P169470
MT1H	A_23_P414343
LOC100290630	A_32_P34970
PANX2	A_23_P155162
A_32_P115043	A_32_P115043
KIAA0753	A_23_P89543
SEC62	A_23_P357860
LRRC1	A_23_P215024
ENST00000342688	A_24_P143843
TSGA10	A_23_P17103
LSG1	A_24_P148653
A_24_P272653	A_24_P272653
AK098417	A_24_P740774
A_32_P11058	A_32_P11058
ZCCHC7	A_24_P85026
TMEM49	A_32_P9753
BHLHE41	CPID_604
A_24_P923395	A_24_P923395
PTRF	A_23_P394064
A_32_P202587	A_32_P202587
MAP2K6	A_24_P416489
BM984383	A_32_P10067
SHISA7	A_23_P310492
FLJ42953	A_32_P25176
PPP1R13B	A_23_P205273
XAF1	A_24_P557479
NFXL1	A_23_P407090
A_24_P626812	A_24_P626812
A_32_P49854	A_32_P49854
CMTM4	A_32_P84009
EXOC5	A_24_P224219
CYP1B1	A_23_P209625
BC032585	A_24_P222432
CDK7	A_23_P133585
NCRNA00181	A_24_P721699
ISM1	A_32_P186731
A_24_P118813	A_24_P118813
LARGE	A_23_P91697
TMEM63A	A_23_P200489
DOK5	A_23_P40217
KLHL34	A_23_P428887
LOC389842	A_32_P148476
A_24_P866484	A_24_P866484
ANKRD44	A_24_P128713
TKTL1	A_23_P259901
AGMAT	A_24_P936171
CCDC93	A_24_P174257
BU602485	A_32_P4433
CNKSR1	A_23_P23341
NPAS2	CPID_103
2001-12-01	CPID_154
KLHDC10	A_24_P342127
CSNK1E	CPID_385
A_24_P247454	A_24_P247454
FLJ39632	A_24_P788227
MUTYH	A_24_P910898
TCN1	A_23_P64372
MFAP3L	A_24_P76675
A_32_P186710	A_32_P186710
ARID4B	A_23_P201951
C20orf7	A_24_P57847
MYADML	A_32_P332
LDLR	A_23_P208595
DHFRL1	A_23_P139312
PIP5K1A	A_23_P368205
MGC39372	A_32_P183918
DSC1	A_23_P38696
FIGNL1	A_23_P302681
AF130054	A_24_P205423
ZCCHC4	A_23_P212983
EFHD1	A_24_P234391
MYOM2	A_23_P258912
GABRA3	A_23_P125618
ARNTL	CPID_524
HECTD3	A_23_P149221
A_24_P683413	A_24_P683413
IL1F6	A_23_P348028
CDCA7L	A_24_P274795
KLHL12	A_32_P98534
AK026192	A_32_P80597
FBXO8	A_23_P136012
ZNF704	A_24_P230074
HSD11B2	A_23_P14986
ADORA3	A_23_P137931
A_24_P366768	A_24_P366768
CU678379	A_32_P138908
BC092452	A_24_P548415
ST7	A_23_P215735
CSNK1E	CPID_405
A_23_P72330	A_23_P72330
MRE11A	A_24_P312671
NPAS1	A_23_P27734
CNTNAP2	A_23_P84399
A_32_P217271	A_32_P217271
PTK2	A_23_P324679
C12orf52	A_24_P41042
C17orf55	A_24_P323084
VIPR2	A_32_P153071
POMT1	A_23_P146361
C8orf39	A_23_P134729
PPFIA4	A_23_P420692
KIAA1609	A_32_P182511
A_23_P61068	A_23_P61068
SDAD1	A_23_P7056
CSNK1E	CPID_404
BC020376	A_24_P538839
AK000085	A_32_P91273
SYT15	A_32_P179177
FAM179A	A_24_P595717
ORC6L	A_23_P100344
ADPRHL1	A_23_P48438
A_24_P914208	A_24_P914208
AF343007	A_24_P916317
ISL2	A_23_P54469
CA8	A_23_P83838
CTSB	A_23_P215944
IQCC	A_23_P74162
LOC390705	A_24_P926125
BBS9	A_23_P82351
FAM120C	A_23_P62159
LDLR	A_24_P117029
A_32_P167208	A_32_P167208
PRMT7	A_23_P77437
A_24_P204374	A_24_P204374
A_32_P84333	A_32_P84333
VMO1	A_23_P55356
SPTY2D1	A_23_P328237
ZNF623	A_23_P258931
EPB41L4A	A_24_P257579
RBM28	A_23_P168629
A_24_P246591	A_24_P246591
C5AR1	A_23_P153562
IL5RA	A_23_P500676
ZNF709	A_24_P365322
LOC389033	A_32_P230736
MOCS3	A_23_P28811
GLS2	A_24_P326739
LOC729683	A_32_P145010
A_24_P99984	A_24_P99984
MANEAL	A_23_P391228
TTC17	A_24_P381164
FANCC	A_23_P32021
AK095439	A_24_P784954
PIGL	A_23_P38618
AK124192	A_32_P154731
ZMAT3	A_23_P113283
RGAG4	A_24_P289954
GPR172A	A_23_P258281
C2	A_23_P133916
A_24_P917971	A_24_P917971
TBX19	A_23_P412962
DCAF4	A_24_P248167
A_32_P203998	A_32_P203998
TDRD12	A_32_P79763
CR614418	A_24_P696742
PHACTR1	A_32_P52018
RPUSD4	A_23_P75540
ANKMY1	A_24_P402106
PIAS2	A_24_P382266
VPS13C	A_23_P124805
A_24_P24806	A_24_P24806
CCDC17	A_23_P430800
IER3IP1	A_32_P126928
SPATA13	A_23_P390116
HBD	A_23_P87346
CSNK1E	CPID_406
BC034812	A_32_P125803
DKK3	A_23_P162047
BC051879	A_24_P103744

## Sheet: apriori_EN_TimeAwakeBase_UPS
Features selected from 'Time Awake', a priori selected features, Elastic-net on Unique participants and unique samples for Time awake, within-subject
Gene Symbol	Probe Name
A_24_P307306	A_24_P307306
HIST1H3J	A_23_P93282
LOC100132217	A_32_P164758
PARM1	A_23_P212779
KIAA0355	A_23_P324490
TOR1AIP2	A_23_P201823
C6orf204	A_24_P865
FTSJ3	A_23_P55091
NCAPD2	A_23_P25293

## Sheet: apriori_EN_TimeAwakeBase_OPUS
Features selected from 'Time Awake', a priori selected features, Elastic-net on Overlapping participants and unique samples for Time awake, within-subject
Gene Symbol	Probe Name
FLJ36116	A_32_P933041
A_24_P307306	A_24_P307306
HIST1H3J	A_23_P93282
LOC100132217	A_32_P164758
KRTAP4-2	A_23_P49988
PARM1	A_23_P212779
CCDC144NL	A_32_P109214
KIAA0355	A_23_P324490
TOR1AIP2	A_23_P201823
HIST1H4J	A_23_P30805
C6orf204	A_24_P865
MED9	A_24_P8267
CCDC88C	A_24_P911663
HECTD3	A_23_P149221
FTSJ3	A_23_P55091
NCAPD2	A_23_P25293
HIST1H4K	A_23_P30813
UBE2V1	A_23_P218685

[truncated: 20 more sheets: Elastic-net_AcuteSleepLBase_UPS, Elastic-net_AcuteSleepBase_OPUS, apriori_EN_AcuteSleepLoBase_UPS, apriori_EN_AcuteSleepLBase_OPUS, Elastic-net_AcuteSleepLoss_UPS, Elastic-net_AcuteSleepLoss_OPUS, apriori_EN_AcuteSleepLoss_UPS, apriori_EN_AcuteSleepLoss_OPUS, Elastic-netInsufficiency1or2_UP, Elastic-netInsufficiency1or2_OP, apriori_ENInsufficiency1or2_UPS, apriori_ENInsufficiency1or2_OPU, ElasticnetInsufficiency9or10_UP, ElasticnetInsufficiency9or10_OP, aprioriENInsufficiency9or10_UPS, aprioriENInsufficiency9or10_OPU, Elastic-net_SleepDecrIncr2or3, apriori_EN_SleepDecrIncr2or3, Elastic-net_SleepDecrIncr9or10, apriori_EN_SleepDecrIncr9or10]
