# Supplementary material for: Identifying and validating blood mRNA biomarkers for acute and chronic insufficient sleep in humans: a machine learning approach
Source: Sleep. 2018 Sep 24;42(1):zsy186. doi: 10.1093/sleep/zsy186 (PMC6335875; doi:10.1093/sleep/zsy186)
Supplement: zsy186_suppl_Supplementary_DataSet_S2 [file zsy186_suppl_supplementary_dataset_s2.xlsx]

## Sheet: Sheet1
GeneSymbol	Description	Biological Process (GO)	Kinase Class (UniProt)	Protein Function (Protein Atlas)	Subcellular Location (Protein Atlas)	Drug (DrugBank)	Canonical Pathways_x000D_	Hallmark Gene Sets_x000D_	Total_lists	OverlappingParticipantsUniqueSamples_AcuteSleepLossWithin-subject_AllFeatures_Elastic-net	OverlappingParticipantsUniqueSamples_AcuteSleepLossWithin-subject_apriori_ridge	OverlappingParticipantsUniqueSamples_AcuteSleepLossWithin-subject_apriori_Elastic-net	OverlappingParticipantsUniqueSamples_TimeAwakeBetween-subject_AllFeatures_Elastic-net	OverlappingParticipantsUniqueSamples_TimeAwakeWithin-subject_AllFeatures_Elastic-net	OverlappingParticipantsUniqueSamples_TimeAwakeWithin-subject_apriori_ridge	OverlappingParticipantsUniqueSamples_TimeAwakeWithin-subject_apriori_Elastic-net	OverlappingParticipantsUniqueSamples_TimeAwakeBetween-subject_apriori_ridge	OverlappingParticipantsUniqueSamples_TimeAwakeBetween-subject_apriori_Elastic-net	OverlappingParticipantsUniqueSamples_AcuteSleepLossBetween-subject_AllFeatures_Elastic-net	OverlappingParticipantsUniqueSamples_AcuteSleepLossBetween-subject_apriori_ridge	OverlappingParticipantsUniqueSamples_AcuteSleepLossBetween-subject_apriori_Elastic-net	OverlappingParticipantsUniqueSamples_ChronicSleepInsufficiency1or2_AllFeatures_Elastic-net	OverlappingParticipantsUniqueSamples_ChronicSleepInsufficiency1or2_apriori_ridge	OverlappingParticipantsUniqueSamples_ChronicSleepInsufficiency1or2_apriori_Elastic-net	OverlappingParticipantsUniqueSamples_ChronicSleepInsufficiency9or10_AllFeatures_Elastic-net	OverlappingParticipantsUniqueSamples_ChronicSleepInsufficiency9or10_apriori_ridge	OverlappingParticipantsUniqueSamples_ChronicSleepInsufficiency9or10_apriori_Elastic-net	UniqueParticipantsAndUniqueSamples_AcuteSleepLossWithin-subject_AllFeatures_Elastic-net	UniqueParticipantsAndUniqueSamples_AcuteSleepLossWithin-subject_apriori_ridge	UniqueParticipantsAndUniqueSamples_AcuteSleepLossWithin-subject_apriori_Elastic-net	UniqueParticipantsAndUniqueSamples_TimeAwakeBetween-subject_AllFeatures_Elastic-net	UniqueParticipantsAndUniqueSamples_TimeAwakeWithin-subject_AllFeatures_Elastic-net	UniqueParticipantsAndUniqueSamples_TimeAwakeWithin-subject_apriori_ridge	UniqueParticipantsAndUniqueSamples_TimeAwakeWithin-subject_apriori_Elastic-net	UniqueParticipantsAndUniqueSamples_TimeAwakeBetween-subject_apriori_ridge	UniqueParticipantsAndUniqueSamples_TimeAwakeBetween-subject_apriori_Elastic-net	UniqueParticipantsAndUniqueSamples_AcuteSleepLossBetween-subject_AllFeatures_Elastic-net	UniqueParticipantsAndUniqueSamples_AcuteSleepLossBetween-subject_apriori_ridge	UniqueParticipantsAndUniqueSamples_AcuteSleepLossBetween-subject_apriori_Elastic-net	UniqueParticipantsAndUniqueSamples_ChronicSleepInsufficiency1or2_AllFeatures_Elastic-net	UniqueParticipantsAndUniqueSamples_ChronicSleepInsufficiency1or2_apriori_ridge	UniqueParticipantsAndUniqueSamples_ChronicSleepInsufficiency1or2_apriori_Elastic-net	UniqueParticipantsAndUniqueSamples_ChronicSleepInsufficiency9or10_AllFeatures_Elastic-net	UniqueParticipantsAndUniqueSamples_ChronicSleepInsufficiency9or10_apriori_ridge	UniqueParticipantsAndUniqueSamples_ChronicSleepInsufficiency9or10_apriori_Elastic-net	UniqueParticipantsAndUniqueSamples_SleepIncreaseDecrease2or3_AllFeatures_Elastic-net	UniqueParticipantsAndUniqueSamples_SleepIncreaseDecrease2or3_apriori_ridge	UniqueParticipantsAndUniqueSamples_SleepIncreaseDecrease2or3_apriori_Elastic-net	UniqueParticipantsAndUniqueSamples_SleepIncreaseDecrease9or10_AllFeatures_Elastic-net
SLC4A1	solute carrier family 4 member 1 (Diego blood group)	GO:0051453 regulation of intracellular pH;GO:0015701 bicarbonate transport;GO:0030641 regulation of cellular pH		Blood group antigen proteins;CD markers;Transporters/Electrochemical Potential-driven transporters				(M5945)HALLMARK HEME METABOLISM	8	0	0	0	0	0	0	0	0	0	0	0	0	0	1	0	0	1	0	0	0	0	0	0	0	0	0	0	0	0	0	0	1	0	0	1	0	0	1	0	1
A_24_P532730	None	None	None	None	None	None	None	None	8	0	0	0	0	0	0	0	0	0	0	0	0	0	1	0	0	1	0	0	0	0	0	0	0	0	0	0	0	0	0	0	1	0	0	1	0	0	1	0	1
STRADB	STE20-related kinase adaptor beta	GO:2001240 negative regulation of extrinsic apoptotic signaling pathway in absence of ligand;GO:2001239 regulation of extrinsic apoptotic signaling pathway in absence of ligand;GO:2001237 negative regulation of extrinsic apoptotic signaling pathway	STE Ser/Thr protein kinase family	Enzymes/Kinases/STE Ser/Thr protein kinases	Cytosol(Supported)Aggresome(Approved)		(M87)PID LKB1 PATHWAY		8	0	0	0	0	0	0	0	0	0	0	0	0	0	1	0	0	1	0	0	0	0	0	0	0	0	0	0	0	0	0	0	1	0	0	1	0	0	1	1	0
SIAH2	siah E3 ubiquitin protein ligase 2	GO:0043154 negative regulation of cysteine-type endopeptidase activity involved in apoptotic process;GO:2000117 negative regulation of cysteine-type endopeptidase activity;GO:2001237 negative regulation of extrinsic apoptotic signaling pathway		Enzymes/ENZYME proteins/Transferases	Nucleoplasm;Vesicles(Supported)			(M5907)HALLMARK ESTROGEN RESPONSE LATE; (M5906)HALLMARK ESTROGEN RESPONSE EARLY; (M5891)HALLMARK HYPOXIA	8	0	0	0	0	0	0	0	0	0	0	0	0	0	1	0	0	1	0	0	0	0	0	0	0	0	0	0	0	0	0	0	1	0	0	1	0	0	1	1	0
NDUFC1	NADH:ubiquinone oxidoreductase subunit C1	GO:0006120 mitochondrial electron transport, NADH to ubiquinone;GO:0042775 mitochondrial ATP synthesis coupled electron transport;GO:0042773 ATP synthesis coupled electron transport			Mitochondria(Supported)	NADH (Nadh dehydrogenase (ubiquinone) activity)		(M5936)HALLMARK OXIDATIVE PHOSPHORYLATION	8	0	0	0	0	0	0	0	0	0	0	0	0	0	1	0	0	1	0	0	0	0	0	0	0	0	0	0	0	0	0	0	1	1	0	1	0	0	1	0	0
PRDX5	peroxiredoxin 5	GO:0016480 negative regulation of transcription from RNA polymerase III promoter;GO:0043154 negative regulation of cysteine-type endopeptidase activity involved in apoptotic process;GO:2000117 negative regulation of cysteine-type endopeptidase activity		Enzymes/ENZYME proteins/Oxidoreductases	Cytosol;Mitochondria(Enhanced)	Auranofin (Rna polymerase iii regulatory region dna binding);Diminazene (Rna polymerase iii regulatory region dna binding);Benzoic Acid (Rna polymerase iii regulatory region dna binding)		(M5949)HALLMARK PEROXISOME; (M5948)HALLMARK BILE ACID METABOLISM; (M5891)HALLMARK HYPOXIA	8	0	0	0	0	0	0	0	0	0	0	0	0	0	1	0	0	1	1	0	0	0	0	0	0	0	0	0	0	0	0	0	1	0	0	1	0	0	1	0	0
C6orf170	TBC1 domain family member 32	GO:0060831 smoothened signaling pathway involved in dorsal/ventral neural tube patterning;GO:0003406 retinal pigment epithelium development;GO:0021904 dorsal/ventral neural tube patterning			Mitochondria(Approved)				8	0	0	0	0	0	0	0	0	0	0	0	0	0	1	0	0	1	1	0	0	0	0	0	0	0	0	0	0	0	0	0	1	0	0	1	0	0	1	0	0
Z21831	None	None	None	None	None	None	None	None	7	0	0	0	0	0	0	0	0	0	0	0	0	0	1	0	0	1	0	0	0	0	0	0	0	0	0	0	0	0	0	0	1	0	0	1	0	0	1	0	0
SLC18A2	solute carrier family 18 member A2	GO:0042137 sequestering of neurotransmitter;GO:0015842 aminergic neurotransmitter loading into synaptic vesicle;GO:0098700 neurotransmitter loading into synaptic vesicle		Transporters/Electrochemical Potential-driven transporters		Amphetamine (Monoamine transmembrane transporter activity);Reserpine (Monoamine transmembrane transporter activity);Norepinephrine (Monoamine transmembrane transporter activity);Alseroxylon (Monoamine transmembrane transporter activity);Benzphetamine (Monoamine transmembrane transporter activity);Deserpidine (Monoamine transmembrane transporter activity);Ephedra (Monoamine transmembrane transport…			7	0	0	0	0	0	0	0	0	0	0	0	0	0	1	0	0	1	0	0	0	0	0	0	0	0	0	0	0	0	0	0	1	0	0	1	0	0	1	0	0
SGTA	small glutamine rich tetratricopeptide repeat containing alpha	GO:1903070 negative regulation of ER-associated ubiquitin-dependent protein catabolic process;GO:1903071 positive regulation of ER-associated ubiquitin-dependent protein catabolic process;GO:1903069 regulation of ER-associated ubiquitin-dependent protein catabolic process			Nucleoplasm(Approved)				7	0	0	0	0	0	0	0	0	0	0	0	0	0	1	0	0	1	0	0	0	0	0	0	0	0	0	0	0	0	0	0	1	0	0	1	0	0	1	0	0
NTAN1	N-terminal asparagine amidase	GO:0007613 memory;GO:0008344 adult locomotory behavior;GO:0007611 learning or memory			Golgi apparatus;Nucleoplasm(Approved)				7	0	0	0	0	0	0	0	0	0	0	0	0	0	1	0	0	1	0	0	0	0	0	0	0	0	0	0	0	0	0	0	1	0	0	1	0	0	1	0	0
NFIX	nuclear factor I X	GO:0000122 negative regulation of transcription from RNA polymerase II promoter;GO:0045944 positive regulation of transcription from RNA polymerase II promoter;GO:0045892 negative regulation of transcription, DNA-templated		Transcription factors	Nucleoplasm(Supported)				7	0	0	0	0	0	0	0	0	0	0	0	0	0	1	0	0	1	0	0	0	0	0	0	0	0	0	0	0	0	0	0	1	0	0	1	0	0	1	0	0
KANK2	KN motif and ankyrin repeat domains 2	GO:0070563 negative regulation of vitamin D receptor signaling pathway;GO:0070562 regulation of vitamin D receptor signaling pathway;GO:0070561 vitamin D receptor signaling pathway							7	0	0	0	0	0	0	0	0	0	0	0	0	0	1	0	0	1	0	0	0	0	0	0	0	0	0	0	0	0	0	0	1	0	0	1	0	0	1	0	0
GYPB	glycophorin B (MNS blood group)	GO:0050900 leukocyte migration;GO:0016477 cell migration;GO:0048870 cell motility		Blood group antigen proteins;CD markers				(M5945)HALLMARK HEME METABOLISM	7	0	0	0	0	0	0	0	0	0	0	0	0	0	1	0	0	1	0	0	0	0	0	0	0	0	0	0	0	0	0	0	1	0	0	1	0	0	1	0	0
CXorf15	taxilin gamma	GO:0030500 regulation of bone mineralization;GO:0070167 regulation of biomineral tissue development;GO:0030282 bone mineralization			Cytosol(Approved)		(M65)PID FRA PATHWAY		7	0	0	0	0	0	0	0	0	0	0	0	0	0	1	0	0	1	0	0	0	0	0	0	0	0	0	0	0	0	0	0	1	0	0	1	0	0	1	0	0
CEP70	centrosomal protein 70	GO:0097711 ciliary basal body-plasma membrane docking;GO:0010389 regulation of G2/M transition of mitotic cell cycle;GO:1902749 regulation of cell cycle G2/M phase transition			Cytosol;Nucleoplasm(Uncertain)				7	0	0	0	0	0	0	0	0	0	0	0	0	0	1	0	0	1	0	0	0	0	0	0	0	0	0	0	0	0	0	0	1	0	0	1	0	0	1	0	0
AK026418	None	None	None	None	None	None	None	None	7	0	0	0	0	0	0	0	0	0	0	0	0	0	1	0	0	1	0	0	0	0	0	0	0	0	0	0	0	0	0	0	1	0	0	1	0	0	1	0	0
FANK1	fibronectin type III and ankyrin repeat domains 1	GO:0051091 positive regulation of DNA binding transcription factor activity;GO:0051090 regulation of DNA binding transcription factor activity;GO:0043065 positive regulation of apoptotic process			Nucleoplasm(Supported)				5	0	0	0	0	0	0	0	0	0	0	0	0	0	1	0	0	1	0	0	0	0	0	0	0	0	0	0	0	0	0	0	0	0	0	0	0	0	1	0	0
C4B	complement C4B (Chido blood group)	GO:2000427 positive regulation of apoptotic cell clearance;GO:0008228 opsonization;GO:0032490 detection of molecule of bacterial origin		Blood group antigen proteins					8	0	0	0	0	0	0	0	0	0	0	0	0	0	1	0	0	1	0	0	0	0	0	0	0	0	0	0	0	0	0	0	1	0	0	1	0	1	1	1	0
SERPINB6	serpin family B member 6	GO:0043312 neutrophil degranulation;GO:0002283 neutrophil activation involved in immune response;GO:0010951 negative regulation of endopeptidase activity			Centrosome(Approved)	Drotrecogin alfa (Serine-type endopeptidase inhibitor activity)	(M7955)SIG INSULIN RECEPTOR PATHWAY IN CARDIAC MYOCYTES; (M3468)NABA ECM REGULATORS; (M5885)NABA MATRISOME ASSOCIATED	(M5947)HALLMARK IL2 STAT5 SIGNALING	8	0	0	0	0	0	0	0	0	0	0	0	0	0	1	0	0	1	1	0	0	0	0	0	0	0	0	0	0	0	0	0	1	0	0	1	0	0	1	1	0
A_24_P943709	None	None	None	None	None	None	None	None	8	0	0	0	0	0	0	0	0	0	0	0	0	0	1	1	0	1	0	0	0	0	0	0	0	0	0	0	0	0	0	0	1	0	0	1	0	0	1	1	0
TSGA10	testis specific 10	GO:0007283 spermatogenesis;GO:0048232 male gamete generation;GO:0030031 cell projection assembly			Cytosol(Approved)				8	0	0	0	0	1	0	0	0	0	0	0	0	0	1	0	0	1	0	0	0	0	0	0	0	0	0	0	0	0	0	0	1	0	0	1	0	0	1	1	0
HBD	hemoglobin subunit delta	GO:0015671 oxygen transport;GO:0015669 gas transport;GO:0007596 blood coagulation			Vesicles(Approved)			(M5945)HALLMARK HEME METABOLISM	8	0	0	0	0	1	0	0	0	0	0	0	0	0	1	0	0	1	0	0	0	0	0	0	0	0	0	0	0	0	0	0	1	0	0	1	0	0	1	1	0
NETO1	neuropilin and tolloid like 1	GO:2000312 regulation of kainate selective glutamate receptor activity;GO:2000463 positive regulation of excitatory postsynaptic potential;GO:0048169 regulation of long-term neuronal synaptic plasticity		Transporters/Accessory Factors Involved in Transport	Golgi apparatus(Approved)				7	0	0	0	0	0	0	0	0	0	0	0	0	0	1	0	0	1	0	0	0	0	0	0	0	0	0	0	0	0	0	0	1	0	0	1	0	0	1	1	0
DAAM1	dishevelled associated activator of morphogenesis 1	GO:0060071 Wnt signaling pathway, planar cell polarity pathway;GO:0090175 regulation of establishment of planar polarity;GO:0001736 establishment of planar polarity			Cytosol;Plasma membrane(Approved)		(M23)PID WNT NONCANONICAL PATHWAY; (M5493)WNT SIGNALING	(M5945)HALLMARK HEME METABOLISM	7	0	0	0	0	0	0	0	0	0	0	0	0	0	1	0	0	1	0	0	0	0	0	0	0	0	0	0	0	0	0	0	1	0	0	1	0	0	1	1	0
ANKRD12	ankyrin repeat domain 12				Nucleoplasm(Supported)Cytosol(Approved)				7	0	0	0	0	0	0	0	0	0	0	0	0	0	1	0	0	1	0	0	0	0	0	0	0	0	0	0	0	0	0	0	1	0	0	1	0	0	1	1	0
AL546498	None	None	None	None	None	None	None	None	7	0	0	0	0	0	0	0	0	0	0	0	0	0	1	0	0	1	0	0	0	0	0	0	0	0	0	0	0	0	0	0	1	0	0	1	0	0	1	1	0
A_24_P7330	None	None	None	None	None	None	None	None	7	0	0	0	0	0	0	0	0	0	0	0	0	0	1	0	0	1	0	0	0	0	0	0	0	0	0	0	0	0	0	0	1	0	0	1	0	0	1	1	0
A_24_P136415	None	None	None	None	None	None	None	None	7	0	0	0	0	0	0	0	0	0	0	0	0	0	1	0	0	1	0	0	0	0	0	0	0	0	0	0	0	0	0	0	1	0	0	1	0	0	1	1	0
UBE2F	ubiquitin conjugating enzyme E2 F (putative)	GO:0045116 protein neddylation;GO:0043687 post-translational protein modification;GO:0016567 protein ubiquitination			Cytosol(Approved)				7	0	0	0	0	0	0	0	0	0	0	0	0	0	1	0	0	1	0	0	0	0	0	0	0	0	0	0	0	0	0	0	1	0	0	1	0	1	1	0	0
DCP1B	decapping mRNA 1B	GO:0031087 deadenylation-independent decapping of nuclear-transcribed mRNA;GO:0000290 deadenylation-dependent decapping of nuclear-transcribed mRNA;GO:0043928 exonucleolytic nuclear-transcribed mRNA catabolic process involved in deadenylation-dependent decay			Cytosol(Supported)Vesicles(Approved)		(M19)PID P73PATHWAY		9	0	0	0	0	0	0	0	0	0	0	0	0	0	1	0	0	1	1	0	0	0	0	0	0	0	0	0	0	0	0	0	1	0	1	1	1	0	1	0	0
TPM3	tropomyosin 3	GO:0030049 muscle filament sliding;GO:0033275 actin-myosin filament sliding;GO:0070252 actin-mediated cell contraction			Actin filaments;Cytosol(Approved)			(M5909)HALLMARK MYOGENESIS	8	0	0	0	0	0	0	0	0	0	0	0	0	0	1	0	0	1	0	0	0	0	0	0	0	0	0	0	0	0	0	0	1	0	1	1	1	0	1	0	0
POGZ	pogo transposable element derived with ZNF domain	GO:0051382 kinetochore assembly;GO:0007064 mitotic sister chromatid cohesion;GO:0034508 centromere complex assembly		Transcription factors/Zinc-coordinating DNA-binding domains	Nucleoplasm(Enhanced)				8	0	0	0	0	0	0	0	0	0	0	0	0	0	1	0	0	1	0	0	0	0	0	0	0	0	0	0	0	0	0	0	1	0	1	1	1	0	1	0	0
BLZF1	basic leucine zipper nuclear factor 1	GO:0043001 Golgi to plasma membrane protein transport;GO:0061951 establishment of protein localization to plasma membrane;GO:0006893 Golgi to plasma membrane transport			Golgi apparatus;Nucleus(Supported)				8	0	0	0	0	0	0	0	0	0	0	0	0	0	1	0	0	1	0	0	0	0	0	0	0	0	0	0	0	0	0	0	1	0	1	1	1	0	1	0	0
ATAD5	ATPase family, AAA domain containing 5	GO:0048304 positive regulation of isotype switching to IgG isotypes;GO:0048302 regulation of isotype switching to IgG isotypes;GO:0045830 positive regulation of isotype switching							8	0	0	0	0	0	0	0	0	0	0	0	0	0	1	0	0	1	0	0	0	0	0	0	0	0	0	0	0	0	0	0	1	1	0	1	1	0	1	0	0
KIAA1109	KIAA1109	GO:0030856 regulation of epithelial cell differentiation;GO:0001558 regulation of cell growth;GO:0030855 epithelial cell differentiation			Centrosome;Nucleoplasm(Approved)				7	0	0	0	0	0	0	0	0	0	0	0	0	0	1	0	0	1	0	0	0	0	0	0	0	0	0	0	0	0	0	0	1	0	0	1	1	0	1	0	0
ABCA5	ATP binding cassette subfamily A member 5	GO:0010745 negative regulation of macrophage derived foam cell differentiation;GO:0034375 high-density lipoprotein particle remodeling;GO:0043691 reverse cholesterol transport		Transporters/Primary Active Transporters	Nucleus(Approved)			(M5948)HALLMARK BILE ACID METABOLISM	7	0	0	0	0	0	0	0	0	0	0	0	0	0	1	0	0	1	0	0	0	0	0	0	0	0	0	0	0	0	0	0	1	0	0	1	1	0	1	0	0
CCDC55	nuclear speckle splicing regulatory protein 1	GO:0000381 regulation of alternative mRNA splicing, via spliceosome;GO:0000380 alternative mRNA splicing, via spliceosome;GO:0048024 regulation of mRNA splicing, via spliceosome			Nucleoplasm(Supported)				9	0	0	0	0	0	0	0	0	0	0	0	0	0	1	1	0	1	1	0	0	0	0	0	0	0	0	0	0	0	0	0	1	1	0	1	0	0	1	0	0
AY358728	None	None	None	None	None	None	None	None	8	0	0	0	0	0	0	0	0	0	0	0	0	0	1	0	0	1	1	0	0	0	0	0	0	0	0	0	0	0	0	0	1	1	0	1	0	0	1	0	0
XYLT1	xylosyltransferase 1	GO:0030206 chondroitin sulfate biosynthetic process;GO:0050650 chondroitin sulfate proteoglycan biosynthetic process;GO:0015012 heparan sulfate proteoglycan biosynthetic process		Enzymes/ENZYME proteins/Transferases					7	0	0	0	0	0	0	0	0	0	0	0	0	0	1	0	0	1	0	0	0	0	0	0	0	0	0	0	0	0	0	0	1	1	0	1	0	0	1	0	0
VTI1B	vesicle transport through interaction with t-SNAREs 1B	GO:0048280 vesicle fusion with Golgi apparatus;GO:0006623 protein targeting to vacuole;GO:0002576 platelet degranulation			Vesicles(Enhanced)Golgi apparatus(Supported)				7	0	0	0	0	0	0	0	0	0	0	0	0	0	1	0	0	1	0	0	0	0	0	0	0	0	0	0	0	0	0	0	1	1	0	1	0	0	1	0	0
TCP1	t-complex 1	GO:0044053 translocation of peptides or proteins into host cell cytoplasm;GO:1904871 positive regulation of protein localization to Cajal body;GO:0042000 translocation of peptides or proteins into host						(M5926)HALLMARK MYC TARGETS V1	7	0	0	0	0	0	0	0	0	0	0	0	0	0	1	0	0	1	0	0	0	0	0	0	0	0	0	0	0	0	0	0	1	1	0	1	0	0	1	0	0
RPP14	ribonuclease P/MRP subunit p14	GO:0001682 tRNA 5'-leader removal;GO:0090502 RNA phosphodiester bond hydrolysis, endonucleolytic;GO:0008033 tRNA processing		Enzymes/ENZYME proteins/Hydrolases	Cytosol;Nucleoplasm(Approved)				7	0	0	0	0	0	0	0	0	0	0	0	0	0	1	0	0	1	0	0	0	0	0	0	0	0	0	0	0	0	0	0	1	1	0	1	0	0	1	0	0
HAUS3	HAUS augmin like complex subunit 3	GO:0097711 ciliary basal body-plasma membrane docking;GO:0010389 regulation of G2/M transition of mitotic cell cycle;GO:0007098 centrosome cycle			Mitotic spindle(Supported)Cytokinetic bridge;Microtubules;Mitochondria(Approved)				7	0	0	0	0	0	0	0	0	0	0	0	0	0	1	0	0	1	0	0	0	0	0	0	0	0	0	0	0	0	0	0	1	1	0	1	0	0	1	0	0
GABARAPL2	GABA type A receptor associated protein like 2	GO:1901799 negative regulation of proteasomal protein catabolic process;GO:0006995 cellular response to nitrogen starvation;GO:1903051 negative regulation of proteolysis involved in cellular protein catabolic process			Cytosol;Nucleoplasm(Approved)			(M5909)HALLMARK MYOGENESIS	7	0	0	0	0	0	0	0	0	0	0	0	0	0	1	0	0	1	0	0	0	0	0	0	0	0	0	0	0	0	0	0	1	1	0	1	0	0	1	0	0
DPF3	double PHD fingers 3	GO:0016569 covalent chromatin modification;GO:0006325 chromatin organization;GO:0051276 chromosome organization			Nucleoplasm(Enhanced)				7	0	0	0	0	0	0	0	0	0	0	0	0	0	1	0	0	1	0	0	0	0	0	0	0	0	0	0	0	0	0	0	1	1	0	1	0	0	1	0	0
C1orf109	chromosome 1 open reading frame 109				Cytosol;Nucleus(Approved)				7	0	0	0	0	0	0	0	0	0	0	0	0	0	1	0	0	1	0	0	0	0	0	0	0	0	0	0	0	0	0	0	1	1	0	1	0	0	1	0	0
A_24_P101493	None	None	None	None	None	None	None	None	7	0	0	0	0	0	0	0	0	0	0	0	0	0	1	0	0	1	0	0	0	0	0	0	0	0	0	0	0	0	0	0	1	1	0	1	0	0	1	0	0
TMPRSS13	transmembrane protease, serine 13	GO:0006898 receptor-mediated endocytosis;GO:0006897 endocytosis;GO:0098657 import into cell		Enzymes/Peptidases/Serine-type peptidases					6	0	0	0	0	0	0	0	0	0	0	0	0	0	0	0	0	1	0	0	0	0	0	0	0	0	0	0	0	0	0	0	1	1	0	1	0	0	1	0	0
TAF2	TATA-box binding protein associated factor 2	GO:0051123 RNA polymerase II transcriptional preinitiation complex assembly;GO:0070897 DNA-templated transcriptional preinitiation complex assembly;GO:0006368 transcription elongation from RNA polymerase II promoter							8	0	0	0	0	0	0	0	0	0	0	0	0	0	1	0	0	1	1	0	0	0	0	0	0	0	0	0	1	0	0	0	1	0	0	1	0	0	1	0	0
SLC41A1	solute carrier family 41 member 1	GO:0010961 cellular magnesium ion homeostasis;GO:0071286 cellular response to magnesium ion;GO:1903830 magnesium ion transmembrane transport		Transporters/Transporter channels and pores	Mitochondria(Approved)				7	0	0	0	0	0	0	0	0	0	0	0	0	0	1	0	0	1	0	0	0	0	0	0	0	0	0	0	1	0	0	0	1	0	0	1	0	0	1	0	0
TKTL1	transketolase like 1	GO:0006772 thiamine metabolic process;GO:0006007 glucose catabolic process;GO:0042723 thiamine-containing compound metabolic process		Enzymes/ENZYME proteins/Transferases				(M5951)HALLMARK SPERMATOGENESIS; (M5937)HALLMARK GLYCOLYSIS; (M5891)HALLMARK HYPOXIA	8	0	0	0	0	1	0	0	0	0	0	0	0	0	1	0	0	1	0	0	0	0	0	1	0	0	0	0	0	0	0	0	1	0	0	1	0	0	1	0	0
TPR	translocated promoter region, nuclear basket protein	GO:0090267 positive regulation of mitotic cell cycle spindle assembly checkpoint;GO:0090266 regulation of mitotic cell cycle spindle assembly checkpoint;GO:1903504 regulation of mitotic spindle checkpoint		Transporters/Transporter channels and pores	Nuclear membrane(Enhanced)				7	0	0	0	0	0	0	0	0	0	0	0	0	0	1	0	0	1	0	0	0	0	0	1	0	0	0	0	0	0	0	0	1	0	0	1	0	0	1	0	0
STAB1	stabilin 1	GO:0016525 negative regulation of angiogenesis;GO:2000181 negative regulation of blood vessel morphogenesis;GO:0045765 regulation of angiogenesis			Cytosol;Nucleoplasm;Plasma membrane(Approved)			(M5932)HALLMARK INFLAMMATORY RESPONSE; (M5950)HALLMARK ALLOGRAFT REJECTION	7	0	0	0	0	0	0	0	0	0	0	0	0	0	1	0	0	1	0	0	0	0	0	1	0	0	0	0	0	0	0	0	1	0	0	1	0	0	1	0	0
POLE3	DNA polymerase epsilon 3, accessory subunit	GO:0032201 telomere maintenance via semi-conservative replication;GO:0043966 histone H3 acetylation;GO:0033260 nuclear DNA replication		Enzymes/ENZYME proteins/Transferases	Nucleoli;Nucleus(Approved)	Cladribine (Dna-directed dna polymerase activity)		(M5941)HALLMARK UV RESPONSE UP; (M5926)HALLMARK MYC TARGETS V1	7	0	0	0	0	0	0	0	0	0	0	0	0	0	1	0	0	1	0	0	0	0	1	0	0	0	0	0	0	0	0	0	1	0	0	1	0	0	1	0	0
UTP20	UTP20, small subunit processome component	GO:0000472 endonucleolytic cleavage to generate mature 5'-end of SSU-rRNA from (SSU-rRNA, 5.8S rRNA, LSU-rRNA);GO:0000480 endonucleolytic cleavage in 5'-ETS of tricistronic rRNA transcript (SSU-rRNA, 5.8S rRNA, LSU-rRNA);GO:0000447 endonucleolytic cleavage in ITS1 to separate SSU-rRNA from 5.8S rRNA and LSU-rRNA from tricistronic rRNA transcript (SSU-rRNA, 5.8S rRNA, LSU-rRNA)			Nucleoli(Supported)Plasma membrane(Approved)			(M5928)HALLMARK MYC TARGETS V2	8	0	0	0	0	0	0	0	0	0	0	0	0	0	1	0	0	1	1	1	0	0	0	0	0	0	0	0	0	0	0	0	1	0	0	1	0	0	1	0	0
OTUD3	OTU deubiquitinase 3	GO:1990167 protein K27-linked deubiquitination;GO:0044313 protein K6-linked deubiquitination;GO:0035871 protein K11-linked deubiquitination		Enzymes/ENZYME proteins/Hydrolases	Cytosol;Intermediate filaments;Nucleoplasm(Approved)				7	0	0	0	0	0	0	0	0	0	0	0	0	0	1	0	0	1	0	1	0	0	0	0	0	0	0	0	0	0	0	0	1	0	0	1	0	0	1	0	0
ANKRD11	ankyrin repeat domain 11	GO:0060325 face morphogenesis;GO:0060323 head morphogenesis;GO:0042475 odontogenesis of dentin-containing tooth			Cytosol;Nucleoplasm(Supported)				7	0	0	0	0	0	0	0	0	0	0	0	0	0	1	0	0	1	0	1	0	0	0	0	0	0	0	0	0	0	0	0	1	0	0	1	0	0	1	0	0
MTMR9	myotubularin related protein 9	GO:0060304 regulation of phosphatidylinositol dephosphorylation;GO:0010922 positive regulation of phosphatase activity;GO:0046856 phosphatidylinositol dephosphorylation			Actin filaments;Centrosome(Approved)				8	0	0	0	0	0	0	0	0	0	0	0	0	0	1	1	0	1	1	0	0	0	0	0	0	0	0	0	0	0	0	0	1	0	0	1	0	0	1	0	0
LOC286161	None	None	None	None	None	None	None	None	8	0	0	0	0	0	0	0	0	0	0	0	0	0	1	1	0	1	1	0	0	0	0	0	0	0	0	0	0	0	0	0	1	0	0	1	0	0	1	0	0
CNP	2',3'-cyclic nucleotide 3' phosphodiesterase	GO:0009214 cyclic nucleotide catabolic process;GO:0021762 substantia nigra development;GO:0009166 nucleotide catabolic process		Enzymes/ENZYME proteins/Hydrolases	Cytosol;Nucleus(Enhanced)			(M5911)HALLMARK INTERFERON ALPHA RESPONSE; (M5941)HALLMARK UV RESPONSE UP	8	0	0	0	0	0	0	0	0	0	0	0	0	0	1	1	0	1	1	0	0	0	0	0	0	0	0	0	0	0	0	0	1	0	0	1	0	0	1	0	0
C16orf7	VPS9 domain containing 1	GO:0015986 ATP synthesis coupled proton transport;GO:0006754 ATP biosynthetic process;GO:0015985 energy coupled proton transport, down electrochemical gradient			Cytosol;Nucleoplasm(Approved)				8	0	0	0	0	0	0	0	0	0	0	0	0	0	1	1	0	1	1	0	0	0	0	0	0	0	0	0	0	0	0	0	1	0	0	1	0	0	1	0	0
LRRC1	leucine rich repeat containing 1	GO:0007165 signal transduction;GO:0023052 signaling;GO:0007154 cell communication			Cytosol(Supported)				8	0	0	0	0	1	0	0	0	0	0	0	0	0	1	0	0	1	1	0	0	0	0	0	0	0	0	0	0	0	0	0	1	0	0	1	0	0	1	0	0
ZNF469	zinc finger protein 469	GO:0006355 regulation of transcription, DNA-templated;GO:1903506 regulation of nucleic acid-templated transcription;GO:0006351 transcription, DNA-templated		Transcription factors/Zinc-coordinating DNA-binding domains	Vesicles(Approved)				7	0	0	0	0	0	0	0	0	0	0	0	0	0	1	0	0	1	1	0	0	0	0	0	0	0	0	0	0	0	0	0	1	0	0	1	0	0	1	0	0
TRAF3IP3	TRAF3 interacting protein 3				Vesicles(Approved)				7	0	0	0	0	0	0	0	0	0	0	0	0	0	1	0	0	1	1	0	0	0	0	0	0	0	0	0	0	0	0	0	1	0	0	1	0	0	1	0	0
SYNE2	spectrin repeat containing nuclear envelope protein 2	GO:0021817 nucleokinesis involved in cell motility in cerebral cortex radial glia guided migration;GO:0021815 modulation of microtubule cytoskeleton involved in cerebral cortex radial glia guided migration;GO:0021814 cell motility involved in cerebral cortex radial glia guided migration			Nuclear membrane(Enhanced)				7	0	0	0	0	0	0	0	0	0	0	0	0	0	1	0	0	1	1	0	0	0	0	0	0	0	0	0	0	0	0	0	1	0	0	1	0	0	1	0	0
SMOX	spermine oxidase	GO:0046208 spermine catabolic process;GO:0006598 polyamine catabolic process;GO:0008215 spermine metabolic process		Enzymes/ENZYME proteins/Oxidoreductases	Nuclear membrane;Nucleoplasm(Supported)Vesicles(Approved)	Spermine (Spermine:oxygen oxidoreductase (spermidine-forming) activity)		(M5934)HALLMARK XENOBIOTIC METABOLISM; (M5945)HALLMARK HEME METABOLISM	7	0	0	0	0	0	0	0	0	0	0	0	0	0	1	0	0	1	1	0	0	0	0	0	0	0	0	0	0	0	0	0	1	0	0	1	0	0	1	0	0
SCAPER	S-phase cyclin A associated protein in the ER				Nucleus(Supported)Cytosol(Approved)				7	0	0	0	0	0	0	0	0	0	0	0	0	0	1	0	0	1	1	0	0	0	0	0	0	0	0	0	0	0	0	0	1	0	0	1	0	0	1	0	0
MAN2A1	mannosidase alpha class 2A member 1	GO:0006013 mannose metabolic process;GO:0060042 retina morphogenesis in camera-type eye;GO:0048286 lung alveolus development		Enzymes/ENZYME proteins/Hydrolases	Golgi apparatus(Supported)	Swainsonine (Zinc ion binding);2-Deoxy-2-Fluoro-Alpha-D-Mannosyl Fluoride (Zinc ion binding);Ghavamiol (Zinc ion binding);Kifunensine (Zinc ion binding);5-Fluoro-Beta-L-Gulosyl Fluoride (Zinc ion binding);5-Thio-a/B-D-Mannopyranosylamine (Zinc ion binding);1-deoxymannojirimycin (Zinc ion binding);(1R,2R,3R,4S,5R)-4-(BENZYLAMINO)-5-(METHYLTHIO)CYCLOPENTANE-1,2,3-TRIOL (Zinc ion binding);(1S,2S,3R,…			7	0	0	0	0	0	0	0	0	0	0	0	0	0	1	0	0	1	1	0	0	0	0	0	0	0	0	0	0	0	0	0	1	0	0	1	0	0	1	0	0
LOC389765	kinesin family member 27 pseudogene								7	0	0	0	0	0	0	0	0	0	0	0	0	0	1	0	0	1	1	0	0	0	0	0	0	0	0	0	0	0	0	0	1	0	0	1	0	0	1	0	0
L48692	None	None	None	None	None	None	None	None	7	0	0	0	0	0	0	0	0	0	0	0	0	0	1	0	0	1	1	0	0	0	0	0	0	0	0	0	0	0	0	0	1	0	0	1	0	0	1	0	0
GCC1	GRIP and coiled-coil domain containing 1				Cytosol;Golgi apparatus;Plasma membrane(Enhanced)				7	0	0	0	0	0	0	0	0	0	0	0	0	0	1	0	0	1	1	0	0	0	0	0	0	0	0	0	0	0	0	0	1	0	0	1	0	0	1	0	0
FEM1A	fem-1 homolog A	GO:0051438 regulation of ubiquitin-protein transferase activity;GO:0050728 negative regulation of inflammatory response;GO:0031396 regulation of protein ubiquitination			Golgi apparatus;Nucleus(Supported)Cytosol(Approved)				7	0	0	0	0	0	0	0	0	0	0	0	0	0	1	0	0	1	1	0	0	0	0	0	0	0	0	0	0	0	0	0	1	0	0	1	0	0	1	0	0
FBLN7	fibulin 7	GO:0007155 cell adhesion;GO:0022610 biological adhesion;GO:0008150 biological_process			Cell Junctions;Plasma membrane(Approved)		(M3008)NABA ECM GLYCOPROTEINS; (M5884)NABA CORE MATRISOME; (M5889)NABA MATRISOME		7	0	0	0	0	0	0	0	0	0	0	0	0	0	1	0	0	1	1	0	0	0	0	0	0	0	0	0	0	0	0	0	1	0	0	1	0	0	1	0	0
DVL1	dishevelled segment polarity protein 1	GO:0090179 planar cell polarity pathway involved in neural tube closure;GO:1905386 positive regulation of protein localization to presynapse;GO:0090178 regulation of establishment of planar polarity involved in neural tube closure					(M31)PID BETA CATENIN DEG PATHWAY; (M90)PID WNT CANONICAL PATHWAY; (M23)PID WNT NONCANONICAL PATHWAY		7	0	0	0	0	0	0	0	0	0	0	0	0	0	1	0	0	1	1	0	0	0	0	0	0	0	0	0	0	0	0	0	1	0	0	1	0	0	1	0	0
DNMT3A	DNA methyltransferase 3 alpha	GO:0090116 C-5 methylation of cytosine;GO:0043045 DNA methylation involved in embryo development;GO:0032776 DNA methylation on cytosine		Enzymes/ENZYME proteins/Transferases;Transcription factors/Zinc-coordinating DNA-binding domains	Nucleoplasm(Supported)		(M254)PID MYC REPRESS PATHWAY		7	0	0	0	0	0	0	0	0	0	0	0	0	0	1	0	0	1	1	0	0	0	0	0	0	0	0	0	0	0	0	0	1	0	0	1	0	0	1	0	0
DLG3	discs large MAGUK scaffold protein 3	GO:0046710 GDP metabolic process;GO:0046037 GMP metabolic process;GO:1901068 guanosine-containing compound metabolic process			Nucleoli;Nucleus(Approved)				7	0	0	0	0	0	0	0	0	0	0	0	0	0	1	0	0	1	1	0	0	0	0	0	0	0	0	0	0	0	0	0	1	0	0	1	0	0	1	0	0
C18orf23	None	None	None	None	None	None	None	None	7	0	0	0	0	0	0	0	0	0	0	0	0	0	1	0	0	1	1	0	0	0	0	0	0	0	0	0	0	0	0	0	1	0	0	1	0	0	1	0	0
ATG4D	autophagy related 4D cysteine peptidase	GO:0051697 protein delipidation;GO:0006501 C-terminal protein lipidation;GO:0018410 C-terminal protein amino acid modification		Enzymes/Peptidases/Cysteine-type peptidases					7	0	0	0	0	0	0	0	0	0	0	0	0	0	1	0	0	1	1	0	0	0	0	0	0	0	0	0	0	0	0	0	1	0	0	1	0	0	1	0	0
AP1S3	adaptor related protein complex 1 sigma 3 subunit	GO:0050690 regulation of defense response to virus by virus;GO:0019886 antigen processing and presentation of exogenous peptide antigen via MHC class II;GO:0002495 antigen processing and presentation of peptide antigen via MHC class II			Vesicles(Supported)				7	0	0	0	0	0	0	0	0	0	0	0	0	0	1	0	0	1	1	0	0	0	0	0	0	0	0	0	0	0	0	0	1	0	0	1	0	0	1	0	0
AK098629	None	None	None	None	None	None	None	None	7	0	0	0	0	0	0	0	0	0	0	0	0	0	1	0	0	1	1	0	0	0	0	0	0	0	0	0	0	0	0	0	1	0	0	1	0	0	1	0	0
AK095707	None	None	None	None	None	None	None	None	7	0	0	0	0	0	0	0	0	0	0	0	0	0	1	0	0	1	1	0	0	0	0	0	0	0	0	0	0	0	0	0	1	0	0	1	0	0	1	0	0
A_32_P87993	None	None	None	None	None	None	None	None	7	0	0	0	0	0	0	0	0	0	0	0	0	0	1	0	0	1	1	0	0	0	0	0	0	0	0	0	0	0	0	0	1	0	0	1	0	0	1	0	0
A_32_P191551	None	None	None	None	None	None	None	None	7	0	0	0	0	0	0	0	0	0	0	0	0	0	1	0	0	1	1	0	0	0	0	0	0	0	0	0	0	0	0	0	1	0	0	1	0	0	1	0	0
A_24_P916228	None	None	None	None	None	None	None	None	7	0	0	0	0	0	0	0	0	0	0	0	0	0	1	0	0	1	1	0	0	0	0	0	0	0	0	0	0	0	0	0	1	0	0	1	0	0	1	0	0
MRPS18B	mitochondrial ribosomal protein S18B	GO:0070126 mitochondrial translational termination;GO:0070125 mitochondrial translational elongation;GO:0006415 translational termination		Ribosomal proteins	Mitochondria(Supported)Cell Junctions(Approved)			(M5926)HALLMARK MYC TARGETS V1	7	0	0	0	0	0	0	0	0	0	0	0	0	0	1	1	0	1	0	0	0	0	0	0	0	0	0	0	0	0	0	0	1	0	0	1	0	0	1	0	0
MAN2A2	mannosidase alpha class 2A member 2	GO:0006013 mannose metabolic process;GO:0006517 protein deglycosylation;GO:0006491 N-glycan processing		Enzymes/ENZYME proteins/Hydrolases	Cytoplasmic bodies(Approved)				7	0	0	0	0	0	0	0	0	0	0	0	0	0	1	1	0	1	0	0	0	0	0	0	0	0	0	0	0	0	0	0	1	0	0	1	0	0	1	0	0
GCAT	glycine C-acetyltransferase	GO:0019518 L-threonine catabolic process to glycine;GO:0006567 threonine catabolic process;GO:0006566 threonine metabolic process		Enzymes/ENZYME proteins/Transferases	Nucleoplasm(Supported)Mitochondria(Approved)	Pyridoxal Phosphate (Pyridoxal phosphate binding);Glycine (Pyridoxal phosphate binding)			7	0	0	0	0	0	0	0	0	0	0	0	0	0	1	1	0	1	0	0	0	0	0	0	0	0	0	0	0	0	0	0	1	0	0	1	0	0	1	0	0
CU678063	None	None	None	None	None	None	None	None	7	0	0	0	0	0	0	0	0	0	0	0	0	0	1	1	0	1	0	0	0	0	0	0	0	0	0	0	0	0	0	0	1	0	0	1	0	0	1	0	0
CU674953	None	None	None	None	None	None	None	None	7	0	0	0	0	0	0	0	0	0	0	0	0	0	1	1	0	1	0	0	0	0	0	0	0	0	0	0	0	0	0	0	1	0	0	1	0	0	1	0	0
CCR5	C-C motif chemokine receptor 5 (gene/pseudogene)	GO:0014808 release of sequestered calcium ion into cytosol by sarcoplasmic reticulum;GO:0019064 fusion of virus membrane with host plasma membrane;GO:1903514 release of sequestered calcium ion into cytosol by endoplasmic reticulum		CD markers;G-protein coupled receptors/{Chemokines and chemotactic factors receptors,GPCRs excl olfactory receptors}		Maraviroc (Virus receptor activity);INCB9471 (Virus receptor activity);AMD-070 (Virus receptor activity)	(M54)PID IL12 2PATHWAY	(M5950)HALLMARK ALLOGRAFT REJECTION	7	0	0	0	0	0	0	0	0	0	0	0	0	0	1	1	0	1	0	0	0	0	0	0	0	0	0	0	0	0	0	0	1	0	0	1	0	0	1	0	0
ATP10D	ATPase phospholipid transporting 10D (putative)	GO:0045332 phospholipid translocation;GO:0034204 lipid translocation;GO:0015914 phospholipid transport		Enzymes/ENZYME proteins/Hydrolases	Plasma membrane(Supported)Nucleoplasm(Approved)				7	0	0	0	0	0	0	0	0	0	0	0	0	0	1	1	0	1	0	0	0	0	0	0	0	0	0	0	0	0	0	0	1	0	0	1	0	0	1	0	0
AF010144	None	None	None	None	None	None	None	None	7	0	0	0	0	0	0	0	0	0	0	0	0	0	1	1	0	1	0	0	0	0	0	0	0	0	0	0	0	0	0	0	1	0	0	1	0	0	1	0	0
A_32_P15288	None	None	None	None	None	None	None	None	7	0	0	0	0	0	0	0	0	0	0	0	0	0	1	1	0	1	0	0	0	0	0	0	0	0	0	0	0	0	0	0	1	0	0	1	0	0	1	0	0
ZMYM6	zinc finger MYM-type containing 6	GO:0022604 regulation of cell morphogenesis;GO:0000902 cell morphogenesis;GO:0022603 regulation of anatomical structure morphogenesis			Nucleoplasm(Supported)				7	0	0	0	0	0	0	0	0	0	1	0	0	0	1	0	0	1	0	0	0	0	0	0	0	0	0	0	0	0	0	0	1	0	0	1	0	0	1	0	0
BBS9	Bardet-Biedl syndrome 9	GO:0061512 protein localization to cilium;GO:0007601 visual perception;GO:0050953 sensory perception of light stimulus							8	1	0	0	0	1	0	0	0	0	0	0	0	0	1	0	0	1	0	0	0	0	0	0	0	0	0	0	0	0	0	0	1	0	0	1	0	0	1	0	0
CA8	carbonic anhydrase 8	GO:0006730 one-carbon metabolic process;GO:0048015 phosphatidylinositol-mediated signaling;GO:0048017 inositol lipid-mediated signaling				Zonisamide (Zinc ion binding)			7	0	0	0	0	1	0	0	0	0	0	0	0	0	1	0	0	1	0	0	0	0	0	0	0	0	0	0	0	0	0	0	1	0	0	1	0	0	1	0	0
A_32_P44916	None	None	None	None	None	None	None	None	7	0	0	0	1	0	0	0	0	0	0	0	0	0	1	0	0	1	0	0	0	0	0	0	0	0	0	0	0	0	0	0	1	0	0	1	0	0	1	0	0
A_32_P159023	None	None	None	None	None	None	None	None	7	0	0	0	1	0	0	0	0	0	0	0	0	0	1	0	0	1	0	0	0	0	0	0	0	0	0	0	0	0	0	0	1	0	0	1	0	0	1	0	0
ZNF609	zinc finger protein 609	GO:2001224 positive regulation of neuron migration;GO:2000291 regulation of myoblast proliferation;GO:2001222 regulation of neuron migration			Nucleoplasm(Enhanced)Cytosol(Approved)				6	0	0	0	0	0	0	0	0	0	0	0	0	0	1	0	0	1	0	0	0	0	0	0	0	0	0	0	0	0	0	0	1	0	0	1	0	0	1	0	0
ZNF543	zinc finger protein 543	GO:0006355 regulation of transcription, DNA-templated;GO:1903506 regulation of nucleic acid-templated transcription;GO:0006351 transcription, DNA-templated		Transcription factors/Zinc-coordinating DNA-binding domains	Cytosol;Nuclear speckles(Approved)				6	0	0	0	0	0	0	0	0	0	0	0	0	0	1	0	0	1	0	0	0	0	0	0	0	0	0	0	0	0	0	0	1	0	0	1	0	0	1	0	0
ZNF451	zinc finger protein 451	GO:2000616 negative regulation of histone H3-K9 acetylation;GO:2000615 regulation of histone H3-K9 acetylation;GO:0060633 negative regulation of transcription initiation from RNA polymerase II promoter		Transcription factors/Zinc-coordinating DNA-binding domains	Nucleus(Approved)				6	0	0	0	0	0	0	0	0	0	0	0	0	0	1	0	0	1	0	0	0	0	0	0	0	0	0	0	0	0	0	0	1	0	0	1	0	0	1	0	0
ZNF425	zinc finger protein 425	GO:0045892 negative regulation of transcription, DNA-templated;GO:1903507 negative regulation of nucleic acid-templated transcription;GO:1902679 negative regulation of RNA biosynthetic process		Transcription factors/Zinc-coordinating DNA-binding domains	Nucleus(Supported)				6	0	0	0	0	0	0	0	0	0	0	0	0	0	1	0	0	1	0	0	0	0	0	0	0	0	0	0	0	0	0	0	1	0	0	1	0	0	1	0	0
ZNF284	zinc finger protein 284	GO:0006355 regulation of transcription, DNA-templated;GO:1903506 regulation of nucleic acid-templated transcription;GO:0006351 transcription, DNA-templated		Transcription factors/Zinc-coordinating DNA-binding domains					6	0	0	0	0	0	0	0	0	0	0	0	0	0	1	0	0	1	0	0	0	0	0	0	0	0	0	0	0	0	0	0	1	0	0	1	0	0	1	0	0
ZFP36L2	ZFP36 ring finger protein like 2	GO:0061158 3'-UTR-mediated mRNA destabilization;GO:1900153 positive regulation of nuclear-transcribed mRNA catabolic process, deadenylation-dependent decay;GO:1900151 regulation of nuclear-transcribed mRNA catabolic process, deadenylation-dependent decay							6	0	0	0	0	0	0	0	0	0	0	0	0	0	1	0	0	1	0	0	0	0	0	0	0	0	0	0	0	0	0	0	1	0	0	1	0	0	1	0	0
ZC3H4	zinc finger CCCH-type containing 4			Transcription factors/Zinc-coordinating DNA-binding domains	Cytosol;Nucleoplasm(Enhanced)				6	0	0	0	0	0	0	0	0	0	0	0	0	0	1	0	0	1	0	0	0	0	0	0	0	0	0	0	0	0	0	0	1	0	0	1	0	0	1	0	0
ZBTB38	zinc finger and BTB domain containing 38	GO:0006275 regulation of DNA replication;GO:0045944 positive regulation of transcription from RNA polymerase II promoter;GO:0045892 negative regulation of transcription, DNA-templated		Transcription factors/Zinc-coordinating DNA-binding domains	Nucleoplasm(Enhanced)				6	0	0	0	0	0	0	0	0	0	0	0	0	0	1	0	0	1	0	0	0	0	0	0	0	0	0	0	0	0	0	0	1	0	0	1	0	0	1	0	0
YWHAG	tyrosine 3-monooxygenase/tryptophan 5-monooxygenase activation protein gamma	GO:1900740 positive regulation of protein insertion into mitochondrial membrane involved in apoptotic signaling pathway;GO:1900739 regulation of protein insertion into mitochondrial membrane involved in apoptotic signaling pathway;GO:1901030 positive regulation of mitochondrial outer membrane permeabilization involved in apoptotic signaling pathway					(M199)PID P38 MK2 PATHWAY; (M247)PID INSULIN GLUCOSE PATHWAY; (M182)PID IL3 PATHWAY	(M5905)HALLMARK ADIPOGENESIS	6	0	0	0	0	0	0	0	0	0	0	0	0	0	1	0	0	1	0	0	0	0	0	0	0	0	0	0	0	0	0	0	1	0	0	1	0	0	1	0	0
X62691	None	None	None	None	None	None	None	None	6	0	0	0	0	0	0	0	0	0	0	0	0	0	1	0	0	1	0	0	0	0	0	0	0	0	0	0	0	0	0	0	1	0	0	1	0	0	1	0	0
WDFY4	WDFY family member 4				Cytosol;Nucleoplasm(Approved)				6	0	0	0	0	0	0	0	0	0	0	0	0	0	1	0	0	1	0	0	0	0	0	0	0	0	0	0	0	0	0	0	1	0	0	1	0	0	1	0	0
VPS35	VPS35, retromer complex component	GO:1903181 positive regulation of dopamine biosynthetic process;GO:0099639 neurotransmitter receptor transport, endosome to plasma membrane;GO:1905166 negative regulation of lysosomal protein catabolic process			Endosomes;Lysosomes(Supported)				6	0	0	0	0	0	0	0	0	0	0	0	0	0	1	0	0	1	0	0	0	0	0	0	0	0	0	0	0	0	0	0	1	0	0	1	0	0	1	0	0
UTP14C	UTP14C, small subunit processome component	GO:0030490 maturation of SSU-rRNA;GO:0042274 ribosomal small subunit biogenesis;GO:0007283 spermatogenesis			Nucleoli(Approved)Cytosol(Uncertain)				6	0	0	0	0	0	0	0	0	0	0	0	0	0	1	0	0	1	0	0	0	0	0	0	0	0	0	0	0	0	0	0	1	0	0	1	0	0	1	0	0
USP37	ubiquitin specific peptidase 37	GO:0035871 protein K11-linked deubiquitination;GO:0071108 protein K48-linked deubiquitination;GO:0000082 G1/S transition of mitotic cell cycle		Enzymes/{ENZYME proteins/Hydrolases,Peptidases/Cysteine-type peptidases}	Nucleoli;Nucleus(Approved)				6	0	0	0	0	0	0	0	0	0	0	0	0	0	1	0	0	1	0	0	0	0	0	0	0	0	0	0	0	0	0	0	1	0	0	1	0	0	1	0	0
USP12	ubiquitin specific peptidase 12	GO:0016579 protein deubiquitination;GO:0006511 ubiquitin-dependent protein catabolic process;GO:0070646 protein modification by small protein removal		Enzymes/{ENZYME proteins/Hydrolases,Peptidases/Cysteine-type peptidases}				(M5953)HALLMARK KRAS SIGNALING UP	6	0	0	0	0	0	0	0	0	0	0	0	0	0	1	0	0	1	0	0	0	0	0	0	0	0	0	0	0	0	0	0	1	0	0	1	0	0	1	0	0
URB2	URB2 ribosome biogenesis 2 homolog (S. cerevisiae)	GO:0042254 ribosome biogenesis;GO:0022613 ribonucleoprotein complex biogenesis;GO:0044085 cellular component biogenesis			Nucleoli(Enhanced)				6	0	0	0	0	0	0	0	0	0	0	0	0	0	1	0	0	1	0	0	0	0	0	0	0	0	0	0	0	0	0	0	1	0	0	1	0	0	1	0	0
UHMK1	U2AF homology motif kinase 1	GO:0045948 positive regulation of translational initiation;GO:0046825 regulation of protein export from nucleus;GO:0006446 regulation of translational initiation	Other	Enzymes/{ENZYME proteins/Transferases,Kinases}	Nucleoplasm(Supported)Golgi apparatus(Approved)				6	0	0	0	0	0	0	0	0	0	0	0	0	0	1	0	0	1	0	0	0	0	0	0	0	0	0	0	0	0	0	0	1	0	0	1	0	0	1	0	0
UBXN6	UBX domain protein 6	GO:0032510 endosome to lysosome transport via multivesicular body sorting pathway;GO:0008333 endosome to lysosome transport;GO:0032509 endosome transport via multivesicular body sorting pathway			Cytosol;Golgi apparatus(Approved)				6	0	0	0	0	0	0	0	0	0	0	0	0	0	1	0	0	1	0	0	0	0	0	0	0	0	0	0	0	0	0	0	1	0	0	1	0	0	1	0	0
UACA	uveal autoantigen with coiled-coil domains and ankyrin repeats	GO:1901222 regulation of NIK/NF-kappaB signaling;GO:0038061 NIK/NF-kappaB signaling;GO:0097190 apoptotic signaling pathway			Cytosol;Nucleus(Supported)				6	0	0	0	0	0	0	0	0	0	0	0	0	0	1	0	0	1	0	0	0	0	0	0	0	0	0	0	0	0	0	0	1	0	0	1	0	0	1	0	0
U2AF1L4	U2 small nuclear RNA auxiliary factor 1 like 4	GO:0006406 mRNA export from nucleus;GO:0006369 termination of RNA polymerase II transcription;GO:0071427 mRNA-containing ribonucleoprotein complex export from nucleus			Nucleoplasm(Approved)				6	0	0	0	0	0	0	0	0	0	0	0	0	0	1	0	0	1	0	0	0	0	0	0	0	0	0	0	0	0	0	0	1	0	0	1	0	0	1	0	0
U09197	None	None	None	None	None	None	None	None	6	0	0	0	0	0	0	0	0	0	0	0	0	0	1	0	0	1	0	0	0	0	0	0	0	0	0	0	0	0	0	0	1	0	0	1	0	0	1	0	0
TXNIP	thioredoxin interacting protein	GO:0071228 cellular response to tumor cell;GO:0051782 negative regulation of cell division;GO:0032570 response to progesterone			Cytosol;Plasma membrane(Approved)			(M5911)HALLMARK INTERFERON ALPHA RESPONSE; (M5902)HALLMARK APOPTOSIS; (M5913)HALLMARK INTERFERON GAMMA RESPONSE	6	0	0	0	0	0	0	0	0	0	0	0	0	0	1	0	0	1	0	0	0	0	0	0	0	0	0	0	0	0	0	0	1	0	0	1	0	0	1	0	0
TUG1	taurine up-regulated 1 (non-protein coding)								6	0	0	0	0	0	0	0	0	0	0	0	0	0	1	0	0	1	0	0	0	0	0	0	0	0	0	0	0	0	0	0	1	0	0	1	0	0	1	0	0
TTC9	tetratricopeptide repeat domain 9	GO:0060348 bone development;GO:0001501 skeletal system development;GO:0048513 animal organ development							6	0	0	0	0	0	0	0	0	0	0	0	0	0	1	0	0	1	0	0	0	0	0	0	0	0	0	0	0	0	0	0	1	0	0	1	0	0	1	0	0
TTC22	tetratricopeptide repeat domain 22								6	0	0	0	0	0	0	0	0	0	0	0	0	0	1	0	0	1	0	0	0	0	0	0	0	0	0	0	0	0	0	0	1	0	0	1	0	0	1	0	0
TTC15	trafficking protein particle complex 12	GO:1905342 positive regulation of protein localization to kinetochore;GO:0090234 regulation of kinetochore assembly;GO:1905340 regulation of protein localization to kinetochore							6	0	0	0	0	0	0	0	0	0	0	0	0	0	1	0	0	1	0	0	0	0	0	0	0	0	0	0	0	0	0	0	1	0	0	1	0	0	1	0	0
TSTA3	tissue specific transplantation antigen P35B	GO:0042351 'de novo' GDP-L-fucose biosynthetic process;GO:0042350 GDP-L-fucose biosynthetic process;GO:0046368 GDP-L-fucose metabolic process		Enzymes/ENZYME proteins/Oxidoreductases	Cytosol;Nucleoplasm(Approved)	NADH (Isomerase activity)		(M5907)HALLMARK ESTROGEN RESPONSE LATE; (M5937)HALLMARK GLYCOLYSIS	6	0	0	0	0	0	0	0	0	0	0	0	0	0	1	0	0	1	0	0	0	0	0	0	0	0	0	0	0	0	0	0	1	0	0	1	0	0	1	0	0
TRMT112	tRNA methyltransferase subunit 11-2	GO:0070476 rRNA (guanine-N7)-methylation;GO:2000234 positive regulation of rRNA processing;GO:0070475 rRNA base methylation			Microtubules;Nucleus(Approved)				6	0	0	0	0	0	0	0	0	0	0	0	0	0	1	0	0	1	0	0	0	0	0	0	0	0	0	0	0	0	0	0	1	0	0	1	0	0	1	0	0
TRIP6	thyroid hormone receptor interactor 6	GO:0008588 release of cytoplasmic sequestered NF-kappaB;GO:0007253 cytoplasmic sequestering of NF-kappaB;GO:0042347 negative regulation of NF-kappaB import into nucleus			Cytosol;Focal adhesion sites(Supported)Plasma membrane(Approved)		(M15)PID LYSOPHOSPHOLIPID PATHWAY; (M167)PID AP1 PATHWAY		6	0	0	0	0	0	0	0	0	0	0	0	0	0	1	0	0	1	0	0	0	0	0	0	0	0	0	0	0	0	0	0	1	0	0	1	0	0	1	0	0
TRIM58	tripartite motif containing 58	GO:0061931 positive regulation of erythrocyte enucleation;GO:0061930 regulation of erythrocyte enucleation;GO:0043131 erythrocyte enucleation		Enzymes/ENZYME proteins/Transferases				(M5945)HALLMARK HEME METABOLISM	6	0	0	0	0	0	0	0	0	0	0	0	0	0	1	0	0	1	0	0	0	0	0	0	0	0	0	0	0	0	0	0	1	0	0	1	0	0	1	0	0
TRIM11	tripartite motif containing 11	GO:1902187 negative regulation of viral release from host cell;GO:0046598 positive regulation of viral entry into host cell;GO:0046597 negative regulation of viral entry into host cell		Enzymes/ENZYME proteins/Transferases	Cytosol;Nucleus(Enhanced)				6	0	0	0	0	0	0	0	0	0	0	0	0	0	1	0	0	1	0	0	0	0	0	0	0	0	0	0	0	0	0	0	1	0	0	1	0	0	1	0	0
TRAF3IP1	TRAF3 interacting protein 1	GO:1901621 negative regulation of smoothened signaling pathway involved in dorsal/ventral neural tube patterning;GO:1901620 regulation of smoothened signaling pathway involved in dorsal/ventral neural tube patterning;GO:0035735 intraciliary transport involved in cilium assembly							6	0	0	0	0	0	0	0	0	0	0	0	0	0	1	0	0	1	0	0	0	0	0	0	0	0	0	0	0	0	0	0	1	0	0	1	0	0	1	0	0
TNS1	tensin 1	GO:0010761 fibroblast migration;GO:0007044 cell-substrate junction assembly;GO:0034329 cell junction assembly			Focal adhesion sites(Enhanced)		(M71)PID ILK PATHWAY	(M5945)HALLMARK HEME METABOLISM	6	0	0	0	0	0	0	0	0	0	0	0	0	0	1	0	0	1	0	0	0	0	0	0	0	0	0	0	0	0	0	0	1	0	0	1	0	0	1	0	0
TMEM56	transmembrane protein 56	GO:0008150 biological_process			Nuclear speckles(Approved)				6	0	0	0	0	0	0	0	0	0	0	0	0	0	1	0	0	1	0	0	0	0	0	0	0	0	0	0	0	0	0	0	1	0	0	1	0	0	1	0	0
TMEM183B	transmembrane protein 183B				Cell Junctions;Nucleus;Plasma membrane(Approved)				6	0	0	0	0	0	0	0	0	0	0	0	0	0	1	0	0	1	0	0	0	0	0	0	0	0	0	0	0	0	0	0	1	0	0	1	0	0	1	0	0
TMEM170A	transmembrane protein 170A	GO:0051292 nuclear pore complex assembly;GO:0071786 endoplasmic reticulum tubular network organization;GO:0046931 pore complex assembly		Transporters/Accessory Factors Involved in Transport					6	0	0	0	0	0	0	0	0	0	0	0	0	0	1	0	0	1	0	0	0	0	0	0	0	0	0	0	0	0	0	0	1	0	0	1	0	0	1	0	0
TMEM131	transmembrane protein 131	GO:0008150 biological_process			Intermediate filaments;Vesicles(Uncertain)				6	0	0	0	0	0	0	0	0	0	0	0	0	0	1	0	0	1	0	0	0	0	0	0	0	0	0	0	0	0	0	0	1	0	0	1	0	0	1	0	0
TMCC2	transmembrane and coiled-coil domain family 2	GO:0042982 amyloid precursor protein metabolic process;GO:0019538 protein metabolic process;GO:1901564 organonitrogen compound metabolic process						(M5945)HALLMARK HEME METABOLISM	6	0	0	0	0	0	0	0	0	0	0	0	0	0	1	0	0	1	0	0	0	0	0	0	0	0	0	0	0	0	0	0	1	0	0	1	0	0	1	0	0
tcag7.873	None	None	None	None	None	None	None	None	6	0	0	0	0	0	0	0	0	0	0	0	0	0	1	0	0	1	0	0	0	0	0	0	0	0	0	0	0	0	0	0	1	0	0	1	0	0	1	0	0
T84338	None	None	None	None	None	None	None	None	6	0	0	0	0	0	0	0	0	0	0	0	0	0	1	0	0	1	0	0	0	0	0	0	0	0	0	0	0	0	0	0	1	0	0	1	0	0	1	0	0
SYNJ2	synaptojanin 2	GO:0036092 phosphatidylinositol-3-phosphate biosynthetic process;GO:0046856 phosphatidylinositol dephosphorylation;GO:0006661 phosphatidylinositol biosynthetic process		Enzymes/ENZYME proteins/Hydrolases	Cytosol;Microtubules(Approved)			(M5942)HALLMARK UV RESPONSE DN	6	0	0	0	0	0	0	0	0	0	0	0	0	0	1	0	0	1	0	0	0	0	0	0	0	0	0	0	0	0	0	0	1	0	0	1	0	0	1	0	0
SYNE1	spectrin repeat containing nuclear envelope protein 1	GO:0090292 nuclear matrix anchoring at nuclear membrane;GO:0043578 nuclear matrix organization;GO:0051457 maintenance of protein location in nucleus			Nuclear membrane;Nucleoplasm(Supported)			(M5942)HALLMARK UV RESPONSE DN	6	0	0	0	0	0	0	0	0	0	0	0	0	0	1	0	0	1	0	0	0	0	0	0	0	0	0	0	0	0	0	0	1	0	0	1	0	0	1	0	0
SUV420H1	lysine methyltransferase 5B	GO:0034773 histone H4-K20 trimethylation;GO:0034770 histone H4-K20 methylation;GO:0018023 peptidyl-lysine trimethylation		Enzymes/ENZYME proteins/Transferases	Nucleus(Supported)		(M115)PID REG GR PATHWAY		6	0	0	0	0	0	0	0	0	0	0	0	0	0	1	0	0	1	0	0	0	0	0	0	0	0	0	0	0	0	0	0	1	0	0	1	0	0	1	0	0
SRRM1	serine and arginine repetitive matrix 1	GO:0006406 mRNA export from nucleus;GO:0006369 termination of RNA polymerase II transcription;GO:0071427 mRNA-containing ribonucleoprotein complex export from nucleus		Transporters/Primary Active Transporters	Nuclear speckles(Enhanced)				6	0	0	0	0	0	0	0	0	0	0	0	0	0	1	0	0	1	0	0	0	0	0	0	0	0	0	0	0	0	0	0	1	0	0	1	0	0	1	0	0
SRRD	SRR1 domain containing	GO:0048511 rhythmic process;GO:0008150 biological_process			Cytosol(Approved)				6	0	0	0	0	0	0	0	0	0	0	0	0	0	1	0	0	1	0	0	0	0	0	0	0	0	0	0	0	0	0	0	1	0	0	1	0	0	1	0	0
SNRK	SNF related kinase	GO:0030099 myeloid cell differentiation;GO:0030097 hemopoiesis;GO:0048534 hematopoietic or lymphoid organ development	CAMK Ser/Thr protein kinase family	Enzymes/{ENZYME proteins/Transferases,Kinases/CAMK Ser/Thr protein kinases}	Cell Junctions;Nucleus;Plasma membrane;Vesicles(Approved)				6	0	0	0	0	0	0	0	0	0	0	0	0	0	1	0	0	1	0	0	0	0	0	0	0	0	0	0	0	0	0	0	1	0	0	1	0	0	1	0	0
SLC48A1	solute carrier family 48 member 1	GO:0015886 heme transport;GO:1901678 iron coordination entity transport;GO:0051181 cofactor transport		Transporters/Electrochemical Potential-driven transporters	Vesicles(Supported)				6	0	0	0	0	0	0	0	0	0	0	0	0	0	1	0	0	1	0	0	0	0	0	0	0	0	0	0	0	0	0	0	1	0	0	1	0	0	1	0	0
SLC45A3	solute carrier family 45 member 3	GO:0015770 sucrose transport;GO:0045723 positive regulation of fatty acid biosynthetic process;GO:0015766 disaccharide transport		Transporters/Electrochemical Potential-driven transporters	Nucleoplasm;Vesicles(Approved)				6	0	0	0	0	0	0	0	0	0	0	0	0	0	1	0	0	1	0	0	0	0	0	0	0	0	0	0	0	0	0	0	1	0	0	1	0	0	1	0	0
SLC41A3	solute carrier family 41 member 3	GO:0098655 cation transmembrane transport;GO:0034220 ion transmembrane transport;GO:0006812 cation transport		Transporters/Transporter channels and pores	Plasma membrane(Supported)				6	0	0	0	0	0	0	0	0	0	0	0	0	0	1	0	0	1	0	0	0	0	0	0	0	0	0	0	0	0	0	0	1	0	0	1	0	0	1	0	0
SLC39A14	solute carrier family 39 member 14	GO:1903874 ferrous iron transmembrane transport;GO:0071578 zinc II ion transmembrane import;GO:0015684 ferrous iron transport			Endoplasmic reticulum;Golgi apparatus;Plasma membrane(Approved)				6	0	0	0	0	0	0	0	0	0	0	0	0	0	1	0	0	1	0	0	0	0	0	0	0	0	0	0	0	0	0	0	1	0	0	1	0	0	1	0	0
SH3KBP1	SH3 domain containing kinase binding protein 1	GO:0042059 negative regulation of epidermal growth factor receptor signaling pathway;GO:1901185 negative regulation of ERBB signaling pathway;GO:0042058 regulation of epidermal growth factor receptor signaling pathway			Cytosol(Supported)		(M214)PID ERBB1 INTERNALIZATION PATHWAY; (M48)PID MET PATHWAY		6	0	0	0	0	0	0	0	0	0	0	0	0	0	1	0	0	1	0	0	0	0	0	0	0	0	0	0	0	0	0	0	1	0	0	1	0	0	1	0	0
SERF2	small EDRK-rich factor 2	GO:0008150 biological_process			Nucleoli;Nucleus(Uncertain)				6	0	0	0	0	0	0	0	0	0	0	0	0	0	1	0	0	1	0	0	0	0	0	0	0	0	0	0	0	0	0	0	1	0	0	1	0	0	1	0	0
SEMA4C	semaphorin 4C	GO:0001843 neural tube closure;GO:0014020 primary neural tube formation;GO:0021535 cell migration in hindbrain					(M5880)NABA ECM AFFILIATED; (M5885)NABA MATRISOME ASSOCIATED; (M5889)NABA MATRISOME		6	0	0	0	0	0	0	0	0	0	0	0	0	0	1	0	0	1	0	0	0	0	0	0	0	0	0	0	0	0	0	0	1	0	0	1	0	0	1	0	0
SELENBP1	selenium binding protein 1	GO:0015031 protein transport;GO:0015833 peptide transport;GO:0042886 amide transport			Nucleoli(Supported)			(M5891)HALLMARK HYPOXIA; (M5945)HALLMARK HEME METABOLISM	6	0	0	0	0	0	0	0	0	0	0	0	0	0	1	0	0	1	0	0	0	0	0	0	0	0	0	0	0	0	0	0	1	0	0	1	0	0	1	0	0
SECISBP2	SECIS binding protein 2	GO:2000623 negative regulation of nuclear-transcribed mRNA catabolic process, nonsense-mediated decay;GO:2000622 regulation of nuclear-transcribed mRNA catabolic process, nonsense-mediated decay;GO:0021756 striatum development			Nucleoplasm(Supported)				6	0	0	0	0	0	0	0	0	0	0	0	0	0	1	0	0	1	0	0	0	0	0	0	0	0	0	0	0	0	0	0	1	0	0	1	0	0	1	0	0
SEC61B	Sec61 translocon beta subunit	GO:0031204 posttranslational protein targeting to membrane, translocation;GO:0006616 SRP-dependent cotranslational protein targeting to membrane, translocation;GO:0006620 posttranslational protein targeting to endoplasmic reticulum membrane		Transporters/Primary Active Transporters	Endoplasmic reticulum(Enhanced)				6	0	0	0	0	0	0	0	0	0	0	0	0	0	1	0	0	1	0	0	0	0	0	0	0	0	0	0	0	0	0	0	1	0	0	1	0	0	1	0	0
SDHD	succinate dehydrogenase complex subunit D	GO:0006121 mitochondrial electron transport, succinate to ubiquinone;GO:0042775 mitochondrial ATP synthesis coupled electron transport;GO:0042773 ATP synthesis coupled electron transport		Citric acid cycle related proteins		Succinic acid (Ubiquinone binding);Hexachlorophene (Ubiquinone binding);2-Hexyloxy-6-Hydroxymethyl-Tetrahydro-Pyran-3,4,5-Triol (Ubiquinone binding);UBIQUINONE-1 (Ubiquinone binding)		(M5935)HALLMARK FATTY ACID METABOLISM; (M5936)HALLMARK OXIDATIVE PHOSPHORYLATION	6	0	0	0	0	0	0	0	0	0	0	0	0	0	1	0	0	1	0	0	0	0	0	0	0	0	0	0	0	0	0	0	1	0	0	1	0	0	1	0	0
SDCCAG1	nuclear export mediator factor	GO:0051168 nuclear export;GO:0006913 nucleocytoplasmic transport;GO:0006810 transport			Cytosol;Nuclear bodies;Nucleoplasm(Approved)				6	0	0	0	0	0	0	0	0	0	0	0	0	0	1	0	0	1	0	0	0	0	0	0	0	0	0	0	0	0	0	0	1	0	0	1	0	0	1	0	0
SCNM1	sodium channel modifier 1	GO:0008380 RNA splicing;GO:0006397 mRNA processing;GO:0016071 mRNA metabolic process			Nucleus(Approved)				6	0	0	0	0	0	0	0	0	0	0	0	0	0	1	0	0	1	0	0	0	0	0	0	0	0	0	0	0	0	0	0	1	0	0	1	0	0	1	0	0
RUNDC3A	RUN domain containing 3A	GO:0031284 positive regulation of guanylate cyclase activity;GO:0031282 regulation of guanylate cyclase activity;GO:0030828 positive regulation of cGMP biosynthetic process			Vesicles(Approved)				6	0	0	0	0	0	0	0	0	0	0	0	0	0	1	0	0	1	0	0	0	0	0	0	0	0	0	0	0	0	0	0	1	0	0	1	0	0	1	0	0
RPS2	ribosomal protein S2	GO:0006614 SRP-dependent cotranslational protein targeting to membrane;GO:0006613 cotranslational protein targeting to membrane;GO:0000184 nuclear-transcribed mRNA catabolic process, nonsense-mediated decay		Ribosomal proteins	Cytosol;Endoplasmic reticulum(Approved)			(M5926)HALLMARK MYC TARGETS V1	6	0	0	0	0	0	0	0	0	0	0	0	0	0	1	0	0	1	0	0	0	0	0	0	0	0	0	0	0	0	0	0	1	0	0	1	0	0	1	0	0
RPA1	replication protein A1	GO:0032201 telomere maintenance via semi-conservative replication;GO:0006295 nucleotide-excision repair, DNA incision, 3'-to lesion;GO:0006293 nucleotide-excision repair, preincision complex stabilization			Nucleoplasm(Enhanced)		(M46)PID ATR PATHWAY; (M1)PID FANCONI PATHWAY	(M5924)HALLMARK MTORC1 SIGNALING; (M5925)HALLMARK E2F TARGETS	6	0	0	0	0	0	0	0	0	0	0	0	0	0	1	0	0	1	0	0	0	0	0	0	0	0	0	0	0	0	0	0	1	0	0	1	0	0	1	0	0
RNF216	ring finger protein 216	GO:0050691 regulation of defense response to virus by host;GO:0032480 negative regulation of type I interferon production;GO:0070936 protein K48-linked ubiquitination		Enzymes/ENZYME proteins/Transferases	Cytosol(Supported)Nucleoplasm(Approved)				6	0	0	0	0	0	0	0	0	0	0	0	0	0	1	0	0	1	0	0	0	0	0	0	0	0	0	0	0	0	0	0	1	0	0	1	0	0	1	0	0
RNASE3	ribonuclease A family member 3	GO:0043152 induction of bacterial agglutination;GO:0002227 innate immune response in mucosa;GO:0043312 neutrophil degranulation				Pranlukast (Ribonuclease activity);Adenosine-2'-5'-Diphosphate (Ribonuclease activity);Citric Acid (Ribonuclease activity)			6	0	0	0	0	0	0	0	0	0	0	0	0	0	1	0	0	1	0	0	0	0	0	0	0	0	0	0	0	0	0	0	1	0	0	1	0	0	1	0	0
RIPK2	receptor interacting serine/threonine kinase 2	GO:0045627 positive regulation of T-helper 1 cell differentiation;GO:0045625 regulation of T-helper 1 cell differentiation;GO:0045624 positive regulation of T-helper cell differentiation	TKL Ser/Thr protein kinase family	Enzymes/{ENZYME proteins/Transferases,Kinases/TKL Ser/Thr protein kinases}	Cytosol(Enhanced)		(M37)PID NFKAPPAB CANONICAL PATHWAY; (M54)PID IL12 2PATHWAY; (M153)PID P75 NTR PATHWAY	(M5911)HALLMARK INTERFERON ALPHA RESPONSE; (M5950)HALLMARK ALLOGRAFT REJECTION; (M5890)HALLMARK TNFA SIGNALING VIA NFKB	6	0	0	0	0	0	0	0	0	0	0	0	0	0	1	0	0	1	0	0	0	0	0	0	0	0	0	0	0	0	0	0	1	0	0	1	0	0	1	0	0
RIOK3	RIO kinase 3	GO:0039534 negative regulation of MDA-5 signaling pathway;GO:0039533 regulation of MDA-5 signaling pathway;GO:0039532 negative regulation of viral-induced cytoplasmic pattern recognition receptor signaling pathway	Atypical: RIO-type Ser/Thr kinase family	Enzymes/{ENZYME proteins/Transferases,Kinases/Atypical kinases}	Cytosol;Golgi apparatus;Microtubule organizing center;Plasma membrane(Approved)			(M5905)HALLMARK ADIPOGENESIS; (M5945)HALLMARK HEME METABOLISM	6	0	0	0	0	0	0	0	0	0	0	0	0	0	1	0	0	1	0	0	0	0	0	0	0	0	0	0	0	0	0	0	1	0	0	1	0	0	1	0	0
RILP	Rab interacting lysosomal protein	GO:0010796 regulation of multivesicular body size;GO:0070676 intralumenal vesicle formation;GO:0051036 regulation of endosome size							6	0	0	0	0	0	0	0	0	0	0	0	0	0	1	0	0	1	0	0	0	0	0	0	0	0	0	0	0	0	0	0	1	0	0	1	0	0	1	0	0
RHO	rhodopsin	GO:0016038 absorption of visible light;GO:0022400 regulation of rhodopsin mediated signaling pathway;GO:0016037 light absorption		G-protein coupled receptors/{GPCRs excl olfactory receptors,Opsins};Transporters		Halothane (Photoreceptor activity);N-Acetylmethionine (Photoreceptor activity);3-[Aminoethylphosphoryl]-[1,2-Di-Palmitoyl]-Sn-Glycerol (Photoreceptor activity);Phosphonothreonine (Photoreceptor activity);B-2-Octylglucoside (Photoreceptor activity);Hexadecanal (Photoreceptor activity);Palmitic Acid (Photoreceptor activity);Heptane-1,2,3-Triol (Photoreceptor activity);Lauryl Dimethylamine-N-Oxide (…	(M204)PID RHODOPSIN PATHWAY; (M2701)ST MYOCYTE AD PATHWAY; (M16801)SIG REGULATION OF THE ACTIN CYTOSKELETON BY RHO GTPASES		6	0	0	0	0	0	0	0	0	0	0	0	0	0	1	0	0	1	0	0	0	0	0	0	0	0	0	0	0	0	0	0	1	0	0	1	0	0	1	0	0
RHCE	Rh blood group CcEe antigens	GO:0072488 ammonium transmembrane transport;GO:0015695 organic cation transport;GO:0015696 ammonium transport		Blood group antigen proteins;CD markers;Transporters/Transporter channels and pores				(M5945)HALLMARK HEME METABOLISM	6	0	0	0	0	0	0	0	0	0	0	0	0	0	1	0	0	1	0	0	0	0	0	0	0	0	0	0	0	0	0	0	1	0	0	1	0	0	1	0	0
RASSF4	Ras association domain family member 4	GO:0007049 cell cycle;GO:0007165 signal transduction;GO:0023052 signaling			Cell Junctions;Nucleoli;Nucleus(Approved)				6	0	0	0	0	0	0	0	0	0	0	0	0	0	1	0	0	1	0	0	0	0	0	0	0	0	0	0	0	0	0	0	1	0	0	1	0	0	1	0	0
RASAL3	RAS protein activator like 3	GO:0051142 positive regulation of NK T cell proliferation;GO:0051140 regulation of NK T cell proliferation;GO:0051135 positive regulation of NK T cell activation		RAS pathway related proteins					6	0	0	0	0	0	0	0	0	0	0	0	0	0	1	0	0	1	0	0	0	0	0	0	0	0	0	0	0	0	0	0	1	0	0	1	0	0	1	0	0
RAC2	Rac family small GTPase 2	GO:0090023 positive regulation of neutrophil chemotaxis;GO:0060753 regulation of mast cell chemotaxis;GO:0071593 lymphocyte aggregation		RAS pathway related proteins			(M210)PID IL8 CXCR2 PATHWAY	(M5915)HALLMARK APICAL JUNCTION	6	0	0	0	0	0	0	0	0	0	0	0	0	0	1	0	0	1	0	0	0	0	0	0	0	0	0	0	0	0	0	0	1	0	0	1	0	0	1	0	0
PVRIG	PVR related immunoglobulin domain containing	GO:0050860 negative regulation of T cell receptor signaling pathway;GO:0050858 negative regulation of antigen receptor-mediated signaling pathway;GO:0050856 regulation of T cell receptor signaling pathway			Endoplasmic reticulum;Nucleoli(Approved)				6	0	0	0	0	0	0	0	0	0	0	0	0	0	1	0	0	1	0	0	0	0	0	0	0	0	0	0	0	0	0	0	1	0	0	1	0	0	1	0	0
PUM2	pumilio RNA binding family member 2	GO:1900246 positive regulation of RIG-I signaling pathway;GO:0039535 regulation of RIG-I signaling pathway;GO:0039529 RIG-I signaling pathway			Cytosol(Enhanced)				6	0	0	0	0	0	0	0	0	0	0	0	0	0	1	0	0	1	0	0	0	0	0	0	0	0	0	0	0	0	0	0	1	0	0	1	0	0	1	0	0
PTPRE	protein tyrosine phosphatase, receptor type E	GO:0046627 negative regulation of insulin receptor signaling pathway;GO:1900077 negative regulation of cellular response to insulin stimulus;GO:0046626 regulation of insulin receptor signaling pathway		Enzymes/ENZYME proteins/Hydrolases	Intermediate filaments(Approved)	Alendronic acid (Transmembrane receptor protein tyrosine phosphatase activity)	(M183)PID IL6 7 PATHWAY	(M5932)HALLMARK INFLAMMATORY RESPONSE; (M5939)HALLMARK P53 PATHWAY; (M5890)HALLMARK TNFA SIGNALING VIA NFKB	6	0	0	0	0	0	0	0	0	0	0	0	0	0	1	0	0	1	0	0	0	0	0	0	0	0	0	0	0	0	0	0	1	0	0	1	0	0	1	0	0
PRMT2	protein arginine methyltransferase 2	GO:0019919 peptidyl-arginine methylation, to asymmetrical-dimethyl arginine;GO:0035247 peptidyl-arginine omega-N-methylation;GO:0060765 regulation of androgen receptor signaling pathway		Enzymes/ENZYME proteins/Transferases	Cytosol;Nucleoplasm(Enhanced)			(M5939)HALLMARK P53 PATHWAY	6	0	0	0	0	0	0	0	0	0	0	0	0	0	1	0	0	1	0	0	0	0	0	0	0	0	0	0	0	0	0	0	1	0	0	1	0	0	1	0	0
PRMT10	protein arginine methyltransferase 9	GO:0019918 peptidyl-arginine methylation, to symmetrical-dimethyl arginine;GO:0035247 peptidyl-arginine omega-N-methylation;GO:0035246 peptidyl-arginine N-methylation			Cytosol;Microtubules;Nucleoplasm(Approved)				6	0	0	0	0	0	0	0	0	0	0	0	0	0	1	0	0	1	0	0	0	0	0	0	0	0	0	0	0	0	0	0	1	0	0	1	0	0	1	0	0
PRIMA1	proline rich membrane anchor 1	GO:0042135 neurotransmitter catabolic process;GO:0042133 neurotransmitter metabolic process;GO:0001505 regulation of neurotransmitter levels			Cytosol;Nucleoli;Plasma membrane(Approved)				6	0	0	0	0	0	0	0	0	0	0	0	0	0	1	0	0	1	0	0	0	0	0	0	0	0	0	0	0	0	0	0	1	0	0	1	0	0	1	0	0
PRDX2	peroxiredoxin 2	GO:0019430 removal of superoxide radicals;GO:0071451 cellular response to superoxide;GO:0071450 cellular response to oxygen radical		Enzymes/ENZYME proteins/Oxidoreductases		3-Sulfinoalanine (Thioredoxin peroxidase activity);N-Carbamoyl-Alanine (Thioredoxin peroxidase activity)		(M5938)HALLMARK REACTIVE OXIGEN SPECIES PATHWAY; (M5945)HALLMARK HEME METABOLISM	6	0	0	0	0	0	0	0	0	0	0	0	0	0	1	0	0	1	0	0	0	0	0	0	0	0	0	0	0	0	0	0	1	0	0	1	0	0	1	0	0
PPP2R2B	protein phosphatase 2 regulatory subunit Bbeta	GO:0070262 peptidyl-serine dephosphorylation;GO:0043666 regulation of phosphoprotein phosphatase activity;GO:0035304 regulation of protein dephosphorylation			Cytosol(Approved)		(M46)PID ATR PATHWAY; (M186)PID PDGFRB PATHWAY		6	0	0	0	0	0	0	0	0	0	0	0	0	0	1	0	0	1	0	0	0	0	0	0	0	0	0	0	0	0	0	0	1	0	0	1	0	0	1	0	0
PPM1A	protein phosphatase, Mg2+/Mn2+ dependent 1A	GO:0042347 negative regulation of NF-kappaB import into nucleus;GO:0010991 negative regulation of SMAD protein complex assembly;GO:0006499 N-terminal protein myristoylation		Enzymes/ENZYME proteins/Hydrolases	Cytosol(Supported)Plasma membrane(Approved)		(M228)PID SMAD2 3PATHWAY; (M181)PID BMP PATHWAY	(M5896)HALLMARK TGF BETA SIGNALING	6	0	0	0	0	0	0	0	0	0	0	0	0	0	1	0	0	1	0	0	0	0	0	0	0	0	0	0	0	0	0	0	1	0	0	1	0	0	1	0	0
POM121	POM121 transmembrane nucleoporin	GO:0006110 regulation of glycolytic process;GO:0006409 tRNA export from nucleus;GO:0071431 tRNA-containing ribonucleoprotein complex export from nucleus		Transporters/Transporter channels and pores	Nuclear membrane;Nucleoplasm(Enhanced)			(M5898)HALLMARK DNA REPAIR; (M5939)HALLMARK P53 PATHWAY	6	0	0	0	0	0	0	0	0	0	0	0	0	0	1	0	0	1	0	0	0	0	0	0	0	0	0	0	0	0	0	0	1	0	0	1	0	0	1	0	0
POLR1B	RNA polymerase I subunit B	GO:0017126 nucleologenesis;GO:0006363 termination of RNA polymerase I transcription;GO:0006362 transcription elongation from RNA polymerase I promoter		Enzymes/ENZYME proteins/Transferases;RNA polymerase related proteins	Nucleoli(Supported)Cytosol(Approved)				6	0	0	0	0	0	0	0	0	0	0	0	0	0	1	0	0	1	0	0	0	0	0	0	0	0	0	0	0	0	0	0	1	0	0	1	0	0	1	0	0
POLD3	DNA polymerase delta 3, accessory subunit	GO:0032201 telomere maintenance via semi-conservative replication;GO:0006296 nucleotide-excision repair, DNA incision, 5'-to lesion;GO:0006297 nucleotide-excision repair, DNA gap filling			Nucleus(Supported)			(M5898)HALLMARK DNA REPAIR; (M5925)HALLMARK E2F TARGETS	6	0	0	0	0	0	0	0	0	0	0	0	0	0	1	0	0	1	0	0	0	0	0	0	0	0	0	0	0	0	0	0	1	0	0	1	0	0	1	0	0
PLEKHF1	pleckstrin homology and FYVE domain containing 1	GO:2001244 positive regulation of intrinsic apoptotic signaling pathway;GO:0010508 positive regulation of autophagy;GO:2001235 positive regulation of apoptotic signaling pathway							6	0	0	0	0	0	0	0	0	0	0	0	0	0	1	0	0	1	0	0	0	0	0	0	0	0	0	0	0	0	0	0	1	0	0	1	0	0	1	0	0
PLCB1	phospholipase C beta 1	GO:2000438 negative regulation of monocyte extravasation;GO:0060466 activation of meiosis involved in egg activation;GO:2000560 positive regulation of CD24 biosynthetic process		Enzymes/ENZYME proteins/Hydrolases	Plasma membrane(Approved)		(M252)PID IL8 CXCR1 PATHWAY; (M213)PID AR NONGENOMIC PATHWAY; (M210)PID IL8 CXCR2 PATHWAY	(M5923)HALLMARK PI3K AKT MTOR SIGNALING	6	0	0	0	0	0	0	0	0	0	0	0	0	0	1	0	0	1	0	0	0	0	0	0	0	0	0	0	0	0	0	0	1	0	0	1	0	0	1	0	0
PKN2	protein kinase N2	GO:0045070 positive regulation of viral genome replication;GO:1903902 positive regulation of viral life cycle;GO:0045069 regulation of viral genome replication	AGC Ser/Thr protein kinase family	Enzymes/{ENZYME proteins/Transferases,Kinases/AGC Ser/Thr protein kinases}	Cytosol;Nucleoplasm;Plasma membrane(Supported)Intermediate filaments(Approved)		(M12)PID RHOA PATHWAY		6	0	0	0	0	0	0	0	0	0	0	0	0	0	1	0	0	1	0	0	0	0	0	0	0	0	0	0	0	0	0	0	1	0	0	1	0	0	1	0	0
PIWIL4	piwi like RNA-mediated gene silencing 4	GO:0043046 DNA methylation involved in gamete generation;GO:0010529 negative regulation of transposition;GO:0034587 piRNA metabolic process			Mitochondria;Nucleus(Approved)				6	0	0	0	0	0	0	0	0	0	0	0	0	0	1	0	0	1	0	0	0	0	0	0	0	0	0	0	0	0	0	0	1	0	0	1	0	0	1	0	0
PIGC	phosphatidylinositol glycan anchor biosynthesis class C	GO:0016254 preassembly of GPI anchor in ER membrane;GO:0006506 GPI anchor biosynthetic process;GO:0006505 GPI anchor metabolic process		Enzymes/ENZYME proteins/Transferases					6	0	0	0	0	0	0	0	0	0	0	0	0	0	1	0	0	1	0	0	0	0	0	0	0	0	0	0	0	0	0	0	1	0	0	1	0	0	1	0	0
PHACTR2	phosphatase and actin regulator 2	GO:0032515 negative regulation of phosphoprotein phosphatase activity;GO:0035308 negative regulation of protein dephosphorylation;GO:0002576 platelet degranulation							6	0	0	0	0	0	0	0	0	0	0	0	0	0	1	0	0	1	0	0	0	0	0	0	0	0	0	0	0	0	0	0	1	0	0	1	0	0	1	0	0
PARP1	poly(ADP-ribose) polymerase 1	GO:2001170 negative regulation of ATP biosynthetic process;GO:1903518 positive regulation of single strand break repair;GO:0033148 positive regulation of intracellular estrogen receptor signaling pathway		Enzymes/ENZYME proteins/Transferases	Nucleus(Enhanced)	Carba-Nicotinamide-Adenine-Dinucleotide (Zinc ion binding);NU1025 (Zinc ion binding);Nicotinamide (Zinc ion binding);2-{3-[4-(4-Fluorophenyl)-3,6-Dihydro-1(2h)-Pyridinyl]Propyl}-8-Methyl-4(3h)-Quinazolinone (Zinc ion binding);3-Methoxybenzamide (Zinc ion binding);2-(4-Chlorophenyl)-5-Quinoxalinecarboxamide (Zinc ion binding);3,4-Dihydro-5-Methyl-Isoquinolinone (Zinc ion binding);2-(3'-Methoxyphen…	(M7997)SA CASPASE CASCADE; (M7871)ST GRANULE CELL SURVIVAL PATHWAY; (M71)PID ILK PATHWAY		6	0	0	0	0	0	0	0	0	0	0	0	0	0	1	0	0	1	0	0	0	0	0	0	0	0	0	0	0	0	0	0	1	0	0	1	0	0	1	0	0
PAGE2	PAGE family member 2								6	0	0	0	0	0	0	0	0	0	0	0	0	0	1	0	0	1	0	0	0	0	0	0	0	0	0	0	0	0	0	0	1	0	0	1	0	0	1	0	0
P4HB	prolyl 4-hydroxylase subunit beta	GO:0046598 positive regulation of viral entry into host cell;GO:0046596 regulation of viral entry into host cell;GO:0034378 chylomicron assembly		Enzymes/ENZYME proteins/Isomerase	Endoplasmic reticulum(Supported)	Ribostamycin (Protein heterodimerization activity)	(M3270)ST INTEGRIN SIGNALING PATHWAY		6	0	0	0	0	0	0	0	0	0	0	0	0	0	1	0	0	1	0	0	0	0	0	0	0	0	0	0	0	0	0	0	1	0	0	1	0	0	1	0	0
OR2W3	olfactory receptor family 2 subfamily W member 3	GO:0050911 detection of chemical stimulus involved in sensory perception of smell;GO:0050907 detection of chemical stimulus involved in sensory perception;GO:0007608 sensory perception of smell		G-protein coupled receptors/Odorant/olfactory and gustatory receptors					6	0	0	0	0	0	0	0	0	0	0	0	0	0	1	0	0	1	0	0	0	0	0	0	0	0	0	0	0	0	0	0	1	0	0	1	0	0	1	0	0
OPN1LW	opsin 1, long wave sensitive	GO:0001523 retinoid metabolic process;GO:0032467 positive regulation of cytokinesis;GO:0009584 detection of visible light		G-protein coupled receptors/{GPCRs excl olfactory receptors,Opsins};Transporters			(M2579)ST DIFFERENTIATION PATHWAY IN PC12 CELLS		6	0	0	0	0	0	0	0	0	0	0	0	0	0	1	0	0	1	0	0	0	0	0	0	0	0	0	0	0	0	0	0	1	0	0	1	0	0	1	0	0
OMA1	OMA1 zinc metallopeptidase	GO:0010637 negative regulation of mitochondrial fusion;GO:0002024 diet induced thermogenesis;GO:0010635 regulation of mitochondrial fusion		Enzymes/Peptidases/Metallopeptidases	Mitochondria;Nucleoplasm(Approved)				6	0	0	0	0	0	0	0	0	0	0	0	0	0	1	0	0	1	0	0	0	0	0	0	0	0	0	0	0	0	0	0	1	0	0	1	0	0	1	0	0
OLFML2B	olfactomedin like 2B				Cytosol(Approved)				6	0	0	0	0	0	0	0	0	0	0	0	0	0	1	0	0	1	0	0	0	0	0	0	0	0	0	0	0	0	0	0	1	0	0	1	0	0	1	0	0
OBFC1	STN1, CST complex subunit	GO:0032211 negative regulation of telomere maintenance via telomerase;GO:1904357 negative regulation of telomere maintenance via telomere lengthening;GO:0032210 regulation of telomere maintenance via telomerase			Nucleus(Supported)				6	0	0	0	0	0	0	0	0	0	0	0	0	0	1	0	0	1	0	0	0	0	0	0	0	0	0	0	0	0	0	0	1	0	0	1	0	0	1	0	0
NUDT21	nudix hydrolase 21	GO:0006369 termination of RNA polymerase II transcription;GO:0006378 mRNA polyadenylation;GO:0006353 DNA-templated transcription, termination			Nuclear bodies(Supported)Microtubule organizing center(Uncertain)			(M5898)HALLMARK DNA REPAIR; (M5925)HALLMARK E2F TARGETS	6	0	0	0	0	0	0	0	0	0	0	0	0	0	1	0	0	1	0	0	0	0	0	0	0	0	0	0	0	0	0	0	1	0	0	1	0	0	1	0	0
NP285481	None	None	None	None	None	None	None	None	6	0	0	0	0	0	0	0	0	0	0	0	0	0	1	0	0	1	0	0	0	0	0	0	0	0	0	0	0	0	0	0	1	0	0	1	0	0	1	0	0
NOL10	nucleolar protein 10				Nucleoli(Supported)				6	0	0	0	0	0	0	0	0	0	0	0	0	0	1	0	0	1	0	0	0	0	0	0	0	0	0	0	0	0	0	0	1	0	0	1	0	0	1	0	0
NHS	NHS actin remodeling regulator	GO:0002088 lens development in camera-type eye;GO:0043010 camera-type eye development;GO:0001654 eye development			Cell Junctions(Supported)				6	0	0	0	0	0	0	0	0	0	0	0	0	0	1	0	0	1	0	0	0	0	0	0	0	0	0	0	0	0	0	0	1	0	0	1	0	0	1	0	0
NFATC1	nuclear factor of activated T cells 1	GO:0007223 Wnt signaling pathway, calcium modulating pathway;GO:0033173 calcineurin-NFAT signaling cascade;GO:0038095 Fc-epsilon receptor signaling pathway		Transcription factors/Immunoglobulin fold	Nuclear bodies;Nucleoplasm(Supported)	Pseudoephedrine (Transcriptional activator activity, rna polymerase ii distal enhancer sequence-specific binding)	(M235)PID TCR CALCIUM PATHWAY; (M65)PID FRA PATHWAY; (M8626)SIG BCR SIGNALING PATHWAY		6	0	0	0	0	0	0	0	0	0	0	0	0	0	1	0	0	1	0	0	0	0	0	0	0	0	0	0	0	0	0	0	1	0	0	1	0	0	1	0	0
NDUFS1	NADH:ubiquinone oxidoreductase core subunit S1	GO:0006120 mitochondrial electron transport, NADH to ubiquinone;GO:0042775 mitochondrial ATP synthesis coupled electron transport;GO:0042773 ATP synthesis coupled electron transport		Enzymes/ENZYME proteins/Oxidoreductases	Mitochondria(Supported)	NADH (Nadh dehydrogenase (ubiquinone) activity)		(M5936)HALLMARK OXIDATIVE PHOSPHORYLATION	6	0	0	0	0	0	0	0	0	0	0	0	0	0	1	0	0	1	0	0	0	0	0	0	0	0	0	0	0	0	0	0	1	0	0	1	0	0	1	0	0
NCL	nucleolin	GO:1901838 positive regulation of transcription of nuclear large rRNA transcript from RNA polymerase I promoter;GO:1901836 regulation of transcription of nuclear large rRNA transcript from RNA polymerase I promoter;GO:0042790 transcription of nuclear large rRNA transcript from RNA polymerase I promoter			Nucleoli(Enhanced)Nucleus(Supported)		(M14)PID AURORA B PATHWAY; (M174)PID UPA UPAR PATHWAY; (M105)PID TELOMERASE PATHWAY	(M5901)HALLMARK G2M CHECKPOINT	6	0	0	0	0	0	0	0	0	0	0	0	0	0	1	0	0	1	0	0	0	0	0	0	0	0	0	0	0	0	0	0	1	0	0	1	0	0	1	0	0
NAPSA	napsin A aspartic peptidase	GO:0043129 surfactant homeostasis;GO:0048875 chemical homeostasis within a tissue;GO:0033619 membrane protein proteolysis		Enzymes/Peptidases/Aspartic-type peptidases					6	0	0	0	0	0	0	0	0	0	0	0	0	0	1	0	0	1	0	0	0	0	0	0	0	0	0	0	0	0	0	0	1	0	0	1	0	0	1	0	0
MXI1	MAX interactor 1, dimerization protein	GO:0042994 cytoplasmic sequestering of transcription factor;GO:0042992 negative regulation of transcription factor import into nucleus;GO:0042308 negative regulation of protein import into nucleus		Transcription factors/Basic domains	Nucleoli;Nucleus(Supported)			(M5945)HALLMARK HEME METABOLISM; (M5937)HALLMARK GLYCOLYSIS; (M5891)HALLMARK HYPOXIA	6	0	0	0	0	0	0	0	0	0	0	0	0	0	1	0	0	1	0	0	0	0	0	0	0	0	0	0	0	0	0	0	1	0	0	1	0	0	1	0	0
MXD4	MAX dimerization protein 4	GO:0000122 negative regulation of transcription from RNA polymerase II promoter;GO:0045892 negative regulation of transcription, DNA-templated;GO:1903507 negative regulation of nucleic acid-templated transcription		Transcription factors/Basic domains	Cytosol(Supported)		(M254)PID MYC REPRESS PATHWAY	(M5939)HALLMARK P53 PATHWAY	6	0	0	0	0	0	0	0	0	0	0	0	0	0	1	0	0	1	0	0	0	0	0	0	0	0	0	0	0	0	0	0	1	0	0	1	0	0	1	0	0
MRPS6	mitochondrial ribosomal protein S6	GO:0070126 mitochondrial translational termination;GO:0070125 mitochondrial translational elongation;GO:0006415 translational termination		Ribosomal proteins					6	0	0	0	0	0	0	0	0	0	0	0	0	0	1	0	0	1	0	0	0	0	0	0	0	0	0	0	0	0	0	0	1	0	0	1	0	0	1	0	0
MRPS34	mitochondrial ribosomal protein S34	GO:0070126 mitochondrial translational termination;GO:0070125 mitochondrial translational elongation;GO:0006415 translational termination		Ribosomal proteins	Mitochondria(Supported)				6	0	0	0	0	0	0	0	0	0	0	0	0	0	1	0	0	1	0	0	0	0	0	0	0	0	0	0	0	0	0	0	1	0	0	1	0	0	1	0	0
MRPS10	mitochondrial ribosomal protein S10	GO:0070126 mitochondrial translational termination;GO:0070125 mitochondrial translational elongation;GO:0006415 translational termination		Ribosomal proteins	Actin filaments;Mitochondria(Approved)				6	0	0	0	0	0	0	0	0	0	0	0	0	0	1	0	0	1	0	0	0	0	0	0	0	0	0	0	0	0	0	0	1	0	0	1	0	0	1	0	0
MGC27345	uncharacterized protein MGC27345								6	0	0	0	0	0	0	0	0	0	0	0	0	0	1	0	0	1	0	0	0	0	0	0	0	0	0	0	0	0	0	0	1	0	0	1	0	0	1	0	0
MFNG	MFNG O-fucosylpeptide 3-beta-N-acetylglucosaminyltransferase	GO:0002315 marginal zone B cell differentiation;GO:0002313 mature B cell differentiation involved in immune response;GO:0002335 mature B cell differentiation		Enzymes/ENZYME proteins/Transferases	Actin filaments(Uncertain)				6	0	0	0	0	0	0	0	0	0	0	0	0	0	1	0	0	1	0	0	0	0	0	0	0	0	0	0	0	0	0	0	1	0	0	1	0	0	1	0	0
METTL10	EEF1A lysine methyltransferase 2	GO:0018022 peptidyl-lysine methylation;GO:0006479 protein methylation;GO:0008213 protein alkylation			Nuclear bodies;Nucleoplasm(Approved)				6	0	0	0	0	0	0	0	0	0	0	0	0	0	1	0	0	1	0	0	0	0	0	0	0	0	0	0	0	0	0	0	1	0	0	1	0	0	1	0	0
MED22	mediator complex subunit 22	GO:0006357 regulation of transcription from RNA polymerase II promoter;GO:0006366 transcription from RNA polymerase II promoter;GO:0006355 regulation of transcription, DNA-templated			Nucleoplasm(Approved)				6	0	0	0	0	0	0	0	0	0	0	0	0	0	1	0	0	1	0	0	0	0	0	0	0	0	0	0	0	0	0	0	1	0	0	1	0	0	1	0	0
MCAT	malonyl-CoA-acyl carrier protein transacylase	GO:0006635 fatty acid beta-oxidation;GO:0009062 fatty acid catabolic process;GO:0019395 fatty acid oxidation		Enzymes/ENZYME proteins/Transferases	Mitochondria(Supported)	3,6,9,12,15-PENTAOXAHEPTADECAN-1-OL (Transferase activity)			6	0	0	0	0	0	0	0	0	0	0	0	0	0	1	0	0	1	0	0	0	0	0	0	0	0	0	0	0	0	0	0	1	0	0	1	0	0	1	0	0
MARCH2	membrane associated ring-CH-type finger 2	GO:0016567 protein ubiquitination;GO:0006897 endocytosis;GO:0032446 protein modification by small protein conjugation		Enzymes/ENZYME proteins/Transferases	Cytosol(Approved)			(M5945)HALLMARK HEME METABOLISM	6	0	0	0	0	0	0	0	0	0	0	0	0	0	1	0	0	1	0	0	0	0	0	0	0	0	0	0	0	0	0	0	1	0	0	1	0	0	1	0	0
MAPK1IP1L	mitogen-activated protein kinase 1 interacting protein 1 like				Cytosol;Nucleoplasm(Approved)				6	0	0	0	0	0	0	0	0	0	0	0	0	0	1	0	0	1	0	0	0	0	0	0	0	0	0	0	0	0	0	0	1	0	0	1	0	0	1	0	0
MAN2B2	mannosidase alpha class 2B member 2	GO:0006013 mannose metabolic process;GO:0009313 oligosaccharide catabolic process;GO:0006517 protein deglycosylation		Enzymes/ENZYME proteins/Hydrolases					6	0	0	0	0	0	0	0	0	0	0	0	0	0	1	0	0	1	0	0	0	0	0	0	0	0	0	0	0	0	0	0	1	0	0	1	0	0	1	0	0
MAFK	MAF bZIP transcription factor K	GO:0007596 blood coagulation;GO:0000122 negative regulation of transcription from RNA polymerase II promoter;GO:0007599 hemostasis		Transcription factors/Basic domains	Nucleoplasm(Enhanced)				6	0	0	0	0	0	0	0	0	0	0	0	0	0	1	0	0	1	0	0	0	0	0	0	0	0	0	0	0	0	0	0	1	0	0	1	0	0	1	0	0
LOC728875	long intergenic non-protein coding RNA 623								6	0	0	0	0	0	0	0	0	0	0	0	0	0	1	0	0	1	0	0	0	0	0	0	0	0	0	0	0	0	0	0	1	0	0	1	0	0	1	0	0
LOC643790	high mobility group nucleosome binding domain 1 pseudogene 38								6	0	0	0	0	0	0	0	0	0	0	0	0	0	1	0	0	1	0	0	0	0	0	0	0	0	0	0	0	0	0	0	1	0	0	1	0	0	1	0	0
LOC400590	None	None	None	None	None	None	None	None	6	0	0	0	0	0	0	0	0	0	0	0	0	0	1	0	0	1	0	0	0	0	0	0	0	0	0	0	0	0	0	0	1	0	0	1	0	0	1	0	0
LOC388965	FUN14 domain containing 2 pseudogene 2								6	0	0	0	0	0	0	0	0	0	0	0	0	0	1	0	0	1	0	0	0	0	0	0	0	0	0	0	0	0	0	0	1	0	0	1	0	0	1	0	0
LOC388588	small integral membrane protein 1 (Vel blood group)			Blood group antigen proteins					6	0	0	0	0	0	0	0	0	0	0	0	0	0	1	0	0	1	0	0	0	0	0	0	0	0	0	0	0	0	0	0	1	0	0	1	0	0	1	0	0
LOC146336	SSTR5 antisense RNA 1								6	0	0	0	0	0	0	0	0	0	0	0	0	0	1	0	0	1	0	0	0	0	0	0	0	0	0	0	0	0	0	0	1	0	0	1	0	0	1	0	0
LOC100293875	None	None	None	None	None	None	None	None	6	0	0	0	0	0	0	0	0	0	0	0	0	0	1	0	0	1	0	0	0	0	0	0	0	0	0	0	0	0	0	0	1	0	0	1	0	0	1	0	0
LOC100288144	transmembrane protein 179			Transporters	Mitochondria(Uncertain)				6	0	0	0	0	0	0	0	0	0	0	0	0	0	1	0	0	1	0	0	0	0	0	0	0	0	0	0	0	0	0	0	1	0	0	1	0	0	1	0	0
LOC100240726	makorin ring finger protein 7, pseudogene								6	0	0	0	0	0	0	0	0	0	0	0	0	0	1	0	0	1	0	0	0	0	0	0	0	0	0	0	0	0	0	0	1	0	0	1	0	0	1	0	0
LOC100170939	glucuronidase beta pseudogene								6	0	0	0	0	0	0	0	0	0	0	0	0	0	1	0	0	1	0	0	0	0	0	0	0	0	0	0	0	0	0	0	1	0	0	1	0	0	1	0	0
LOC100133109	None	None	None	None	None	None	None	None	6	0	0	0	0	0	0	0	0	0	0	0	0	0	1	0	0	1	0	0	0	0	0	0	0	0	0	0	0	0	0	0	1	0	0	1	0	0	1	0	0
LOC100130856	None	None	None	None	None	None	None	None	6	0	0	0	0	0	0	0	0	0	0	0	0	0	1	0	0	1	0	0	0	0	0	0	0	0	0	0	0	0	0	0	1	0	0	1	0	0	1	0	0
LOC100129292	None	None	None	None	None	None	None	None	6	0	0	0	0	0	0	0	0	0	0	0	0	0	1	0	0	1	0	0	0	0	0	0	0	0	0	0	0	0	0	0	1	0	0	1	0	0	1	0	0
LHB	luteinizing hormone beta polypeptide	GO:0006701 progesterone biosynthetic process;GO:0042448 progesterone metabolic process;GO:0006700 C21-steroid hormone biosynthetic process			Cytosol(Approved)				6	0	0	0	0	0	0	0	0	0	0	0	0	0	1	0	0	1	0	0	0	0	0	0	0	0	0	0	0	0	0	0	1	0	0	1	0	0	1	0	0
LARS2	leucyl-tRNA synthetase 2, mitochondrial	GO:0006429 leucyl-tRNA aminoacylation;GO:0106074 aminoacyl-tRNA metabolism involved in translational fidelity;GO:0006418 tRNA aminoacylation for protein translation		Enzymes/ENZYME proteins/Ligase	Mitochondria(Supported)Nucleoplasm(Approved)	L-Leucine (Leucine-trna ligase activity)			6	0	0	0	0	0	0	0	0	0	0	0	0	0	1	0	0	1	0	0	0	0	0	0	0	0	0	0	0	0	0	0	1	0	0	1	0	0	1	0	0
LAMP1	lysosomal associated membrane protein 1	GO:0043323 positive regulation of natural killer cell degranulation;GO:0043321 regulation of natural killer cell degranulation;GO:0043320 natural killer cell degranulation		CD markers;Transporters					6	0	0	0	0	0	0	0	0	0	0	0	0	0	1	0	0	1	0	0	0	0	0	0	0	0	0	0	0	0	0	0	1	0	0	1	0	0	1	0	0
LALBA	lactalbumin alpha	GO:0005989 lactose biosynthetic process;GO:0005988 lactose metabolic process;GO:0046351 disaccharide biosynthetic process				Palmitic Acid (Lactose synthase activity)		(M5891)HALLMARK HYPOXIA	6	0	0	0	0	0	0	0	0	0	0	0	0	0	1	0	0	1	0	0	0	0	0	0	0	0	0	0	0	0	0	0	1	0	0	1	0	0	1	0	0
KIAA2018	upstream transcription factor family member 3	GO:0010719 negative regulation of epithelial to mesenchymal transition;GO:0010717 regulation of epithelial to mesenchymal transition;GO:0006491 N-glycan processing			Centrosome;Nucleoli;Nucleoplasm(Uncertain)				6	0	0	0	0	0	0	0	0	0	0	0	0	0	1	0	0	1	0	0	0	0	0	0	0	0	0	0	0	0	0	0	1	0	0	1	0	0	1	0	0
KIAA0406	TELO2 interacting protein 1	GO:0032006 regulation of TOR signaling;GO:0031929 TOR signaling;GO:1902531 regulation of intracellular signal transduction			Nucleoplasm;Vesicles(Approved)				6	0	0	0	0	0	0	0	0	0	0	0	0	0	1	0	0	1	0	0	0	0	0	0	0	0	0	0	0	0	0	0	1	0	0	1	0	0	1	0	0
KDM4A	lysine demethylase 4A	GO:1900113 negative regulation of histone H3-K9 trimethylation;GO:1900112 regulation of histone H3-K9 trimethylation;GO:0051573 negative regulation of histone H3-K9 methylation			Nucleoli fibrillar center(Supported)				6	0	0	0	0	0	0	0	0	0	0	0	0	0	1	0	0	1	0	0	0	0	0	0	0	0	0	0	0	0	0	0	1	0	0	1	0	0	1	0	0
ITGB1	integrin subunit beta 1	GO:0021943 formation of radial glial scaffolds;GO:0010710 regulation of collagen catabolic process;GO:0007161 calcium-independent cell-matrix adhesion		CD markers;Transporters	Focal adhesion sites;Plasma membrane(Supported)Endoplasmic reticulum(Approved)	Anti-thymocyte Globulin (Rabbit) (Virus receptor activity)	(M11)PID PRL SIGNALING EVENTS PATHWAY; (M118)PID INTEGRIN A9B1 PATHWAY; (M274)PID LYMPH ANGIOGENESIS PATHWAY	(M5915)HALLMARK APICAL JUNCTION; (M5909)HALLMARK MYOGENESIS; (M5930)HALLMARK EPITHELIAL MESENCHYMAL TRANSITION	6	0	0	0	0	0	0	0	0	0	0	0	0	0	1	0	0	1	0	0	0	0	0	0	0	0	0	0	0	0	0	0	1	0	0	1	0	0	1	0	0
ISCA1	iron-sulfur cluster assembly 1	GO:0097428 protein maturation by iron-sulfur cluster transfer;GO:0016226 iron-sulfur cluster assembly;GO:0031163 metallo-sulfur cluster assembly						(M5936)HALLMARK OXIDATIVE PHOSPHORYLATION; (M5945)HALLMARK HEME METABOLISM	6	0	0	0	0	0	0	0	0	0	0	0	0	0	1	0	0	1	0	0	0	0	0	0	0	0	0	0	0	0	0	0	1	0	0	1	0	0	1	0	0
IRF5	interferon regulatory factor 5	GO:0032727 positive regulation of interferon-alpha production;GO:0032494 response to peptidoglycan;GO:0032728 positive regulation of interferon-beta production		Transcription factors/Helix-turn-helix domains			(M145)PID P53 DOWNSTREAM PATHWAY	(M5913)HALLMARK INTERFERON GAMMA RESPONSE	6	0	0	0	0	0	0	0	0	0	0	0	0	0	1	0	0	1	0	0	0	0	0	0	0	0	0	0	0	0	0	0	1	0	0	1	0	0	1	0	0
IRF2BP2	interferon regulatory factor 2 binding protein 2	GO:0006355 regulation of transcription, DNA-templated;GO:1903506 regulation of nucleic acid-templated transcription;GO:0006351 transcription, DNA-templated			Nucleoplasm(Enhanced)				6	0	0	0	0	0	0	0	0	0	0	0	0	0	1	0	0	1	0	0	0	0	0	0	0	0	0	0	0	0	0	0	1	0	0	1	0	0	1	0	0
IQGAP2	IQ motif containing GTPase activating protein 2	GO:0034314 Arp2/3 complex-mediated actin nucleation;GO:0045010 actin nucleation;GO:0030838 positive regulation of actin filament polymerization			Plasma membrane;Vesicles(Approved)			(M5908)HALLMARK ANDROGEN RESPONSE	6	0	0	0	0	0	0	0	0	0	0	0	0	0	1	0	0	1	0	0	0	0	0	0	0	0	0	0	0	0	0	0	1	0	0	1	0	0	1	0	0
IGF2BP2	insulin like growth factor 2 mRNA binding protein 2	GO:0043488 regulation of mRNA stability;GO:0061013 regulation of mRNA catabolic process;GO:0042035 regulation of cytokine biosynthetic process			Cytosol(Enhanced)				6	0	0	0	0	0	0	0	0	0	0	0	0	0	1	0	0	1	0	0	0	0	0	0	0	0	0	0	0	0	0	0	1	0	0	1	0	0	1	0	0
IFRD2	interferon related developmental regulator 2				Nucleoplasm(Approved)				6	0	0	0	0	0	0	0	0	0	0	0	0	0	1	0	0	1	0	0	0	0	0	0	0	0	0	0	0	0	0	0	1	0	0	1	0	0	1	0	0
HYAL2	hyaluronoglucosaminidase 2	GO:0019064 fusion of virus membrane with host plasma membrane;GO:0039663 membrane fusion involved in viral entry into host cell;GO:0070295 renal water absorption		Enzymes/ENZYME proteins/Hydrolases			(M3468)NABA ECM REGULATORS; (M5885)NABA MATRISOME ASSOCIATED; (M5889)NABA MATRISOME	(M5941)HALLMARK UV RESPONSE UP	6	0	0	0	0	0	0	0	0	0	0	0	0	0	1	0	0	1	0	0	0	0	0	0	0	0	0	0	0	0	0	0	1	0	0	1	0	0	1	0	0
HNRNPD	heterogeneous nuclear ribonucleoprotein D	GO:1905663 positive regulation of telomerase RNA reverse transcriptase activity;GO:1990828 hepatocyte dedifferentiation;GO:1904586 cellular response to putrescine			Nucleoplasm(Enhanced)			(M5926)HALLMARK MYC TARGETS V1; (M5925)HALLMARK E2F TARGETS; (M5901)HALLMARK G2M CHECKPOINT	6	0	0	0	0	0	0	0	0	0	0	0	0	0	1	0	0	1	0	0	0	0	0	0	0	0	0	0	0	0	0	0	1	0	0	1	0	0	1	0	0
HMBOX1	homeobox containing 1	GO:0032212 positive regulation of telomere maintenance via telomerase;GO:1904358 positive regulation of telomere maintenance via telomere lengthening;GO:0032210 regulation of telomere maintenance via telomerase		Transcription factors/Helix-turn-helix domains	Cytosol;Nuclear bodies;Nucleoplasm(Enhanced)				6	0	0	0	0	0	0	0	0	0	0	0	0	0	1	0	0	1	0	0	0	0	0	0	0	0	0	0	0	0	0	0	1	0	0	1	0	0	1	0	0
HIPK2	homeodomain interacting protein kinase 2	GO:0060235 lens induction in camera-type eye;GO:0061072 iris morphogenesis;GO:0060059 embryonic retina morphogenesis in camera-type eye	CMGC Ser/Thr protein kinase family	Enzymes/{ENZYME proteins/Transferases,Kinases/CMGC Ser/Thr protein kinases}	Nucleus(Supported)		(M261)PID P53 REGULATION PATHWAY; (M195)PID CMYB PATHWAY	(M5896)HALLMARK TGF BETA SIGNALING; (M5947)HALLMARK IL2 STAT5 SIGNALING	6	0	0	0	0	0	0	0	0	0	0	0	0	0	1	0	0	1	0	0	0	0	0	0	0	0	0	0	0	0	0	0	1	0	0	1	0	0	1	0	0
HECA	hdc homolog, cell cycle regulator	GO:0030323 respiratory tube development;GO:0045930 negative regulation of mitotic cell cycle;GO:0045786 negative regulation of cell cycle							6	0	0	0	0	0	0	0	0	0	0	0	0	0	1	0	0	1	0	0	0	0	0	0	0	0	0	0	0	0	0	0	1	0	0	1	0	0	1	0	0
HBE1	hemoglobin subunit epsilon 1	GO:0015671 oxygen transport;GO:0015669 gas transport;GO:0051291 protein heterooligomerization			Vesicles(Approved)				6	0	0	0	0	0	0	0	0	0	0	0	0	0	1	0	0	1	0	0	0	0	0	0	0	0	0	0	0	0	0	0	1	0	0	1	0	0	1	0	0
GTPBP8	GTP binding protein 8 (putative)				Mitochondria(Enhanced)				6	0	0	0	0	0	0	0	0	0	0	0	0	0	1	0	0	1	0	0	0	0	0	0	0	0	0	0	0	0	0	0	1	0	0	1	0	0	1	0	0
GTF3C3	general transcription factor IIIC subunit 3	GO:0042791 5S class rRNA transcription from RNA polymerase III type 1 promoter;GO:0042797 tRNA transcription from RNA polymerase III promoter;GO:0009304 tRNA transcription			Nucleus(Supported)Nuclear membrane(Approved)				6	0	0	0	0	0	0	0	0	0	0	0	0	0	1	0	0	1	0	0	0	0	0	0	0	0	0	0	0	0	0	0	1	0	0	1	0	0	1	0	0
GPX4	glutathione peroxidase 4	GO:0019372 lipoxygenase pathway;GO:0098869 cellular oxidant detoxification;GO:0006690 icosanoid metabolic process		Enzymes/ENZYME proteins/Oxidoreductases	Mitochondria;Nucleoplasm(Supported)	Glutathione (Phospholipid-hydroperoxide glutathione peroxidase activity)		(M5938)HALLMARK REACTIVE OXIGEN SPECIES PATHWAY; (M5898)HALLMARK DNA REPAIR; (M5902)HALLMARK APOPTOSIS	6	0	0	0	0	0	0	0	0	0	0	0	0	0	1	0	0	1	0	0	0	0	0	0	0	0	0	0	0	0	0	0	1	0	0	1	0	0	1	0	0
GPR68	G protein-coupled receptor 68	GO:2001206 positive regulation of osteoclast development;GO:0045656 negative regulation of monocyte differentiation;GO:2001204 regulation of osteoclast development		G-protein coupled receptors/GPCRs excl olfactory receptors					6	0	0	0	0	0	0	0	0	0	0	0	0	0	1	0	0	1	0	0	0	0	0	0	0	0	0	0	0	0	0	0	1	0	0	1	0	0	1	0	0
GPR156	G protein-coupled receptor 156	GO:0007186 G-protein coupled receptor signaling pathway;GO:0007165 signal transduction;GO:0023052 signaling		G-protein coupled receptors/GPCRs excl olfactory receptors	Plasma membrane(Supported)				6	0	0	0	0	0	0	0	0	0	0	0	0	0	1	0	0	1	0	0	0	0	0	0	0	0	0	0	0	0	0	0	1	0	0	1	0	0	1	0	0
GMPR	guanosine monophosphate reductase	GO:0043101 purine-containing compound salvage;GO:0006144 purine nucleobase metabolic process;GO:0009112 nucleobase metabolic process		Enzymes/ENZYME proteins/Oxidoreductases		Guanosine-5'-Monophosphate (Metal ion binding)		(M5911)HALLMARK INTERFERON ALPHA RESPONSE	6	0	0	0	0	0	0	0	0	0	0	0	0	0	1	0	0	1	0	0	0	0	0	0	0	0	0	0	0	0	0	0	1	0	0	1	0	0	1	0	0
GMCL1	germ cell-less, spermatogenesis associated 1	GO:0007283 spermatogenesis;GO:0048232 male gamete generation;GO:0007276 gamete generation						(M5951)HALLMARK SPERMATOGENESIS	6	0	0	0	0	0	0	0	0	0	0	0	0	0	1	0	0	1	0	0	0	0	0	0	0	0	0	0	0	0	0	0	1	0	0	1	0	0	1	0	0
GLUL	glutamate-ammonia ligase	GO:0019676 ammonia assimilation cycle;GO:0006542 glutamine biosynthetic process;GO:0006538 glutamate catabolic process		Enzymes/ENZYME proteins/Ligase;Enzymes/ENZYME proteins/Lyases	Cytosol(Enhanced)Mitochondria(Supported)	L-Glutamine (Manganese ion binding);L-Glutamic Acid (Manganese ion binding)		(M5935)HALLMARK FATTY ACID METABOLISM	6	0	0	0	0	0	0	0	0	0	0	0	0	0	1	0	0	1	0	0	0	0	0	0	0	0	0	0	0	0	0	0	1	0	0	1	0	0	1	0	0
GLCCI1	glucocorticoid induced 1				Nucleoli(Uncertain)				6	0	0	0	0	0	0	0	0	0	0	0	0	0	1	0	0	1	0	0	0	0	0	0	0	0	0	0	0	0	0	0	1	0	0	1	0	0	1	0	0
GEMIN5	gem nuclear organelle associated protein 5	GO:0000387 spliceosomal snRNP assembly;GO:0000398 mRNA splicing, via spliceosome;GO:0000377 RNA splicing, via transesterification reactions with bulged adenosine as nucleophile			Cytosol(Enhanced)Nuclear bodies(Supported)				6	0	0	0	0	0	0	0	0	0	0	0	0	0	1	0	0	1	0	0	0	0	0	0	0	0	0	0	0	0	0	0	1	0	0	1	0	0	1	0	0
GDF5	growth differentiation factor 5	GO:0043932 ossification involved in bone remodeling;GO:2001054 negative regulation of mesenchymal cell apoptotic process;GO:0032332 positive regulation of chondrocyte differentiation				Isopropyl Alcohol (Transforming growth factor beta receptor binding)	(M5883)NABA SECRETED FACTORS; (M5885)NABA MATRISOME ASSOCIATED; (M5889)NABA MATRISOME		6	0	0	0	0	0	0	0	0	0	0	0	0	0	1	0	0	1	0	0	0	0	0	0	0	0	0	0	0	0	0	0	1	0	0	1	0	0	1	0	0
GAR1	GAR1 ribonucleoprotein	GO:0000454 snoRNA guided rRNA pseudouridine synthesis;GO:0031118 rRNA pseudouridine synthesis;GO:0007004 telomere maintenance via telomerase			Nucleoli fibrillar center(Supported)Nucleus(Approved)				6	0	0	0	0	0	0	0	0	0	0	0	0	0	1	0	0	1	0	0	0	0	0	0	0	0	0	0	0	0	0	0	1	0	0	1	0	0	1	0	0
GABRP	gamma-aminobutyric acid type A receptor pi subunit	GO:1902476 chloride transmembrane transport;GO:0098661 inorganic anion transmembrane transport;GO:0006821 chloride transport				Temazepam (Gaba-a receptor activity);Adinazolam (Gaba-a receptor activity);Midazolam (Gaba-a receptor activity);Flurazepam (Gaba-a receptor activity);Halazepam (Gaba-a receptor activity);Diazepam (Gaba-a receptor activity);Oxazepam (Gaba-a receptor activity);Triazolam (Gaba-a receptor activity);Ethanol (Gaba-a receptor activity);Estazolam (Gaba-a receptor activity);Bromazepam (Gaba-a receptor act…			6	0	0	0	0	0	0	0	0	0	0	0	0	0	1	0	0	1	0	0	0	0	0	0	0	0	0	0	0	0	0	0	1	0	0	1	0	0	1	0	0
FZR1	fizzy and cell division cycle 20 related 1	GO:0051437 positive regulation of ubiquitin-protein ligase activity involved in regulation of mitotic cell cycle transition;GO:0051436 negative regulation of ubiquitin-protein ligase activity involved in mitotic cell cycle;GO:0072425 signal transduction involved in G2 DNA damage checkpoint			Nuclear membrane;Nucleoplasm(Supported)		(M242)PID AURORA A PATHWAY; (M129)PID PLK1 PATHWAY		6	0	0	0	0	0	0	0	0	0	0	0	0	0	1	0	0	1	0	0	0	0	0	0	0	0	0	0	0	0	0	0	1	0	0	1	0	0	1	0	0
FUNDC2	FUN14 domain containing 2	GO:0000422 autophagy of mitochondrion;GO:0061726 mitochondrion disassembly;GO:1903008 organelle disassembly							6	0	0	0	0	0	0	0	0	0	0	0	0	0	1	0	0	1	0	0	0	0	0	0	0	0	0	0	0	0	0	0	1	0	0	1	0	0	1	0	0
FOXP1	forkhead box P1	GO:0061470 T follicular helper cell differentiation;GO:0072619 interleukin-21 secretion;GO:0060766 negative regulation of androgen receptor signaling pathway		Transcription factors/Helix-turn-helix domains	Nucleoplasm(Enhanced)				6	0	0	0	0	0	0	0	0	0	0	0	0	0	1	0	0	1	0	0	0	0	0	0	0	0	0	0	0	0	0	0	1	0	0	1	0	0	1	0	0
FOXA3	forkhead box A3	GO:0001678 cellular glucose homeostasis;GO:0009267 cellular response to starvation;GO:0042593 glucose homeostasis		Transcription factors/Helix-turn-helix domains	Nucleoplasm(Approved)		(M285)PID HNF3A PATHWAY; (M106)PID HNF3B PATHWAY		6	0	0	0	0	0	0	0	0	0	0	0	0	0	1	0	0	1	0	0	0	0	0	0	0	0	0	0	0	0	0	0	1	0	0	1	0	0	1	0	0
FLJ33360	None	None	None	None	None	None	None	None	6	0	0	0	0	0	0	0	0	0	0	0	0	0	1	0	0	1	0	0	0	0	0	0	0	0	0	0	0	0	0	0	1	0	0	1	0	0	1	0	0
FITM1	fat storage inducing transmembrane protein 1	GO:0010890 positive regulation of sequestering of triglyceride;GO:0010889 regulation of sequestering of triglyceride;GO:0010884 positive regulation of lipid storage							6	0	0	0	0	0	0	0	0	0	0	0	0	0	1	0	0	1	0	0	0	0	0	0	0	0	0	0	0	0	0	0	1	0	0	1	0	0	1	0	0
FIS1	fission, mitochondrial 1	GO:0032471 negative regulation of endoplasmic reticulum calcium ion concentration;GO:0051561 positive regulation of mitochondrial calcium ion concentration;GO:1990910 response to hypobaric hypoxia			Mitochondria(Enhanced)			(M5949)HALLMARK PEROXISOME	6	0	0	0	0	0	0	0	0	0	0	0	0	0	1	0	0	1	0	0	0	0	0	0	0	0	0	0	0	0	0	0	1	0	0	1	0	0	1	0	0
FAM65A	RHO family interacting cell polarization regulator 1	GO:0051683 establishment of Golgi localization;GO:0051645 Golgi localization;GO:0034067 protein localization to Golgi apparatus			Cytosol;Golgi apparatus(Approved)				6	0	0	0	0	0	0	0	0	0	0	0	0	0	1	0	0	1	0	0	0	0	0	0	0	0	0	0	0	0	0	0	1	0	0	1	0	0	1	0	0
FAM63B	MINDY lysine 48 deubiquitinase 2	GO:0071108 protein K48-linked deubiquitination;GO:0016579 protein deubiquitination;GO:0070646 protein modification by small protein removal		Enzymes/{ENZYME proteins/Hydrolases,Peptidases}	Nucleoplasm(Enhanced)				6	0	0	0	0	0	0	0	0	0	0	0	0	0	1	0	0	1	0	0	0	0	0	0	0	0	0	0	0	0	0	0	1	0	0	1	0	0	1	0	0
FAM117B	family with sequence similarity 117 member B				Centrosome;Nucleus(Approved)				6	0	0	0	0	0	0	0	0	0	0	0	0	0	1	0	0	1	0	0	0	0	0	0	0	0	0	0	0	0	0	0	1	0	0	1	0	0	1	0	0
FAM107B	family with sequence similarity 107 member B				Nucleoplasm(Supported)				6	0	0	0	0	0	0	0	0	0	0	0	0	0	1	0	0	1	0	0	0	0	0	0	0	0	0	0	0	0	0	0	1	0	0	1	0	0	1	0	0
ERN2	endoplasmic reticulum to nucleus signaling 2	GO:0007257 activation of JUN kinase activity;GO:0030263 apoptotic chromosome condensation;GO:0043507 positive regulation of JUN kinase activity	Other	Enzymes/{ENZYME proteins/Transferases,Kinases}					6	0	0	0	0	0	0	0	0	0	0	0	0	0	1	0	0	1	0	0	0	0	0	0	0	0	0	0	0	0	0	0	1	0	0	1	0	0	1	0	0
EPDR1	ependymin related 1	GO:0007160 cell-matrix adhesion;GO:0031589 cell-substrate adhesion;GO:0007155 cell adhesion							6	0	0	0	0	0	0	0	0	0	0	0	0	0	1	0	0	1	0	0	0	0	0	0	0	0	0	0	0	0	0	0	1	0	0	1	0	0	1	0	0
ENST00000434251	None	None	None	None	None	None	None	None	6	0	0	0	0	0	0	0	0	0	0	0	0	0	1	0	0	1	0	0	0	0	0	0	0	0	0	0	0	0	0	0	1	0	0	1	0	0	1	0	0
ENST00000316294	None	None	None	None	None	None	None	None	6	0	0	0	0	0	0	0	0	0	0	0	0	0	1	0	0	1	0	0	0	0	0	0	0	0	0	0	0	0	0	0	1	0	0	1	0	0	1	0	0
ENC1	ectodermal-neural cortex 1	GO:0010499 proteasomal ubiquitin-independent protein catabolic process;GO:0010976 positive regulation of neuron projection development;GO:0045666 positive regulation of neuron differentiation			Plasma membrane(Uncertain)				6	0	0	0	0	0	0	0	0	0	0	0	0	0	1	0	0	1	0	0	0	0	0	0	0	0	0	0	0	0	0	0	1	0	0	1	0	0	1	0	0
DSTYK	dual serine/threonine and tyrosine protein kinase	GO:0045743 positive regulation of fibroblast growth factor receptor signaling pathway;GO:0040036 regulation of fibroblast growth factor receptor signaling pathway;GO:0070374 positive regulation of ERK1 and ERK2 cascade	Other	Enzymes/{ENZYME proteins/Transferases,Kinases}	Intermediate filaments;Nuclear speckles(Uncertain)				6	0	0	0	0	0	0	0	0	0	0	0	0	0	1	0	0	1	0	0	0	0	0	0	0	0	0	0	0	0	0	0	1	0	0	1	0	0	1	0	0
DOK7	docking protein 7	GO:0061098 positive regulation of protein tyrosine kinase activity;GO:0061097 regulation of protein tyrosine kinase activity;GO:0050731 positive regulation of peptidyl-tyrosine phosphorylation			Mitochondria;Nucleoplasm(Supported)				6	0	0	0	0	0	0	0	0	0	0	0	0	0	1	0	0	1	0	0	0	0	0	0	0	0	0	0	0	0	0	0	1	0	0	1	0	0	1	0	0
DNAJC4	DnaJ heat shock protein family (Hsp40) member C4	GO:0006986 response to unfolded protein;GO:0035966 response to topologically incorrect protein;GO:0006457 protein folding							6	0	0	0	0	0	0	0	0	0	0	0	0	0	1	0	0	1	0	0	0	0	0	0	0	0	0	0	0	0	0	0	1	0	0	1	0	0	1	0	0
DIDO1	death inducer-obliterator 1	GO:0097190 apoptotic signaling pathway;GO:0006915 apoptotic process;GO:0012501 programmed cell death			Cytosol;Nucleoplasm;Vesicles(Approved)				6	0	0	0	0	0	0	0	0	0	0	0	0	0	1	0	0	1	0	0	0	0	0	0	0	0	0	0	0	0	0	0	1	0	0	1	0	0	1	0	0
DHRS7B	dehydrogenase/reductase 7B	GO:0055114 oxidation-reduction process;GO:0008152 metabolic process;GO:0008150 biological_process			Cell Junctions;Cytosol;Plasma membrane(Approved)			(M5905)HALLMARK ADIPOGENESIS	6	0	0	0	0	0	0	0	0	0	0	0	0	0	1	0	0	1	0	0	0	0	0	0	0	0	0	0	0	0	0	0	1	0	0	1	0	0	1	0	0
DCAF5	DDB1 and CUL4 associated factor 5	GO:0043687 post-translational protein modification;GO:0016567 protein ubiquitination;GO:0032446 protein modification by small protein conjugation			Mitochondria(Approved)				6	0	0	0	0	0	0	0	0	0	0	0	0	0	1	0	0	1	0	0	0	0	0	0	0	0	0	0	0	0	0	0	1	0	0	1	0	0	1	0	0
CYP4A11	cytochrome P450 family 4 subfamily A member 11	GO:0003095 pressure natriuresis;GO:0036101 leukotriene B4 catabolic process;GO:0032305 positive regulation of icosanoid secretion		Enzymes/ENZYME proteins/Oxidoreductases		NADH (Leukotriene-b4 20-monooxygenase activity)		(M5935)HALLMARK FATTY ACID METABOLISM	6	0	0	0	0	0	0	0	0	0	0	0	0	0	1	0	0	1	0	0	0	0	0	0	0	0	0	0	0	0	0	0	1	0	0	1	0	0	1	0	0
CXCR3	C-X-C motif chemokine receptor 3	GO:0010818 T cell chemotaxis;GO:0072678 T cell migration;GO:0048247 lymphocyte chemotaxis		CD markers;G-protein coupled receptors/{Chemokines and chemotactic factors receptors,GPCRs excl olfactory receptors}			(M222)PID CXCR3 PATHWAY	(M5950)HALLMARK ALLOGRAFT REJECTION	6	0	0	0	0	0	0	0	0	0	0	0	0	0	1	0	0	1	0	0	0	0	0	0	0	0	0	0	0	0	0	0	1	0	0	1	0	0	1	0	0
CU692621	None	None	None	None	None	None	None	None	6	0	0	0	0	0	0	0	0	0	0	0	0	0	1	0	0	1	0	0	0	0	0	0	0	0	0	0	0	0	0	0	1	0	0	1	0	0	1	0	0
CU687247	None	None	None	None	None	None	None	None	6	0	0	0	0	0	0	0	0	0	0	0	0	0	1	0	0	1	0	0	0	0	0	0	0	0	0	0	0	0	0	0	1	0	0	1	0	0	1	0	0
CNOT2	CCR4-NOT transcription complex subunit 2	GO:0006977 DNA damage response, signal transduction by p53 class mediator resulting in cell cycle arrest;GO:0072431 signal transduction involved in mitotic G1 DNA damage checkpoint;GO:0033147 negative regulation of intracellular estrogen receptor signaling pathway			Cytosol;Nucleus(Approved)			(M5922)HALLMARK UNFOLDED PROTEIN RESPONSE	6	0	0	0	0	0	0	0	0	0	0	0	0	0	1	0	0	1	0	0	0	0	0	0	0	0	0	0	0	0	0	0	1	0	0	1	0	0	1	0	0
CLCA3P	chloride channel accessory 3, pseudogene	GO:1902476 chloride transmembrane transport;GO:0098661 inorganic anion transmembrane transport;GO:0006821 chloride transport							6	0	0	0	0	0	0	0	0	0	0	0	0	0	1	0	0	1	0	0	0	0	0	0	0	0	0	0	0	0	0	0	1	0	0	1	0	0	1	0	0
CHML	CHM like, Rab escort protein 2	GO:0018344 protein geranylgeranylation;GO:0018342 protein prenylation;GO:0097354 prenylation			Cytosol(Enhanced)Nucleoplasm(Approved)				6	0	0	0	0	0	0	0	0	0	0	0	0	0	1	0	0	1	0	0	0	0	0	0	0	0	0	0	0	0	0	0	1	0	0	1	0	0	1	0	0
CHKA	choline kinase alpha	GO:0006580 ethanolamine metabolic process;GO:1904681 response to 3-methylcholanthrene;GO:1903165 response to polycyclic arene		Enzymes/ENZYME proteins/Transferases	Endoplasmic reticulum(Approved)			(M5892)HALLMARK CHOLESTEROL HOMEOSTASIS; (M5941)HALLMARK UV RESPONSE UP	6	0	0	0	0	0	0	0	0	0	0	0	0	0	1	0	0	1	0	0	0	0	0	0	0	0	0	0	0	0	0	0	1	0	0	1	0	0	1	0	0
CHID1	chitinase domain containing 1	GO:1900016 negative regulation of cytokine production involved in inflammatory response;GO:0006032 chitin catabolic process;GO:1900015 regulation of cytokine production involved in inflammatory response			Intermediate filaments;Nucleoplasm(Uncertain)				6	0	0	0	0	0	0	0	0	0	0	0	0	0	1	0	0	1	0	0	0	0	0	0	0	0	0	0	0	0	0	0	1	0	0	1	0	0	1	0	0
CHCHD6	coiled-coil-helix-coiled-coil-helix domain containing 6	GO:0042407 cristae formation;GO:0007007 inner mitochondrial membrane organization;GO:0007006 mitochondrial membrane organization			Mitochondria(Supported)				6	0	0	0	0	0	0	0	0	0	0	0	0	0	1	0	0	1	0	0	0	0	0	0	0	0	0	0	0	0	0	0	1	0	0	1	0	0	1	0	0
CEBPE	CCAAT/enhancer binding protein epsilon	GO:0030225 macrophage differentiation;GO:0030851 granulocyte differentiation;GO:0071222 cellular response to lipopolysaccharide		Transcription factors/Basic domains	Nucleoplasm(Enhanced)				6	0	0	0	0	0	0	0	0	0	0	0	0	0	1	0	0	1	0	0	0	0	0	0	0	0	0	0	0	0	0	0	1	0	0	1	0	0	1	0	0
CEBPB	CCAAT/enhancer binding protein beta	GO:1901329 regulation of odontoblast differentiation;GO:1990440 positive regulation of transcription from RNA polymerase II promoter in response to endoplasmic reticulum stress;GO:0071895 odontoblast differentiation		Transcription factors/Basic domains	Nucleoplasm(Enhanced)		(M182)PID IL3 PATHWAY; (M229)PID P38 ALPHA BETA DOWNSTREAM PATHWAY; (M161)PID IFNG PATHWAY	(M5922)HALLMARK UNFOLDED PROTEIN RESPONSE; (M5890)HALLMARK TNFA SIGNALING VIA NFKB; (M5921)HALLMARK COMPLEMENT	6	0	0	0	0	0	0	0	0	0	0	0	0	0	1	0	0	1	0	0	0	0	0	0	0	0	0	0	0	0	0	0	1	0	0	1	0	0	1	0	0
CDC34	cell division cycle 34	GO:0090261 positive regulation of inclusion body assembly;GO:0043951 negative regulation of cAMP-mediated signaling;GO:0043949 regulation of cAMP-mediated signaling		Enzymes/ENZYME proteins/Transferases	Cytosol;Nuclear speckles(Supported)			(M5941)HALLMARK UV RESPONSE UP	6	0	0	0	0	0	0	0	0	0	0	0	0	0	1	0	0	1	0	0	0	0	0	0	0	0	0	0	0	0	0	0	1	0	0	1	0	0	1	0	0
CD19	CD19 molecule	GO:0051281 positive regulation of release of sequestered calcium ion into cytosol;GO:0051279 regulation of release of sequestered calcium ion into cytosol;GO:0010524 positive regulation of calcium ion transport into cytosol		CD markers		Blinatumomab (Receptor signaling protein activity)	(M1315)SIG PIP3 SIGNALING IN B LYMPHOCYTES; (M3501)ST B CELL ANTIGEN RECEPTOR; (M8626)SIG BCR SIGNALING PATHWAY		6	0	0	0	0	0	0	0	0	0	0	0	0	0	1	0	0	1	0	0	0	0	0	0	0	0	0	0	0	0	0	0	1	0	0	1	0	0	1	0	0
CCL3L3	C-C motif chemokine ligand 3 like 3	GO:0030593 neutrophil chemotaxis;GO:0048247 lymphocyte chemotaxis;GO:0002548 monocyte chemotaxis					(M5883)NABA SECRETED FACTORS; (M5885)NABA MATRISOME ASSOCIATED; (M5889)NABA MATRISOME		6	0	0	0	0	0	0	0	0	0	0	0	0	0	1	0	0	1	0	0	0	0	0	0	0	0	0	0	0	0	0	0	1	0	0	1	0	0	1	0	0
CCDC97	coiled-coil domain containing 97				Nucleoplasm(Supported)Cytosol;Plasma membrane(Approved)				6	0	0	0	0	0	0	0	0	0	0	0	0	0	1	0	0	1	0	0	0	0	0	0	0	0	0	0	0	0	0	0	1	0	0	1	0	0	1	0	0
CCDC125	coiled-coil domain containing 125	GO:0035024 negative regulation of Rho protein signal transduction;GO:0046580 negative regulation of Ras protein signal transduction;GO:0090630 activation of GTPase activity			Intermediate filaments;Nuclear membrane;Nucleoplasm(Uncertain)				6	0	0	0	0	0	0	0	0	0	0	0	0	0	1	0	0	1	0	0	0	0	0	0	0	0	0	0	0	0	0	0	1	0	0	1	0	0	1	0	0
CCDC102B	coiled-coil domain containing 102B				Cytosol;Mitochondria(Approved)				6	0	0	0	0	0	0	0	0	0	0	0	0	0	1	0	0	1	0	0	0	0	0	0	0	0	0	0	0	0	0	0	1	0	0	1	0	0	1	0	0
CC2D2B	coiled-coil and C2 domain containing 2B				Nucleoli(Approved)				6	0	0	0	0	0	0	0	0	0	0	0	0	0	1	0	0	1	0	0	0	0	0	0	0	0	0	0	0	0	0	0	1	0	0	1	0	0	1	0	0
CACYBP	calcyclin binding protein	GO:0060416 response to growth hormone;GO:0071277 cellular response to calcium ion;GO:0045740 positive regulation of DNA replication			Cytosol;Nucleoplasm(Enhanced)			(M5924)HALLMARK MTORC1 SIGNALING	6	0	0	0	0	0	0	0	0	0	0	0	0	0	1	0	0	1	0	0	0	0	0	0	0	0	0	0	0	0	0	0	1	0	0	1	0	0	1	0	0
C5orf24	chromosome 5 open reading frame 24				Nucleus(Supported)				6	0	0	0	0	0	0	0	0	0	0	0	0	0	1	0	0	1	0	0	0	0	0	0	0	0	0	0	0	0	0	0	1	0	0	1	0	0	1	0	0
C2orf88	chromosome 2 open reading frame 88								6	0	0	0	0	0	0	0	0	0	0	0	0	0	1	0	0	1	0	0	0	0	0	0	0	0	0	0	0	0	0	0	1	0	0	1	0	0	1	0	0
C1orf25	tRNA methyltransferase 1 like	GO:0030488 tRNA methylation;GO:0006400 tRNA modification;GO:0001510 RNA methylation			Nucleoli;Nucleus(Approved)				6	0	0	0	0	0	0	0	0	0	0	0	0	0	1	0	0	1	0	0	0	0	0	0	0	0	0	0	0	0	0	0	1	0	0	1	0	0	1	0	0
C17orf85	nuclear cap binding subunit 3	GO:0006370 7-methylguanosine mRNA capping;GO:0009452 7-methylguanosine RNA capping;GO:0036260 RNA capping			Nuclear speckles(Approved)				6	0	0	0	0	0	0	0	0	0	0	0	0	0	1	0	0	1	0	0	0	0	0	0	0	0	0	0	0	0	0	0	1	0	0	1	0	0	1	0	0
C14orf135	pecanex homolog 4				Cytosol(Approved)				6	0	0	0	0	0	0	0	0	0	0	0	0	0	1	0	0	1	0	0	0	0	0	0	0	0	0	0	0	0	0	0	1	0	0	1	0	0	1	0	0
C11orf30	EMSY, BRCA2 interacting transcriptional repressor	GO:0016569 covalent chromatin modification;GO:0006281 DNA repair;GO:0006325 chromatin organization			Nucleoplasm(Enhanced)				6	0	0	0	0	0	0	0	0	0	0	0	0	0	1	0	0	1	0	0	0	0	0	0	0	0	0	0	0	0	0	0	1	0	0	1	0	0	1	0	0
BX537432	None	None	None	None	None	None	None	None	6	0	0	0	0	0	0	0	0	0	0	0	0	0	1	0	0	1	0	0	0	0	0	0	0	0	0	0	0	0	0	0	1	0	0	1	0	0	1	0	0
BU633501	None	None	None	None	None	None	None	None	6	0	0	0	0	0	0	0	0	0	0	0	0	0	1	0	0	1	0	0	0	0	0	0	0	0	0	0	0	0	0	0	1	0	0	1	0	0	1	0	0
BU617889	None	None	None	None	None	None	None	None	6	0	0	0	0	0	0	0	0	0	0	0	0	0	1	0	0	1	0	0	0	0	0	0	0	0	0	0	0	0	0	0	1	0	0	1	0	0	1	0	0
BOK	BOK, BCL2 family apoptosis regulator	GO:1901029 negative regulation of mitochondrial outer membrane permeabilization involved in apoptotic signaling pathway;GO:1901030 positive regulation of mitochondrial outer membrane permeabilization involved in apoptotic signaling pathway;GO:1903899 positive regulation of PERK-mediated unfolded protein response							6	0	0	0	0	0	0	0	0	0	0	0	0	0	1	0	0	1	0	0	0	0	0	0	0	0	0	0	0	0	0	0	1	0	0	1	0	0	1	0	0
BG775850	None	None	None	None	None	None	None	None	6	0	0	0	0	0	0	0	0	0	0	0	0	0	1	0	0	1	0	0	0	0	0	0	0	0	0	0	0	0	0	0	1	0	0	1	0	0	1	0	0
BG056597	None	None	None	None	None	None	None	None	6	0	0	0	0	0	0	0	0	0	0	0	0	0	1	0	0	1	0	0	0	0	0	0	0	0	0	0	0	0	0	0	1	0	0	1	0	0	1	0	0
BCL2L1	BCL2 like 1	GO:0019050 suppression by virus of host apoptotic process;GO:0039526 modulation by virus of host apoptotic process;GO:0033668 negative regulation by symbiont of host apoptotic process		RAS pathway related proteins;Transporters/Transporter channels and pores	Mitochondria(Approved)	4'-FLUORO-1,1'-BIPHENYL-4-CARBOXYLIC ACID (Protein kinase binding)	(M13096)SA PROGRAMMED CELL DEATH; (M182)PID IL3 PATHWAY; (M234)PID IL2 STAT5 PATHWAY	(M5902)HALLMARK APOPTOSIS; (M5947)HALLMARK IL2 STAT5 SIGNALING	6	0	0	0	0	0	0	0	0	0	0	0	0	0	1	0	0	1	0	0	0	0	0	0	0	0	0	0	0	0	0	0	1	0	0	1	0	0	1	0	0
BCAS4	breast carcinoma amplified sequence 4	GO:0046907 intracellular transport;GO:0051649 establishment of localization in cell;GO:0051641 cellular localization			Cytosol;Intermediate filaments(Approved)				6	0	0	0	0	0	0	0	0	0	0	0	0	0	1	0	0	1	0	0	0	0	0	0	0	0	0	0	0	0	0	0	1	0	0	1	0	0	1	0	0
BC032091	None	None	None	None	None	None	None	None	6	0	0	0	0	0	0	0	0	0	0	0	0	0	1	0	0	1	0	0	0	0	0	0	0	0	0	0	0	0	0	0	1	0	0	1	0	0	1	0	0
BC028022	None	None	None	None	None	None	None	None	6	0	0	0	0	0	0	0	0	0	0	0	0	0	1	0	0	1	0	0	0	0	0	0	0	0	0	0	0	0	0	0	1	0	0	1	0	0	1	0	0
BC007809	None	None	None	None	None	None	None	None	6	0	0	0	0	0	0	0	0	0	0	0	0	0	1	0	0	1	0	0	0	0	0	0	0	0	0	0	0	0	0	0	1	0	0	1	0	0	1	0	0
BC007552	None	None	None	None	None	None	None	None	6	0	0	0	0	0	0	0	0	0	0	0	0	0	1	0	0	1	0	0	0	0	0	0	0	0	0	0	0	0	0	0	1	0	0	1	0	0	1	0	0
BC002570	None	None	None	None	None	None	None	None	6	0	0	0	0	0	0	0	0	0	0	0	0	0	1	0	0	1	0	0	0	0	0	0	0	0	0	0	0	0	0	0	1	0	0	1	0	0	1	0	0
AY952884	None	None	None	None	None	None	None	None	6	0	0	0	0	0	0	0	0	0	0	0	0	0	1	0	0	1	0	0	0	0	0	0	0	0	0	0	0	0	0	0	1	0	0	1	0	0	1	0	0
AY170823	None	None	None	None	None	None	None	None	6	0	0	0	0	0	0	0	0	0	0	0	0	0	1	0	0	1	0	0	0	0	0	0	0	0	0	0	0	0	0	0	1	0	0	1	0	0	1	0	0
ATG9A	autophagy related 9A	GO:0034497 protein localization to phagophore assembly site;GO:0044805 late nucleophagy;GO:0044804 autophagy of nucleus			Vesicles(Supported)				6	0	0	0	0	0	0	0	0	0	0	0	0	0	1	0	0	1	0	0	0	0	0	0	0	0	0	0	0	0	0	0	1	0	0	1	0	0	1	0	0
ATG4B	autophagy related 4B cysteine peptidase	GO:0051697 protein delipidation;GO:0006501 C-terminal protein lipidation;GO:0018410 C-terminal protein amino acid modification		Enzymes/Peptidases/Cysteine-type peptidases	Cytosol;Nucleoplasm(Approved)			(M5893)HALLMARK MITOTIC SPINDLE	6	0	0	0	0	0	0	0	0	0	0	0	0	0	1	0	0	1	0	0	0	0	0	0	0	0	0	0	0	0	0	0	1	0	0	1	0	0	1	0	0
ARID2	AT-rich interaction domain 2	GO:0060982 coronary artery morphogenesis;GO:0060977 coronary vasculature morphogenesis;GO:0006337 nucleosome disassembly		Transcription factors/Helix-turn-helix domains	Nucleoplasm;Plasma membrane(Supported)				6	0	0	0	0	0	0	0	0	0	0	0	0	0	1	0	0	1	0	0	0	0	0	0	0	0	0	0	0	0	0	0	1	0	0	1	0	0	1	0	0
ARHGEF18	Rho/Rac guanine nucleotide exchange factor 18	GO:0007179 transforming growth factor beta receptor signaling pathway;GO:0035023 regulation of Rho protein signal transduction;GO:0008360 regulation of cell shape			Cytosol(Enhanced)		(M68)PID RHOA REG PATHWAY		6	0	0	0	0	0	0	0	0	0	0	0	0	0	1	0	0	1	0	0	0	0	0	0	0	0	0	0	0	0	0	0	1	0	0	1	0	0	1	0	0
AP2S1	adaptor related protein complex 2 sigma 1 subunit	GO:0032802 low-density lipoprotein particle receptor catabolic process;GO:0050690 regulation of defense response to virus by virus;GO:0060071 Wnt signaling pathway, planar cell polarity pathway						(M5910)HALLMARK PROTEIN SECRETION; (M5941)HALLMARK UV RESPONSE UP	6	0	0	0	0	0	0	0	0	0	0	0	0	0	1	0	0	1	0	0	0	0	0	0	0	0	0	0	0	0	0	0	1	0	0	1	0	0	1	0	0
ANKS3	ankyrin repeat and sterile alpha motif domain containing 3				Cytosol;Nucleoplasm(Supported)				6	0	0	0	0	0	0	0	0	0	0	0	0	0	1	0	0	1	0	0	0	0	0	0	0	0	0	0	0	0	0	0	1	0	0	1	0	0	1	0	0
ANKRD17	ankyrin repeat domain 17	GO:1900245 positive regulation of MDA-5 signaling pathway;GO:1900246 positive regulation of RIG-I signaling pathway;GO:0039533 regulation of MDA-5 signaling pathway			Nucleus(Supported)Nuclear membrane(Approved)				6	0	0	0	0	0	0	0	0	0	0	0	0	0	1	0	0	1	0	0	0	0	0	0	0	0	0	0	0	0	0	0	1	0	0	1	0	0	1	0	0
AMMECR1	Alport syndrome, mental retardation, midface hypoplasia and elliptocytosis chromosomal region gene 1	GO:0008150 biological_process						(M5953)HALLMARK KRAS SIGNALING UP	6	0	0	0	0	0	0	0	0	0	0	0	0	0	1	0	0	1	0	0	0	0	0	0	0	0	0	0	0	0	0	0	1	0	0	1	0	0	1	0	0
AKT1S1	AKT1 substrate 1	GO:0045792 negative regulation of cell size;GO:0048011 neurotrophin TRK receptor signaling pathway;GO:1900034 regulation of cellular response to heat			Cytosol(Supported)		(M87)PID LKB1 PATHWAY; (M121)PID MTOR 4PATHWAY; (M48)PID MET PATHWAY	(M5923)HALLMARK PI3K AKT MTOR SIGNALING	6	0	0	0	0	0	0	0	0	0	0	0	0	0	1	0	0	1	0	0	0	0	0	0	0	0	0	0	0	0	0	0	1	0	0	1	0	0	1	0	0
AK127378	None	None	None	None	None	None	None	None	6	0	0	0	0	0	0	0	0	0	0	0	0	0	1	0	0	1	0	0	0	0	0	0	0	0	0	0	0	0	0	0	1	0	0	1	0	0	1	0	0
AK096319	None	None	None	None	None	None	None	None	6	0	0	0	0	0	0	0	0	0	0	0	0	0	1	0	0	1	0	0	0	0	0	0	0	0	0	0	0	0	0	0	1	0	0	1	0	0	1	0	0
AI887037	None	None	None	None	None	None	None	None	6	0	0	0	0	0	0	0	0	0	0	0	0	0	1	0	0	1	0	0	0	0	0	0	0	0	0	0	0	0	0	0	1	0	0	1	0	0	1	0	0
AI285760	None	None	None	None	None	None	None	None	6	0	0	0	0	0	0	0	0	0	0	0	0	0	1	0	0	1	0	0	0	0	0	0	0	0	0	0	0	0	0	0	1	0	0	1	0	0	1	0	0
AI133411	None	None	None	None	None	None	None	None	6	0	0	0	0	0	0	0	0	0	0	0	0	0	1	0	0	1	0	0	0	0	0	0	0	0	0	0	0	0	0	0	1	0	0	1	0	0	1	0	0
AHSP	alpha hemoglobin stabilizing protein	GO:0020027 hemoglobin metabolic process;GO:0030218 erythrocyte differentiation;GO:0034101 erythrocyte homeostasis						(M5945)HALLMARK HEME METABOLISM	6	0	0	0	0	0	0	0	0	0	0	0	0	0	1	0	0	1	0	0	0	0	0	0	0	0	0	0	0	0	0	0	1	0	0	1	0	0	1	0	0
AHCTF1	AT-hook containing transcription factor 1	GO:0051292 nuclear pore complex assembly;GO:0046931 pore complex assembly;GO:0006999 nuclear pore organization		Transporters/Transporter channels and pores	Nuclear membrane(Supported)				6	0	0	0	0	0	0	0	0	0	0	0	0	0	1	0	0	1	0	0	0	0	0	0	0	0	0	0	0	0	0	0	1	0	0	1	0	0	1	0	0
AFAP1L2	actin filament associated protein 1 like 2	GO:0045742 positive regulation of epidermal growth factor receptor signaling pathway;GO:0061098 positive regulation of protein tyrosine kinase activity;GO:1901186 positive regulation of ERBB signaling pathway			Cytosol;Plasma membrane(Supported)			(M5916)HALLMARK APICAL SURFACE	6	0	0	0	0	0	0	0	0	0	0	0	0	0	1	0	0	1	0	0	0	0	0	0	0	0	0	0	0	0	0	0	1	0	0	1	0	0	1	0	0
AF178574	None	None	None	None	None	None	None	None	6	0	0	0	0	0	0	0	0	0	0	0	0	0	1	0	0	1	0	0	0	0	0	0	0	0	0	0	0	0	0	0	1	0	0	1	0	0	1	0	0
AF085351	None	None	None	None	None	None	None	None	6	0	0	0	0	0	0	0	0	0	0	0	0	0	1	0	0	1	0	0	0	0	0	0	0	0	0	0	0	0	0	0	1	0	0	1	0	0	1	0	0
ADARB1	adenosine deaminase, RNA specific B1	GO:0021965 spinal cord ventral commissure morphogenesis;GO:0021618 hypoglossal nerve morphogenesis;GO:0021566 hypoglossal nerve development		Enzymes/ENZYME proteins/Hydrolases	Nucleoplasm(Supported)Cytosol(Approved)				6	0	0	0	0	0	0	0	0	0	0	0	0	0	1	0	0	1	0	0	0	0	0	0	0	0	0	0	0	0	0	0	1	0	0	1	0	0	1	0	0
ADAMTSL2	ADAMTS like 2	GO:0060481 lobar bronchus epithelium development;GO:0060482 lobar bronchus development;GO:0030512 negative regulation of transforming growth factor beta receptor signaling pathway			Vesicles(Approved)		(M3468)NABA ECM REGULATORS; (M5885)NABA MATRISOME ASSOCIATED; (M5889)NABA MATRISOME		6	0	0	0	0	0	0	0	0	0	0	0	0	0	1	0	0	1	0	0	0	0	0	0	0	0	0	0	0	0	0	0	1	0	0	1	0	0	1	0	0
ADAM22	ADAM metallopeptidase domain 22	GO:0022011 myelination in peripheral nervous system;GO:0014044 Schwann cell development;GO:0032292 peripheral nervous system axon ensheathment			Cell Junctions(Approved)		(M3468)NABA ECM REGULATORS; (M5885)NABA MATRISOME ASSOCIATED; (M5889)NABA MATRISOME		6	0	0	0	0	0	0	0	0	0	0	0	0	0	1	0	0	1	0	0	0	0	0	0	0	0	0	0	0	0	0	0	1	0	0	1	0	0	1	0	0
ACTL6A	actin like 6A	GO:0043968 histone H2A acetylation;GO:1903955 positive regulation of protein targeting to mitochondrion;GO:0043967 histone H4 acetylation			Nucleoplasm(Enhanced)Cytosol(Uncertain)		(M139)PID MYC PATHWAY; (M66)PID MYC ACTIV PATHWAY		6	0	0	0	0	0	0	0	0	0	0	0	0	0	1	0	0	1	0	0	0	0	0	0	0	0	0	0	0	0	0	0	1	0	0	1	0	0	1	0	0
ACAA1	acetyl-CoA acyltransferase 1	GO:0033540 fatty acid beta-oxidation using acyl-CoA oxidase;GO:0036109 alpha-linolenic acid metabolic process;GO:0006635 fatty acid beta-oxidation		Enzymes/ENZYME proteins/Transferases	Peroxisomes(Enhanced)	Trimetazidine (Palmitoyl-coa oxidase activity)		(M5949)HALLMARK PEROXISOME; (M5935)HALLMARK FATTY ACID METABOLISM; (M5941)HALLMARK UV RESPONSE UP	6	0	0	0	0	0	0	0	0	0	0	0	0	0	1	0	0	1	0	0	0	0	0	0	0	0	0	0	0	0	0	0	1	0	0	1	0	0	1	0	0
ABI2	abl interactor 2	GO:2000601 positive regulation of Arp2/3 complex-mediated actin nucleation;GO:0051127 positive regulation of actin nucleation;GO:0034315 regulation of Arp2/3 complex-mediated actin nucleation			Nucleoplasm(Approved)		(M278)PID RAC1 PATHWAY		6	0	0	0	0	0	0	0	0	0	0	0	0	0	1	0	0	1	0	0	0	0	0	0	0	0	0	0	0	0	0	0	1	0	0	1	0	0	1	0	0
AASDHPPT	aminoadipate-semialdehyde dehydrogenase-phosphopantetheinyl transferase	GO:0019878 lysine biosynthetic process via aminoadipic acid;GO:0009085 lysine biosynthetic process;GO:0006553 lysine metabolic process							6	0	0	0	0	0	0	0	0	0	0	0	0	0	1	0	0	1	0	0	0	0	0	0	0	0	0	0	0	0	0	0	1	0	0	1	0	0	1	0	0
AA188598	None	None	None	None	None	None	None	None	6	0	0	0	0	0	0	0	0	0	0	0	0	0	1	0	0	1	0	0	0	0	0	0	0	0	0	0	0	0	0	0	1	0	0	1	0	0	1	0	0
A_32_P8627	None	None	None	None	None	None	None	None	6	0	0	0	0	0	0	0	0	0	0	0	0	0	1	0	0	1	0	0	0	0	0	0	0	0	0	0	0	0	0	0	1	0	0	1	0	0	1	0	0
A_32_P78285	None	None	None	None	None	None	None	None	6	0	0	0	0	0	0	0	0	0	0	0	0	0	1	0	0	1	0	0	0	0	0	0	0	0	0	0	0	0	0	0	1	0	0	1	0	0	1	0	0
A_32_P71710	None	None	None	None	None	None	None	None	6	0	0	0	0	0	0	0	0	0	0	0	0	0	1	0	0	1	0	0	0	0	0	0	0	0	0	0	0	0	0	0	1	0	0	1	0	0	1	0	0
A_32_P62248	None	None	None	None	None	None	None	None	6	0	0	0	0	0	0	0	0	0	0	0	0	0	1	0	0	1	0	0	0	0	0	0	0	0	0	0	0	0	0	0	1	0	0	1	0	0	1	0	0
A_32_P3600	None	None	None	None	None	None	None	None	6	0	0	0	0	0	0	0	0	0	0	0	0	0	1	0	0	1	0	0	0	0	0	0	0	0	0	0	0	0	0	0	1	0	0	1	0	0	1	0	0
A_32_P35031	None	None	None	None	None	None	None	None	6	0	0	0	0	0	0	0	0	0	0	0	0	0	1	0	0	1	0	0	0	0	0	0	0	0	0	0	0	0	0	0	1	0	0	1	0	0	1	0	0
A_32_P29395	None	None	None	None	None	None	None	None	6	0	0	0	0	0	0	0	0	0	0	0	0	0	1	0	0	1	0	0	0	0	0	0	0	0	0	0	0	0	0	0	1	0	0	1	0	0	1	0	0
A_32_P225916	None	None	None	None	None	None	None	None	6	0	0	0	0	0	0	0	0	0	0	0	0	0	1	0	0	1	0	0	0	0	0	0	0	0	0	0	0	0	0	0	1	0	0	1	0	0	1	0	0
A_32_P20294	None	None	None	None	None	None	None	None	6	0	0	0	0	0	0	0	0	0	0	0	0	0	1	0	0	1	0	0	0	0	0	0	0	0	0	0	0	0	0	0	1	0	0	1	0	0	1	0	0
A_32_P191696	None	None	None	None	None	None	None	None	6	0	0	0	0	0	0	0	0	0	0	0	0	0	1	0	0	1	0	0	0	0	0	0	0	0	0	0	0	0	0	0	1	0	0	1	0	0	1	0	0
A_32_P171793	None	None	None	None	None	None	None	None	6	0	0	0	0	0	0	0	0	0	0	0	0	0	1	0	0	1	0	0	0	0	0	0	0	0	0	0	0	0	0	0	1	0	0	1	0	0	1	0	0
A_32_P155984	None	None	None	None	None	None	None	None	6	0	0	0	0	0	0	0	0	0	0	0	0	0	1	0	0	1	0	0	0	0	0	0	0	0	0	0	0	0	0	0	1	0	0	1	0	0	1	0	0
A_32_P136450	None	None	None	None	None	None	None	None	6	0	0	0	0	0	0	0	0	0	0	0	0	0	1	0	0	1	0	0	0	0	0	0	0	0	0	0	0	0	0	0	1	0	0	1	0	0	1	0	0
A_32_P122860	None	None	None	None	None	None	None	None	6	0	0	0	0	0	0	0	0	0	0	0	0	0	1	0	0	1	0	0	0	0	0	0	0	0	0	0	0	0	0	0	1	0	0	1	0	0	1	0	0
A_32_P115555	None	None	None	None	None	None	None	None	6	0	0	0	0	0	0	0	0	0	0	0	0	0	1	0	0	1	0	0	0	0	0	0	0	0	0	0	0	0	0	0	1	0	0	1	0	0	1	0	0
A_24_P932253	None	None	None	None	None	None	None	None	6	0	0	0	0	0	0	0	0	0	0	0	0	0	1	0	0	1	0	0	0	0	0	0	0	0	0	0	0	0	0	0	1	0	0	1	0	0	1	0	0
A_24_P853410	None	None	None	None	None	None	None	None	6	0	0	0	0	0	0	0	0	0	0	0	0	0	1	0	0	1	0	0	0	0	0	0	0	0	0	0	0	0	0	0	1	0	0	1	0	0	1	0	0
A_24_P846738	None	None	None	None	None	None	None	None	6	0	0	0	0	0	0	0	0	0	0	0	0	0	1	0	0	1	0	0	0	0	0	0	0	0	0	0	0	0	0	0	1	0	0	1	0	0	1	0	0
A_24_P831005	None	None	None	None	None	None	None	None	6	0	0	0	0	0	0	0	0	0	0	0	0	0	1	0	0	1	0	0	0	0	0	0	0	0	0	0	0	0	0	0	1	0	0	1	0	0	1	0	0
A_24_P754999	None	None	None	None	None	None	None	None	6	0	0	0	0	0	0	0	0	0	0	0	0	0	1	0	0	1	0	0	0	0	0	0	0	0	0	0	0	0	0	0	1	0	0	1	0	0	1	0	0
A_24_P745960	None	None	None	None	None	None	None	None	6	0	0	0	0	0	0	0	0	0	0	0	0	0	1	0	0	1	0	0	0	0	0	0	0	0	0	0	0	0	0	0	1	0	0	1	0	0	1	0	0
A_24_P659202	None	None	None	None	None	None	None	None	6	0	0	0	0	0	0	0	0	0	0	0	0	0	1	0	0	1	0	0	0	0	0	0	0	0	0	0	0	0	0	0	1	0	0	1	0	0	1	0	0
A_24_P401221	None	None	None	None	None	None	None	None	6	0	0	0	0	0	0	0	0	0	0	0	0	0	1	0	0	1	0	0	0	0	0	0	0	0	0	0	0	0	0	0	1	0	0	1	0	0	1	0	0
A_24_P392842	None	None	None	None	None	None	None	None	6	0	0	0	0	0	0	0	0	0	0	0	0	0	1	0	0	1	0	0	0	0	0	0	0	0	0	0	0	0	0	0	1	0	0	1	0	0	1	0	0
A_24_P375949	None	None	None	None	None	None	None	None	6	0	0	0	0	0	0	0	0	0	0	0	0	0	1	0	0	1	0	0	0	0	0	0	0	0	0	0	0	0	0	0	1	0	0	1	0	0	1	0	0
A_24_P28208	None	None	None	None	None	None	None	None	6	0	0	0	0	0	0	0	0	0	0	0	0	0	1	0	0	1	0	0	0	0	0	0	0	0	0	0	0	0	0	0	1	0	0	1	0	0	1	0	0
A_24_P281844	None	None	None	None	None	None	None	None	6	0	0	0	0	0	0	0	0	0	0	0	0	0	1	0	0	1	0	0	0	0	0	0	0	0	0	0	0	0	0	0	1	0	0	1	0	0	1	0	0
A_24_P25020	None	None	None	None	None	None	None	None	6	0	0	0	0	0	0	0	0	0	0	0	0	0	1	0	0	1	0	0	0	0	0	0	0	0	0	0	0	0	0	0	1	0	0	1	0	0	1	0	0
A_24_P203726	None	None	None	None	None	None	None	None	6	0	0	0	0	0	0	0	0	0	0	0	0	0	1	0	0	1	0	0	0	0	0	0	0	0	0	0	0	0	0	0	1	0	0	1	0	0	1	0	0
A_24_P186354	None	None	None	None	None	None	None	None	6	0	0	0	0	0	0	0	0	0	0	0	0	0	1	0	0	1	0	0	0	0	0	0	0	0	0	0	0	0	0	0	1	0	0	1	0	0	1	0	0
A_24_P15823	None	None	None	None	None	None	None	None	6	0	0	0	0	0	0	0	0	0	0	0	0	0	1	0	0	1	0	0	0	0	0	0	0	0	0	0	0	0	0	0	1	0	0	1	0	0	1	0	0
A_24_P144556	None	None	None	None	None	None	None	None	6	0	0	0	0	0	0	0	0	0	0	0	0	0	1	0	0	1	0	0	0	0	0	0	0	0	0	0	0	0	0	0	1	0	0	1	0	0	1	0	0
A_24_P118326	None	None	None	None	None	None	None	None	6	0	0	0	0	0	0	0	0	0	0	0	0	0	1	0	0	1	0	0	0	0	0	0	0	0	0	0	0	0	0	0	1	0	0	1	0	0	1	0	0
A_24_P112542	None	None	None	None	None	None	None	None	6	0	0	0	0	0	0	0	0	0	0	0	0	0	1	0	0	1	0	0	0	0	0	0	0	0	0	0	0	0	0	0	1	0	0	1	0	0	1	0	0
A_23_P136296	None	None	None	None	None	None	None	None	6	0	0	0	0	0	0	0	0	0	0	0	0	0	1	0	0	1	0	0	0	0	0	0	0	0	0	0	0	0	0	0	1	0	0	1	0	0	1	0	0
TNFAIP2	TNF alpha induced protein 2	GO:0051601 exocyst localization;GO:0034629 cellular protein complex localization;GO:0001525 angiogenesis		Transporters/Transporter channels and pores	Cytosol;Golgi apparatus;Nuclear membrane;Nucleus(Approved)			(M5913)HALLMARK INTERFERON GAMMA RESPONSE; (M5890)HALLMARK TNFA SIGNALING VIA NFKB	5	0	0	0	0	0	0	0	0	0	0	0	0	0	0	0	0	1	0	0	0	0	0	0	0	0	0	0	0	0	0	0	1	0	0	1	0	0	1	0	0
INO80	INO80 complex subunit	GO:0010571 positive regulation of nuclear cell cycle DNA replication;GO:0070914 UV-damage excision repair;GO:0033262 regulation of nuclear cell cycle DNA replication		Enzymes/ENZYME proteins/Hydrolases	Nuclear bodies;Nucleoplasm(Enhanced)				5	0	0	0	0	0	0	0	0	0	0	0	0	0	0	0	0	1	0	0	0	0	0	0	0	0	0	0	0	0	0	0	1	0	0	1	0	0	1	0	0
IFT88	intraflagellar transport 88	GO:0035735 intraciliary transport involved in cilium assembly;GO:2000785 regulation of autophagosome assembly;GO:0042073 intraciliary transport					(M219)PID HEDGEHOG GLI PATHWAY	(M5951)HALLMARK SPERMATOGENESIS	5	0	0	0	0	0	0	0	0	0	0	0	0	0	0	0	0	1	0	0	0	0	0	0	0	0	0	0	0	0	0	0	1	0	0	1	0	0	1	0	0
A_24_P15841	None	None	None	None	None	None	None	None	5	0	0	0	0	0	0	0	0	0	0	0	0	0	0	0	0	1	0	0	0	0	0	0	0	0	0	0	0	0	0	0	1	0	0	1	0	0	1	0	0
SFMBT1	Scm like with four mbt domains 1	GO:0048635 negative regulation of muscle organ development;GO:0048634 regulation of muscle organ development;GO:0007283 spermatogenesis			Nucleoplasm(Enhanced)			(M5942)HALLMARK UV RESPONSE DN	6	0	0	0	0	0	0	0	0	0	0	0	0	0	1	1	0	0	0	0	0	0	0	0	0	0	0	0	0	0	0	0	1	0	0	1	0	0	1	0	0
TMEM200A	transmembrane protein 200A								5	0	0	0	0	0	0	0	0	0	0	0	0	0	1	0	0	0	0	0	0	0	0	0	0	0	0	0	0	0	0	0	1	0	0	1	0	0	1	0	0
A_24_P289865	None	None	None	None	None	None	None	None	5	0	0	0	0	0	0	0	0	0	0	0	0	0	1	0	0	0	0	0	0	0	0	0	0	0	0	0	0	0	0	0	1	0	0	1	0	0	1	0	0
CEP97	centrosomal protein 97	GO:1902018 negative regulation of cilium assembly;GO:1901673 regulation of mitotic spindle assembly;GO:0090169 regulation of spindle assembly			Cytosol;Microtubule organizing center(Supported)				7	0	0	0	0	0	0	0	0	0	0	0	0	0	1	0	0	1	0	1	0	0	0	1	0	0	0	0	0	0	0	0	0	0	0	1	0	0	1	0	0
SELK	selenoprotein K	GO:0090197 positive regulation of chemokine secretion;GO:0045728 respiratory burst after phagocytosis;GO:0090196 regulation of chemokine secretion			Cytosol;Nucleoplasm(Approved)				7	0	0	0	1	0	0	0	0	0	0	0	0	0	1	0	0	1	0	0	0	0	1	0	0	0	0	0	0	0	0	0	0	0	0	1	0	0	1	0	0
HMGN1	high mobility group nucleosome binding domain 1	GO:0048597 post-embryonic camera-type eye morphogenesis;GO:0000720 pyrimidine dimer repair by nucleotide-excision repair;GO:1901666 positive regulation of NAD+ ADP-ribosyltransferase activity			Nucleus(Supported)				5	0	0	0	0	0	0	0	0	0	0	0	0	0	1	0	0	1	0	0	0	0	0	0	0	0	0	0	0	0	0	0	0	0	0	1	0	0	1	0	0
BX111338	None	None	None	None	None	None	None	None	5	0	0	0	0	0	0	0	0	0	0	0	0	0	1	0	0	1	0	0	0	0	0	0	0	0	0	0	0	0	0	0	0	0	0	1	0	0	1	0	0
AF009267	None	None	None	None	None	None	None	None	5	0	0	0	0	0	0	0	0	0	0	0	0	0	1	0	0	1	0	0	0	0	0	0	0	0	0	0	0	0	0	0	0	0	0	1	0	0	1	0	0
SCN4A	sodium voltage-gated channel alpha subunit 4	GO:0019228 neuronal action potential;GO:0086010 membrane depolarization during action potential;GO:0035725 sodium ion transmembrane transport		Transporters/Transporter channels and pores;Voltage-gated ion channels/Voltage-Gated Sodium Channels	Microtubule organizing center;Nucleoplasm(Approved)	Diclofenac (Voltage-gated sodium channel activity);Propofol (Voltage-gated sodium channel activity);Zonisamide (Voltage-gated sodium channel activity);Flecainide (Voltage-gated sodium channel activity)			4	0	0	0	0	0	0	0	0	0	0	0	0	0	0	0	0	1	0	0	0	0	0	0	0	0	0	0	0	0	0	0	0	0	0	1	0	0	1	0	0
NRN1	neuritin 1	GO:0006501 C-terminal protein lipidation;GO:0018410 C-terminal protein amino acid modification;GO:0006497 protein lipidation							4	0	0	0	0	0	0	0	0	0	0	0	0	0	0	0	0	1	0	0	0	0	0	0	0	0	0	0	0	0	0	0	0	0	0	1	0	0	1	0	0
A_32_P64263	None	None	None	None	None	None	None	None	4	0	0	0	0	0	0	0	0	0	0	0	0	0	0	0	0	1	0	0	0	0	0	0	0	0	0	0	0	0	0	0	0	0	0	1	0	0	1	0	0
WFDC5	WAP four-disulfide core domain 5	GO:0010951 negative regulation of endopeptidase activity;GO:0010466 negative regulation of peptidase activity;GO:0045861 negative regulation of proteolysis							4	0	0	0	0	0	0	0	0	0	0	0	0	0	1	0	0	0	0	0	0	0	0	0	0	0	0	0	0	0	0	0	0	0	0	1	0	0	1	0	0
TMIE	transmembrane inner ear	GO:0042472 inner ear morphogenesis;GO:0042471 ear morphogenesis;GO:0007605 sensory perception of sound		Transporters	Cytosol;Vesicles(Uncertain)				4	0	0	0	0	0	0	0	0	0	0	0	0	0	1	0	0	0	0	0	0	0	0	0	0	0	0	0	0	0	0	0	0	0	0	1	0	0	1	0	0
A_32_P167082	None	None	None	None	None	None	None	None	4	0	0	0	0	0	0	0	0	0	0	0	0	0	1	0	0	0	0	0	0	0	0	0	0	0	0	0	0	0	0	0	0	0	0	1	0	0	1	0	0
TMOD1	tropomodulin 1	GO:0051694 pointed-end actin filament capping;GO:0051693 actin filament capping;GO:0070307 lens fiber cell development			Cytosol(Approved)				5	0	0	0	0	0	0	0	0	0	0	0	0	0	1	0	0	1	0	0	0	0	0	0	0	0	0	0	0	0	0	0	1	0	0	0	0	0	1	0	0
MOXD1	monooxygenase DBH like 1	GO:0006589 octopamine biosynthetic process;GO:0042420 dopamine catabolic process;GO:0046333 octopamine metabolic process			Cytosol;Nucleoplasm(Approved)				3	0	0	0	0	0	0	0	0	0	0	0	0	0	0	0	0	0	0	0	0	0	0	0	0	0	0	0	0	0	0	0	1	0	0	0	0	0	1	0	0
CXorf18	SPANXA2 overlapping transcript 1	GO:0007127 meiosis I;GO:0140013 meiotic nuclear division;GO:0043065 positive regulation of apoptotic process							3	0	0	0	0	0	0	0	0	0	0	0	0	0	0	0	0	0	0	0	0	0	0	0	0	0	0	0	0	0	0	0	1	0	0	0	0	0	1	0	0
SSTR4	somatostatin receptor 4	GO:0038170 somatostatin signaling pathway;GO:0030815 negative regulation of cAMP metabolic process;GO:0038169 somatostatin receptor signaling pathway		G-protein coupled receptors/GPCRs excl olfactory receptors				(M5956)HALLMARK KRAS SIGNALING DN	2	0	0	0	0	0	0	0	0	0	0	0	0	0	0	0	0	0	0	0	0	0	0	0	0	0	0	0	0	0	0	0	0	0	0	0	0	0	1	0	0
A_24_P717462	None	None	None	None	None	None	None	None	2	0	0	0	0	0	0	0	0	0	0	0	0	0	0	0	0	0	0	0	0	0	0	0	0	0	0	0	0	0	0	0	0	0	0	0	0	0	1	0	0
TPM4	tropomyosin 4	GO:0030049 muscle filament sliding;GO:0033275 actin-myosin filament sliding;GO:0070252 actin-mediated cell contraction			Actin filaments;Cytosol(Approved)			(M5930)HALLMARK EPITHELIAL MESENCHYMAL TRANSITION	11	0	1	0	0	0	1	0	1	0	0	1	0	0	0	0	0	0	0	0	1	0	0	0	1	0	1	1	0	1	1	0	0	0	0	0	0	0	0	0	1
ZNF395	zinc finger protein 395	GO:0006357 regulation of transcription from RNA polymerase II promoter;GO:0006366 transcription from RNA polymerase II promoter;GO:0006355 regulation of transcription, DNA-templated			Cytosol;Nucleus(Approved)				2	0	0	0	0	0	0	0	0	0	0	0	0	0	0	0	0	0	0	0	0	0	0	0	0	0	0	0	1	0	0	0	0	0	0	0	0	0	0	0	1
RALGPS1	Ral GEF with PH domain and SH3 binding motif 1	GO:0032485 regulation of Ral protein signal transduction;GO:0032484 Ral protein signal transduction;GO:0046578 regulation of Ras protein signal transduction							2	0	0	0	0	0	0	0	0	0	0	0	0	0	0	0	0	0	0	0	0	0	0	1	0	0	0	0	0	0	0	0	0	0	0	0	0	0	0	0	1
EIF4B	eukaryotic translation initiation factor 4B	GO:0000289 nuclear-transcribed mRNA poly(A) tail shortening;GO:0097010 eukaryotic translation initiation factor 4F complex assembly;GO:0001731 formation of translation preinitiation complex			Cytosol(Enhanced)		(M121)PID MTOR 4PATHWAY		2	0	0	0	0	0	0	0	0	0	0	0	0	0	0	0	1	0	0	0	0	0	0	0	0	0	0	0	0	0	0	0	0	0	0	0	0	0	0	0	1
BHLHE41	basic helix-loop-helix family member e41	GO:0010832 negative regulation of myotube differentiation;GO:0010944 negative regulation of transcription by competitive promoter binding;GO:0051154 negative regulation of striated muscle cell differentiation		Transcription factors/Basic domains	Nucleoplasm(Approved)		(M255)PID HIF1 TFPATHWAY		2	0	0	0	0	1	0	0	0	0	0	0	0	0	0	0	0	0	0	0	0	0	0	0	0	0	0	0	0	0	0	0	0	0	0	0	0	0	0	0	1
ZSCAN20	zinc finger and SCAN domain containing 20	GO:0006355 regulation of transcription, DNA-templated;GO:1903506 regulation of nucleic acid-templated transcription;GO:0006351 transcription, DNA-templated		Transcription factors/Zinc-coordinating DNA-binding domains	Nucleoplasm(Approved)				1	0	0	0	0	0	0	0	0	0	0	0	0	0	0	0	0	0	0	0	0	0	0	0	0	0	0	0	0	0	0	0	0	0	0	0	0	0	0	0	1
ZNF620	zinc finger protein 620	GO:0006355 regulation of transcription, DNA-templated;GO:1903506 regulation of nucleic acid-templated transcription;GO:0006351 transcription, DNA-templated		Transcription factors/Zinc-coordinating DNA-binding domains	Centrosome(Approved)				1	0	0	0	0	0	0	0	0	0	0	0	0	0	0	0	0	0	0	0	0	0	0	0	0	0	0	0	0	0	0	0	0	0	0	0	0	0	0	0	1
WHSC1	nuclear receptor binding SET domain protein 2	GO:0048298 positive regulation of isotype switching to IgA isotypes;GO:0048296 regulation of isotype switching to IgA isotypes;GO:0045830 positive regulation of isotype switching		Enzymes/ENZYME proteins/Transferases;Transcription factors/Other all-alpha-helical DNA-binding domains	Nucleus(Supported)			(M5901)HALLMARK G2M CHECKPOINT	1	0	0	0	0	0	0	0	0	0	0	0	0	0	0	0	0	0	0	0	0	0	0	0	0	0	0	0	0	0	0	0	0	0	0	0	0	0	0	0	1
TMPRSS8	protease, serine, 30 pseudogene								1	0	0	0	0	0	0	0	0	0	0	0	0	0	0	0	0	0	0	0	0	0	0	0	0	0	0	0	0	0	0	0	0	0	0	0	0	0	0	0	1
TMEM38B	transmembrane protein 38B	GO:0071805 potassium ion transmembrane transport;GO:0071804 cellular potassium ion transport;GO:0006813 potassium ion transport		Transporters/Transporter channels and pores					1	0	0	0	0	0	0	0	0	0	0	0	0	0	0	0	0	0	0	0	0	0	0	0	0	0	0	0	0	0	0	0	0	0	0	0	0	0	0	0	1
TMEM144	transmembrane protein 144	GO:0034219 carbohydrate transmembrane transport;GO:0008643 carbohydrate transport;GO:0055085 transmembrane transport			Mitochondria(Approved)				1	0	0	0	0	0	0	0	0	0	0	0	0	0	0	0	0	0	0	0	0	0	0	0	0	0	0	0	0	0	0	0	0	0	0	0	0	0	0	0	1
SERPINF1	serpin family F member 1	GO:0060770 negative regulation of epithelial cell proliferation involved in prostate gland development;GO:0071279 cellular response to cobalt ion;GO:0060768 regulation of epithelial cell proliferation involved in prostate gland development					(M3468)NABA ECM REGULATORS; (M5885)NABA MATRISOME ASSOCIATED; (M5889)NABA MATRISOME		1	0	0	0	0	0	0	0	0	0	0	0	0	0	0	0	0	0	0	0	0	0	0	0	0	0	0	0	0	0	0	0	0	0	0	0	0	0	0	0	1
S1PR5	sphingosine-1-phosphate receptor 5	GO:0003376 sphingosine-1-phosphate signaling pathway;GO:0090520 sphingolipid mediated signaling pathway;GO:0045664 regulation of neuron differentiation		G-protein coupled receptors/{GPCRs excl olfactory receptors,Lysolipids receptors}		Fingolimod (Sphingosine-1-phosphate receptor activity)	(M64)PID S1P S1P4 PATHWAY; (M155)PID S1P META PATHWAY		1	0	0	0	0	0	0	0	0	0	0	0	0	0	0	0	0	0	0	0	0	0	0	0	0	0	0	0	0	0	0	0	0	0	0	0	0	0	0	0	1
RUNX3	runt related transcription factor 3	GO:0048935 peripheral nervous system neuron development;GO:0048934 peripheral nervous system neuron differentiation;GO:0002062 chondrocyte differentiation		Transcription factors/Immunoglobulin fold	Cytosol;Nucleus(Supported)		(M2)PID SMAD2 3NUCLEAR PATHWAY		1	0	0	0	0	0	0	0	0	0	0	0	0	0	0	0	0	0	0	0	0	0	0	0	0	0	0	0	0	0	0	0	0	0	0	0	0	0	0	0	1
RGS9	regulator of G protein signaling 9	GO:0007212 dopamine receptor signaling pathway;GO:0007601 visual perception;GO:0043627 response to estrogen			Nucleoplasm(Uncertain)		(M117)PID CONE PATHWAY; (M204)PID RHODOPSIN PATHWAY		1	0	0	0	0	0	0	0	0	0	0	0	0	0	0	0	0	0	0	0	0	0	0	0	0	0	0	0	0	0	0	0	0	0	0	0	0	0	0	0	1
RABGEF1	RAB guanine nucleotide exchange factor 1	GO:0006612 protein targeting to membrane;GO:0090150 establishment of protein localization to membrane;GO:0006605 protein targeting			Cytosol(Supported)Nucleoli(Approved)		(M269)PID RAS PATHWAY		1	0	0	0	0	0	0	0	0	0	0	0	0	0	0	0	0	0	0	0	0	0	0	0	0	0	0	0	0	0	0	0	0	0	0	0	0	0	0	0	1
PPP2R3B	protein phosphatase 2 regulatory subunit B''beta	GO:0043666 regulation of phosphoprotein phosphatase activity;GO:0035304 regulation of protein dephosphorylation;GO:0010921 regulation of phosphatase activity			Endoplasmic reticulum(Uncertain)		(M279)PID RB 1PATHWAY		1	0	0	0	0	0	0	0	0	0	0	0	0	0	0	0	0	0	0	0	0	0	0	0	0	0	0	0	0	0	0	0	0	0	0	0	0	0	0	0	1
PPHLN1	periphilin 1	GO:0031424 keratinization;GO:0030216 keratinocyte differentiation;GO:0009913 epidermal cell differentiation			Nucleoplasm(Enhanced)Golgi apparatus(Approved)				1	0	0	0	0	0	0	0	0	0	0	0	0	0	0	0	0	0	0	0	0	0	0	0	0	0	0	0	0	0	0	0	0	0	0	0	0	0	0	0	1
PKNOX1	PBX/knotted 1 homeobox 1	GO:0030218 erythrocyte differentiation;GO:0030217 T cell differentiation;GO:0034101 erythrocyte homeostasis		Transcription factors/Helix-turn-helix domains	Nucleoplasm(Enhanced)				1	0	0	0	0	0	0	0	0	0	0	0	0	0	0	0	0	0	0	0	0	0	0	0	0	0	0	0	0	0	0	0	0	0	0	0	0	0	0	0	1
PITPNB	phosphatidylinositol transfer protein beta	GO:0015914 phospholipid transport;GO:0006890 retrograde vesicle-mediated transport, Golgi to ER;GO:0015748 organophosphate ester transport			Cytosol;Vesicles(Approved)			(M5924)HALLMARK MTORC1 SIGNALING	1	0	0	0	0	0	0	0	0	0	0	0	0	0	0	0	0	0	0	0	0	0	0	0	0	0	0	0	0	0	0	0	0	0	0	0	0	0	0	0	1
PER3	period circadian regulator 3	GO:0045187 regulation of circadian sleep/wake cycle, sleep;GO:0050802 circadian sleep/wake cycle, sleep;GO:0042749 regulation of circadian sleep/wake cycle			Cytosol(Uncertain)				1	0	0	0	0	0	0	0	0	0	0	0	0	0	0	0	0	0	0	0	0	0	0	0	0	0	0	0	0	0	0	0	0	0	0	0	0	0	0	0	1
PAQR4	progestin and adipoQ receptor family member 4				Vesicles(Approved)				1	0	0	0	0	0	0	0	0	0	0	0	0	0	0	0	0	0	0	0	0	0	0	0	0	0	0	0	0	0	0	0	0	0	0	0	0	0	0	0	1
NRG1	neuregulin 1	GO:0021842 chemorepulsion involved in interneuron migration from the subpallium to the cortex;GO:0021840 directional guidance of interneurons involved in migration from the subpallium to the cortex;GO:0021830 interneuron migration from the subpallium to the cortex			Nucleoplasm(Approved)		(M201)PID ERBB NETWORK PATHWAY; (M33)PID GLYPICAN 1PATHWAY; (M13)PID ERBB4 PATHWAY		1	0	0	0	0	0	0	0	0	0	0	0	0	0	0	0	0	0	0	0	0	0	0	0	0	0	0	0	0	0	0	0	0	0	0	0	0	0	0	0	1
NKG7	natural killer cell granule protein 7				Vesicles(Approved)				1	0	0	0	0	0	0	0	0	0	0	0	0	0	0	0	0	0	0	0	0	0	0	0	0	0	0	0	0	0	0	0	0	0	0	0	0	0	0	0	1
NCRNA00085	sperm acrosome associated 6	GO:0007342 fusion of sperm to egg plasma membrane involved in single fertilization;GO:0045026 plasma membrane fusion;GO:0007338 single fertilization							1	0	0	0	0	0	0	0	0	0	0	0	0	0	0	0	0	0	0	0	0	0	0	0	0	0	0	0	0	0	0	0	0	0	0	0	0	0	0	0	1
MTDH	metadherin	GO:0031663 lipopolysaccharide-mediated signaling pathway;GO:0070830 bicellular tight junction assembly;GO:0045766 positive regulation of angiogenesis			Endoplasmic reticulum(Enhanced)		(M66)PID MYC ACTIV PATHWAY		1	0	0	0	0	0	0	0	0	0	0	0	0	0	0	0	0	0	0	0	0	0	0	0	0	0	0	0	0	0	0	0	0	0	0	0	0	0	0	0	1
MT1G	metallothionein 1G	GO:0042117 monocyte activation;GO:0030224 monocyte differentiation;GO:0071280 cellular response to copper ion							1	0	0	0	0	0	0	0	0	0	0	0	0	0	0	0	0	0	0	0	0	0	0	0	0	0	0	0	0	0	0	0	0	0	0	0	0	0	0	0	1
MAP1D	methionyl aminopeptidase type 1D, mitochondrial	GO:0018206 peptidyl-methionine modification;GO:0031365 N-terminal protein amino acid modification;GO:0018193 peptidyl-amino acid modification		Enzymes/{ENZYME proteins/Hydrolases,Peptidases/Metallopeptidases}	Vesicles(Supported)				1	0	0	0	0	0	0	0	0	0	0	0	0	0	0	0	0	0	0	0	0	0	0	0	0	0	0	0	0	0	0	0	0	0	0	0	0	0	0	0	1
MAGI3	membrane associated guanylate kinase, WW and PDZ domain containing 3	GO:0046710 GDP metabolic process;GO:0046037 GMP metabolic process;GO:1901068 guanosine-containing compound metabolic process			Cell Junctions(Supported)		(M15)PID LYSOPHOSPHOLIPID PATHWAY		1	0	0	0	0	0	0	0	0	0	0	0	0	0	0	0	0	0	0	0	0	0	0	0	0	0	0	0	0	0	0	0	0	0	0	0	0	0	0	0	1
LOC149134	long intergenic non-protein coding RNA 1341								1	0	0	0	0	0	0	0	0	0	0	0	0	0	0	0	0	0	0	0	0	0	0	0	0	0	0	0	0	0	0	0	0	0	0	0	0	0	0	0	1
LETM1	leucine zipper and EF-hand containing transmembrane protein 1	GO:0099093 mitochondrial calcium release;GO:0051209 release of sequestered calcium ion into cytosol;GO:0097553 calcium ion transmembrane import into cytosol		Transporters/Electrochemical Potential-driven transporters	Mitochondria(Enhanced)				1	0	0	0	0	0	0	0	0	0	0	0	0	0	0	0	0	0	0	0	0	0	0	0	0	0	0	0	0	0	0	0	0	0	0	0	0	0	0	0	1
HSF2	heat shock transcription factor 2	GO:0007283 spermatogenesis;GO:0048232 male gamete generation;GO:0045944 positive regulation of transcription from RNA polymerase II promoter		Transcription factors/Helix-turn-helix domains	Nucleoplasm(Supported)		(M200)PID ERA GENOMIC PATHWAY		1	0	0	0	0	0	0	0	0	0	0	0	0	0	0	0	0	0	0	0	0	0	0	0	0	0	0	0	0	0	0	0	0	0	0	0	0	0	0	0	1
HEXB	hexosaminidase subunit beta	GO:0042340 keratan sulfate catabolic process;GO:0030207 chondroitin sulfate catabolic process;GO:0030214 hyaluronan catabolic process		Enzymes/ENZYME proteins/Hydrolases		2-Acetamido-2-Deoxy-D-Glucono-1,5-Lactone (Protein homodimerization activity);3ar,5r,6s,7r,7ar-5-Hydroxymethyl-2-Methyl-5,6,7,7a-Tetrahydro-3ah-Pyrano[3,2-D]Thiazole-6,7-Diol (Protein homodimerization activity);(2r,3r,4s,5r)-2-Acetamido-3,4-Dihydroxy-5-Hydroxymethyl-Piperidinium (Protein homodimerization activity)			1	0	0	0	0	0	0	0	0	0	0	0	0	0	0	0	0	0	0	0	0	0	0	0	0	0	0	0	0	0	0	0	0	0	0	0	0	0	0	0	1
GPR135	G protein-coupled receptor 135	GO:0007186 G-protein coupled receptor signaling pathway;GO:0007165 signal transduction;GO:0023052 signaling		G-protein coupled receptors/GPCRs excl olfactory receptors					1	0	0	0	0	0	0	0	0	0	0	0	0	0	0	0	0	0	0	0	0	0	0	0	0	0	0	0	0	0	0	0	0	0	0	0	0	0	0	0	1
FUT4	fucosyltransferase 4	GO:0042355 L-fucose catabolic process;GO:0019317 fucose catabolic process;GO:0042354 L-fucose metabolic process			Vesicles(Enhanced)			(M5890)HALLMARK TNFA SIGNALING VIA NFKB	1	0	0	0	0	0	0	0	0	0	0	0	0	0	0	0	0	0	0	0	0	0	0	0	0	0	0	0	0	0	0	0	0	0	0	0	0	0	0	0	1
ETHE1	ETHE1, persulfide dioxygenase	GO:0070221 sulfide oxidation, using sulfide:quinone oxidoreductase;GO:0019418 sulfide oxidation;GO:0070813 hydrogen sulfide metabolic process		Enzymes/ENZYME proteins/Oxidoreductases	Mitochondria(Enhanced)			(M5892)HALLMARK CHOLESTEROL HOMEOSTASIS	1	0	0	0	0	0	0	0	0	0	0	0	0	0	0	0	0	0	0	0	0	0	0	0	0	0	0	0	0	0	0	0	0	0	0	0	0	0	0	0	1
DYNC2H1	dynein cytoplasmic 2 heavy chain 1	GO:0035735 intraciliary transport involved in cilium assembly;GO:0035721 intraciliary retrograde transport;GO:0042073 intraciliary transport			Mitochondria(Supported)				1	0	0	0	0	0	0	0	0	0	0	0	0	0	0	0	0	0	0	0	0	0	0	0	0	0	0	0	0	0	0	0	0	0	0	0	0	0	0	0	1
CTBP2	C-terminal binding protein 2	GO:0048386 positive regulation of retinoic acid receptor signaling pathway;GO:0035563 positive regulation of chromatin binding;GO:0048385 regulation of retinoic acid receptor signaling pathway			Cytosol(Approved)		(M5493)WNT SIGNALING		1	0	0	0	0	0	0	0	0	0	0	0	0	0	0	0	0	0	0	0	0	0	0	0	0	0	0	0	0	0	0	0	0	0	0	0	0	0	0	0	1
CMTM8	CKLF like MARVEL transmembrane domain containing 8	GO:0001766 membrane raft polarization;GO:0031580 membrane raft distribution;GO:0051665 membrane raft localization			Nucleoplasm(Approved)				1	0	0	0	0	0	0	0	0	0	0	0	0	0	0	0	0	0	0	0	0	0	0	0	0	0	0	0	0	0	0	0	0	0	0	0	0	0	0	0	1
CCR8	C-C motif chemokine receptor 8	GO:0007204 positive regulation of cytosolic calcium ion concentration;GO:0070098 chemokine-mediated signaling pathway;GO:0051480 regulation of cytosolic calcium ion concentration		CD markers;G-protein coupled receptors/{Chemokines and chemotactic factors receptors,GPCRs excl olfactory receptors}				(M5956)HALLMARK KRAS SIGNALING DN	1	0	0	0	0	0	0	0	0	0	0	0	0	0	0	0	0	0	0	0	0	0	0	0	0	0	0	0	0	0	0	0	0	0	0	0	0	0	0	0	1
CACNB4	calcium voltage-gated channel auxiliary subunit beta 4	GO:1901385 regulation of voltage-gated calcium channel activity;GO:1901019 regulation of calcium ion transmembrane transporter activity;GO:0061337 cardiac conduction		Transporters/Accessory Factors Involved in Transport		Nimodipine (Voltage-gated calcium channel activity);Verapamil (Voltage-gated calcium channel activity);Mibefradil (Voltage-gated calcium channel activity);Dronedarone (Voltage-gated calcium channel activity)			1	0	0	0	0	0	0	0	0	0	0	0	0	0	0	0	0	0	0	0	0	0	0	0	0	0	0	0	0	0	0	0	0	0	0	0	0	0	0	0	1
CACNA2D2	calcium voltage-gated channel auxiliary subunit alpha2delta 2	GO:0060024 rhythmic synaptic transmission;GO:0050796 regulation of insulin secretion;GO:0061337 cardiac conduction		Transporters/Accessory Factors Involved in Transport	Vesicles(Approved)	Isradipine (Voltage-gated calcium channel activity);Gabapentin (Voltage-gated calcium channel activity);Felodipine (Voltage-gated calcium channel activity);Nitrendipine (Voltage-gated calcium channel activity);Amiodarone (Voltage-gated calcium channel activity);Bepridil (Voltage-gated calcium channel activity);XP13512 (Voltage-gated calcium channel activity)		(M5907)HALLMARK ESTROGEN RESPONSE LATE	1	0	0	0	0	0	0	0	0	0	0	0	0	0	0	0	0	0	0	0	0	0	0	0	0	0	0	0	0	0	0	0	0	0	0	0	0	0	0	0	1
BC029473	None	None	None	None	None	None	None	None	1	0	0	0	0	0	0	0	0	0	0	0	0	0	0	0	0	0	0	0	0	0	0	0	0	0	0	0	0	0	0	0	0	0	0	0	0	0	0	0	1
BATF2	basic leucine zipper ATF-like transcription factor 2	GO:0043011 myeloid dendritic cell differentiation;GO:0042832 defense response to protozoan;GO:0097028 dendritic cell differentiation		Transcription factors/Basic domains	Nucleoli(Approved)			(M5911)HALLMARK INTERFERON ALPHA RESPONSE; (M5913)HALLMARK INTERFERON GAMMA RESPONSE	1	0	0	0	0	0	0	0	0	0	0	0	0	0	0	0	0	0	0	0	0	0	0	0	0	0	0	0	0	0	0	0	0	0	0	0	0	0	0	0	1
AV753543	None	None	None	None	None	None	None	None	1	0	0	0	0	0	0	0	0	0	0	0	0	0	0	0	0	0	0	0	0	0	0	0	0	0	0	0	0	0	0	0	0	0	0	0	0	0	0	0	1
ATXN7L2	ataxin 7 like 2				Cytosol;Nucleoli;Vesicles(Approved)				1	0	0	0	0	0	0	0	0	0	0	0	0	0	0	0	0	0	0	0	0	0	0	0	0	0	0	0	0	0	0	0	0	0	0	0	0	0	0	0	1
ANXA11	annexin A11	GO:0032506 cytokinetic process;GO:0051592 response to calcium ion;GO:0006909 phagocytosis		Transporters/Primary Active Transporters	Cytosol;Nucleoplasm(Supported)		(M5880)NABA ECM AFFILIATED; (M5885)NABA MATRISOME ASSOCIATED; (M5889)NABA MATRISOME		1	0	0	0	0	0	0	0	0	0	0	0	0	0	0	0	0	0	0	0	0	0	0	0	0	0	0	0	0	0	0	0	0	0	0	0	0	0	0	0	1
AK129982	None	None	None	None	None	None	None	None	1	0	0	0	0	0	0	0	0	0	0	0	0	0	0	0	0	0	0	0	0	0	0	0	0	0	0	0	0	0	0	0	0	0	0	0	0	0	0	0	1
AK054572	None	None	None	None	None	None	None	None	1	0	0	0	0	0	0	0	0	0	0	0	0	0	0	0	0	0	0	0	0	0	0	0	0	0	0	0	0	0	0	0	0	0	0	0	0	0	0	0	1
AK001108	None	None	None	None	None	None	None	None	1	0	0	0	0	0	0	0	0	0	0	0	0	0	0	0	0	0	0	0	0	0	0	0	0	0	0	0	0	0	0	0	0	0	0	0	0	0	0	0	1
ABLIM2	actin binding LIM protein family member 2	GO:0030036 actin cytoskeleton organization;GO:0030029 actin filament-based process;GO:0007010 cytoskeleton organization			Mitochondria(Approved)Nucleoplasm(Uncertain)				1	0	0	0	0	0	0	0	0	0	0	0	0	0	0	0	0	0	0	0	0	0	0	0	0	0	0	0	0	0	0	0	0	0	0	0	0	0	0	0	1
A_32_P860362	None	None	None	None	None	None	None	None	1	0	0	0	0	0	0	0	0	0	0	0	0	0	0	0	0	0	0	0	0	0	0	0	0	0	0	0	0	0	0	0	0	0	0	0	0	0	0	0	1
A_32_P71876	None	None	None	None	None	None	None	None	1	0	0	0	0	0	0	0	0	0	0	0	0	0	0	0	0	0	0	0	0	0	0	0	0	0	0	0	0	0	0	0	0	0	0	0	0	0	0	0	1
A_32_P64106	None	None	None	None	None	None	None	None	1	0	0	0	0	0	0	0	0	0	0	0	0	0	0	0	0	0	0	0	0	0	0	0	0	0	0	0	0	0	0	0	0	0	0	0	0	0	0	0	1
A_32_P23872	None	None	None	None	None	None	None	None	1	0	0	0	0	0	0	0	0	0	0	0	0	0	0	0	0	0	0	0	0	0	0	0	0	0	0	0	0	0	0	0	0	0	0	0	0	0	0	0	1
A_32_P19561	None	None	None	None	None	None	None	None	1	0	0	0	0	0	0	0	0	0	0	0	0	0	0	0	0	0	0	0	0	0	0	0	0	0	0	0	0	0	0	0	0	0	0	0	0	0	0	0	1
A_32_P149467	None	None	None	None	None	None	None	None	1	0	0	0	0	0	0	0	0	0	0	0	0	0	0	0	0	0	0	0	0	0	0	0	0	0	0	0	0	0	0	0	0	0	0	0	0	0	0	0	1
A_32_P124728	None	None	None	None	None	None	None	None	1	0	0	0	0	0	0	0	0	0	0	0	0	0	0	0	0	0	0	0	0	0	0	0	0	0	0	0	0	0	0	0	0	0	0	0	0	0	0	0	1
A_32_P118675	None	None	None	None	None	None	None	None	1	0	0	0	0	0	0	0	0	0	0	0	0	0	0	0	0	0	0	0	0	0	0	0	0	0	0	0	0	0	0	0	0	0	0	0	0	0	0	0	1
A_23_P124699	None	None	None	None	None	None	None	None	1	0	0	0	0	0	0	0	0	0	0	0	0	0	0	0	0	0	0	0	0	0	0	0	0	0	0	0	0	0	0	0	0	0	0	0	0	0	0	0	1
UBQLN1	ubiquilin 1	GO:0034140 negative regulation of toll-like receptor 3 signaling pathway;GO:1901340 negative regulation of store-operated calcium channel activity;GO:0034139 regulation of toll-like receptor 3 signaling pathway			Cytosol;Nucleoplasm(Supported)		(M124)PID CXCR4 PATHWAY	(M5905)HALLMARK ADIPOGENESIS	2	0	0	0	0	1	0	0	0	0	0	0	0	0	0	0	0	0	0	0	0	0	0	0	0	0	0	0	0	0	0	0	0	0	0	0	0	1	0	0	0
KIAA0753	KIAA0753	GO:0071539 protein localization to centrosome;GO:0007099 centriole replication;GO:1905508 protein localization to microtubule organizing center			Centrosome;Cytosol(Enhanced)				2	0	0	0	0	1	0	0	0	0	0	0	0	0	0	0	0	0	0	0	0	0	0	0	0	0	0	0	0	0	0	0	0	0	0	0	0	1	0	0	0
CCL25	C-C motif chemokine ligand 25	GO:1903237 negative regulation of leukocyte tethering or rolling;GO:1904995 negative regulation of leukocyte adhesion to vascular endothelial cell;GO:1903236 regulation of leukocyte tethering or rolling					(M5883)NABA SECRETED FACTORS; (M5885)NABA MATRISOME ASSOCIATED; (M5889)NABA MATRISOME	(M5934)HALLMARK XENOBIOTIC METABOLISM	2	0	0	0	1	0	0	0	0	0	0	0	0	0	0	0	0	0	0	0	0	0	0	0	0	0	0	0	0	0	0	0	0	0	0	0	0	1	0	0	0
ZNF397	zinc finger protein 397	GO:0006355 regulation of transcription, DNA-templated;GO:1903506 regulation of nucleic acid-templated transcription;GO:0006351 transcription, DNA-templated		Transcription factors/Zinc-coordinating DNA-binding domains	Cytosol;Microtubules;Nucleoli;Plasma membrane(Approved)				1	0	0	0	0	0	0	0	0	0	0	0	0	0	0	0	0	0	0	0	0	0	0	0	0	0	0	0	0	0	0	0	0	0	0	0	0	1	0	0	0
TTC18	cilia and flagella associated protein 70	GO:0008150 biological_process							1	0	0	0	0	0	0	0	0	0	0	0	0	0	0	0	0	0	0	0	0	0	0	0	0	0	0	0	0	0	0	0	0	0	0	0	0	1	0	0	0
TMEM71	transmembrane protein 71				Mitochondria(Enhanced)				1	0	0	0	0	0	0	0	0	0	0	0	0	0	0	0	0	0	0	0	0	0	0	0	0	0	0	0	0	0	0	0	0	0	0	0	0	1	0	0	0
STK25	serine/threonine kinase 25	GO:0036481 intrinsic apoptotic signaling pathway in response to hydrogen peroxide;GO:0000185 activation of MAPKKK activity;GO:0090168 Golgi reassembly	STE Ser/Thr protein kinase family	Enzymes/{ENZYME proteins/Transferases,Kinases/STE Ser/Thr protein kinases}				(M5938)HALLMARK REACTIVE OXIGEN SPECIES PATHWAY; (M5941)HALLMARK UV RESPONSE UP	1	0	0	0	0	0	0	0	0	0	0	0	0	0	0	0	0	0	0	0	0	0	0	0	0	0	0	0	0	0	0	0	0	0	0	0	0	1	0	0	0
ST8SIA5	ST8 alpha-N-acetyl-neuraminide alpha-2,8-sialyltransferase 5	GO:0006688 glycosphingolipid biosynthetic process;GO:0097503 sialylation;GO:0006687 glycosphingolipid metabolic process			Midbody;Plasma membrane(Approved)				1	0	0	0	0	0	0	0	0	0	0	0	0	0	0	0	0	0	0	0	0	0	0	0	0	0	0	0	0	0	0	0	0	0	0	0	0	1	0	0	0
PFTK1	cyclin dependent kinase 14	GO:0060828 regulation of canonical Wnt signaling pathway;GO:0000086 G2/M transition of mitotic cell cycle;GO:0060070 canonical Wnt signaling pathway	CMGC Ser/Thr protein kinase family	Enzymes/{ENZYME proteins/Transferases,Kinases/CMGC Ser/Thr protein kinases}	Cytosol;Nucleus(Supported)				1	0	0	0	0	0	0	0	0	0	0	0	0	0	0	0	0	0	0	0	0	0	0	0	0	0	0	0	0	0	0	0	0	0	0	0	0	1	0	0	0
ODC1	ornithine decarboxylase 1	GO:0033387 putrescine biosynthetic process from ornithine;GO:0009446 putrescine biosynthetic process;GO:0009445 putrescine metabolic process		Enzymes/ENZYME proteins/Lyases	Cytosol;Plasma membrane(Approved)	Pyridoxal Phosphate (Protein homodimerization activity);Spermine (Protein homodimerization activity);Putrescine (Protein homodimerization activity);Pyridoxine-5'-Phosphate (Protein homodimerization activity);N-Pyridoxyl-Glycine-5-Monophosphate (Protein homodimerization activity);Alpha-Difluoromethylornithine (Protein homodimerization activity);N'-Pyridoxyl-Lysine-5'-Monophosphate (Protein homodim…	(M66)PID MYC ACTIV PATHWAY	(M5935)HALLMARK FATTY ACID METABOLISM; (M5926)HALLMARK MYC TARGETS V1; (M5947)HALLMARK IL2 STAT5 SIGNALING	1	0	0	0	0	0	0	0	0	0	0	0	0	0	0	0	0	0	0	0	0	0	0	0	0	0	0	0	0	0	0	0	0	0	0	0	0	1	0	0	0
NUSAP1	nucleolar and spindle associated protein 1	GO:0007076 mitotic chromosome condensation;GO:0040001 establishment of mitotic spindle localization;GO:0045840 positive regulation of mitotic nuclear division			Nucleus(Enhanced)Nucleoli fibrillar center(Supported)			(M5893)HALLMARK MITOTIC SPINDLE; (M5901)HALLMARK G2M CHECKPOINT	1	0	0	0	0	0	0	0	0	0	0	0	0	0	0	0	0	0	0	0	0	0	0	0	0	0	0	0	0	0	0	0	0	0	0	0	0	1	0	0	0
MCCD1	mitochondrial coiled-coil domain 1								1	0	0	0	0	0	0	0	0	0	0	0	0	0	0	0	0	0	0	0	0	0	0	0	0	0	0	0	0	0	0	0	0	0	0	0	0	1	0	0	0
LAMP2	lysosomal associated membrane protein 2	GO:0061740 protein targeting to lysosome involved in chaperone-mediated autophagy;GO:0071211 protein targeting to vacuole involved in autophagy;GO:0006622 protein targeting to lysosome		CD markers;Transporters				(M5910)HALLMARK PROTEIN SECRETION; (M5946)HALLMARK COAGULATION; (M5921)HALLMARK COMPLEMENT	1	0	0	0	0	0	0	0	0	0	0	0	0	0	0	0	0	0	0	0	0	0	0	0	0	0	0	0	0	0	0	0	0	0	0	0	0	1	0	0	0
KLHL24	kelch like family member 24	GO:2000312 regulation of kainate selective glutamate receptor activity;GO:1901016 regulation of potassium ion transmembrane transporter activity;GO:2000649 regulation of sodium ion transmembrane transporter activity						(M5891)HALLMARK HYPOXIA	1	0	0	0	0	0	0	0	0	0	0	0	0	0	0	0	0	0	0	0	0	0	0	0	0	0	0	0	0	0	0	0	0	0	0	0	0	1	0	0	0
KIAA1715	lunapark, ER junction formation factor	GO:1903373 positive regulation of endoplasmic reticulum tubular network organization;GO:0071788 endoplasmic reticulum tubular network maintenance;GO:1903371 regulation of endoplasmic reticulum tubular network organization			Endoplasmic reticulum(Supported)Nucleoplasm(Uncertain)				1	0	0	0	0	0	0	0	0	0	0	0	0	0	0	0	0	0	0	0	0	0	0	0	0	0	0	0	0	0	0	0	0	0	0	0	0	1	0	0	0
HSPA8	heat shock protein family A (Hsp70) member 8	GO:0061740 protein targeting to lysosome involved in chaperone-mediated autophagy;GO:0044829 positive regulation by host of viral genome replication;GO:0071211 protein targeting to vacuole involved in autophagy			Nucleoplasm;Vesicles(Approved)	(2R,3R,4S,5R)-2-[6-amino-8-[(3,4-dichlorophenyl)methylamino]purin-9-yl]-5-(hydroxymethyl)oxolane-3,4-diol (Unfolded protein binding)	(M2)PID SMAD2 3NUCLEAR PATHWAY; (M195)PID CMYB PATHWAY	(M5901)HALLMARK G2M CHECKPOINT	1	0	0	0	0	0	0	0	0	0	0	0	0	0	0	0	0	0	0	0	0	0	0	0	0	0	0	0	0	0	0	0	0	0	0	0	0	1	0	0	0
GPR27	G protein-coupled receptor 27	GO:0035774 positive regulation of insulin secretion involved in cellular response to glucose stimulus;GO:1900738 positive regulation of phospholipase C-activating G-protein coupled receptor signaling pathway;GO:0061178 regulation of insulin secretion involved in cellular response to glucose stimulus		G-protein coupled receptors/GPCRs excl olfactory receptors	Actin filaments;Cytosol;Nucleoplasm;Plasma membrane(Approved)				1	0	0	0	0	0	0	0	0	0	0	0	0	0	0	0	0	0	0	0	0	0	0	0	0	0	0	0	0	0	0	0	0	0	0	0	0	1	0	0	0
ERGIC3	ERGIC and golgi 3	GO:0016192 vesicle-mediated transport;GO:0006810 transport;GO:0051234 establishment of localization			Nucleoplasm(Supported)			(M5910)HALLMARK PROTEIN SECRETION	1	0	0	0	0	0	0	0	0	0	0	0	0	0	0	0	0	0	0	0	0	0	0	0	0	0	0	0	0	0	0	0	0	0	0	0	0	1	0	0	0
ENSA	endosulfine alpha	GO:0032515 negative regulation of phosphoprotein phosphatase activity;GO:0035308 negative regulation of protein dephosphorylation;GO:0050796 regulation of insulin secretion			Cytosol;Microtubules;Nucleoli;Nucleus(Approved)				1	0	0	0	0	0	0	0	0	0	0	0	0	0	0	0	0	0	0	0	0	0	0	0	0	0	0	0	0	0	0	0	0	0	0	0	0	1	0	0	0
ELMO3	engulfment and cell motility 3	GO:0006909 phagocytosis;GO:0006897 endocytosis;GO:0098657 import into cell			Cell Junctions;Plasma membrane(Approved)				1	0	0	0	0	0	0	0	0	0	0	0	0	0	0	0	0	0	0	0	0	0	0	0	0	0	0	0	0	0	0	0	0	0	0	0	0	1	0	0	0
EEF1A1	eukaryotic translation elongation factor 1 alpha 1	GO:1904714 regulation of chaperone-mediated autophagy;GO:0061684 chaperone-mediated autophagy;GO:0043312 neutrophil degranulation			Cytosol(Supported)	Guanosine-5'-Diphosphate (Trna binding)			1	0	0	0	0	0	0	0	0	0	0	0	0	0	0	0	0	0	0	0	0	0	0	0	0	0	0	0	0	0	0	0	0	0	0	0	0	1	0	0	0
CLPB	ClpB homolog, mitochondrial AAA ATPase chaperonin	GO:0034605 cellular response to heat;GO:0009408 response to heat;GO:0009266 response to temperature stimulus		Enzymes/ENZYME proteins/Hydrolases				(M5951)HALLMARK SPERMATOGENESIS	1	0	0	0	0	0	0	0	0	0	0	0	0	0	0	0	0	0	0	0	0	0	0	0	0	0	0	0	0	0	0	0	0	0	0	0	0	1	0	0	0
CDKL1	cyclin dependent kinase like 1	GO:0007507 heart development;GO:0072359 circulatory system development;GO:0051726 regulation of cell cycle	CMGC Ser/Thr protein kinase family	Enzymes/{ENZYME proteins/Transferases,Kinases/CMGC Ser/Thr protein kinases}	Nucleoplasm;Vesicles(Enhanced)				1	0	0	0	0	0	0	0	0	0	0	0	0	0	0	0	0	0	0	0	0	0	0	0	0	0	0	0	0	0	0	0	0	0	0	0	0	1	0	0	0
AK022086	None	None	None	None	None	None	None	None	1	0	0	0	0	0	0	0	0	0	0	0	0	0	0	0	0	0	0	0	0	0	0	0	0	0	0	0	0	0	0	0	0	0	0	0	0	1	0	0	0
AGFG1	ArfGAP with FG repeats 1	GO:0001675 acrosome assembly;GO:0007289 spermatid nucleus differentiation;GO:0006406 mRNA export from nucleus			Vesicles(Supported)		(M18030)ST TUMOR NECROSIS FACTOR PATHWAY; (M8873)ST FAS SIGNALING PATHWAY	(M5951)HALLMARK SPERMATOGENESIS	1	0	0	0	0	0	0	0	0	0	0	0	0	0	0	0	0	0	0	0	0	0	0	0	0	0	0	0	0	0	0	0	0	0	0	0	0	1	0	0	0
AF087980	None	None	None	None	None	None	None	None	1	0	0	0	0	0	0	0	0	0	0	0	0	0	0	0	0	0	0	0	0	0	0	0	0	0	0	0	0	0	0	0	0	0	0	0	0	1	0	0	0
A_32_P79515	None	None	None	None	None	None	None	None	1	0	0	0	0	0	0	0	0	0	0	0	0	0	0	0	0	0	0	0	0	0	0	0	0	0	0	0	0	0	0	0	0	0	0	0	0	1	0	0	0
A_32_P38745	None	None	None	None	None	None	None	None	1	0	0	0	0	0	0	0	0	0	0	0	0	0	0	0	0	0	0	0	0	0	0	0	0	0	0	0	0	0	0	0	0	0	0	0	0	1	0	0	0
A_32_P119949	None	None	None	None	None	None	None	None	1	0	0	0	0	0	0	0	0	0	0	0	0	0	0	0	0	0	0	0	0	0	0	0	0	0	0	0	0	0	0	0	0	0	0	0	0	1	0	0	0
A_24_P571937	None	None	None	None	None	None	None	None	1	0	0	0	0	0	0	0	0	0	0	0	0	0	0	0	0	0	0	0	0	0	0	0	0	0	0	0	0	0	0	0	0	0	0	0	0	1	0	0	0
A_24_P126691	None	None	None	None	None	None	None	None	1	0	0	0	0	0	0	0	0	0	0	0	0	0	0	0	0	0	0	0	0	0	0	0	0	0	0	0	0	0	0	0	0	0	0	0	0	1	0	0	0
A_23_P399604	None	None	None	None	None	None	None	None	1	0	0	0	0	0	0	0	0	0	0	0	0	0	0	0	0	0	0	0	0	0	0	0	0	0	0	0	0	0	0	0	0	0	0	0	0	1	0	0	0
SPACA5	sperm acrosome associated 5	GO:0016998 cell wall macromolecule catabolic process;GO:0050830 defense response to Gram-positive bacterium;GO:0050829 defense response to Gram-negative bacterium		Enzymes/ENZYME proteins/Hydrolases					3	0	0	0	0	0	0	0	0	0	0	0	0	0	0	0	0	1	0	0	0	0	0	0	0	0	0	0	0	0	0	0	1	0	0	1	0	0	0	0	0
NXPH4	neurexophilin 4	GO:0007218 neuropeptide signaling pathway;GO:0007186 G-protein coupled receptor signaling pathway;GO:0007165 signal transduction							3	0	0	0	0	0	0	0	0	0	0	0	0	0	0	0	0	1	0	0	0	0	0	0	0	0	0	0	0	0	0	0	1	0	0	1	0	0	0	0	0
NDUFB9	NADH:ubiquinone oxidoreductase subunit B9	GO:0006120 mitochondrial electron transport, NADH to ubiquinone;GO:0042775 mitochondrial ATP synthesis coupled electron transport;GO:0042773 ATP synthesis coupled electron transport			Mitochondria(Supported)	NADH (Nadh dehydrogenase (ubiquinone) activity)			3	0	0	0	0	0	0	0	0	0	0	0	0	0	0	0	0	1	0	0	0	0	0	0	0	0	0	0	0	0	0	0	1	0	0	1	0	0	0	0	0
STRBP	spermatid perinuclear RNA binding protein	GO:0007286 spermatid development;GO:0007638 mechanosensory behavior;GO:0048515 spermatid differentiation						(M5951)HALLMARK SPERMATOGENESIS	2	0	0	0	0	0	0	0	0	0	0	0	0	0	0	0	0	0	0	0	0	0	0	0	0	0	0	0	0	0	0	0	1	0	0	1	0	0	0	0	0
HMGB4	high mobility group box 4								3	0	0	0	0	0	0	0	0	0	0	0	0	0	1	0	0	1	0	0	0	0	0	0	0	0	0	0	0	0	0	0	0	0	0	1	0	0	0	0	0
FAM73A	mitoguardin 1	GO:0008053 mitochondrial fusion;GO:0061025 membrane fusion;GO:0048284 organelle fusion			Mitochondria(Supported)				3	0	0	0	0	0	0	0	0	0	0	0	0	0	1	0	0	1	0	0	0	0	0	0	0	0	0	0	0	0	0	0	0	0	0	1	0	0	0	0	0
RPL38	ribosomal protein L38	GO:0034463 90S preribosome assembly;GO:0006614 SRP-dependent cotranslational protein targeting to membrane;GO:0042474 middle ear morphogenesis		Ribosomal proteins	Cytosol;Endoplasmic reticulum(Supported)				2	0	0	0	0	0	0	0	0	0	0	0	0	0	0	0	0	1	0	0	0	0	0	0	0	0	0	0	0	0	0	0	0	0	0	1	0	0	0	0	0
MCOLN1	mucolipin 1	GO:0051209 release of sequestered calcium ion into cytosol;GO:0033572 transferrin transport;GO:0097553 calcium ion transmembrane import into cytosol		Transporters/Transporter channels and pores;Voltage-gated ion channels/Transient Receptor Potential Channels	Plasma membrane(Supported)Cytosol(Approved)				2	0	0	0	0	0	0	0	0	0	0	0	0	0	0	0	0	1	0	0	0	0	0	0	0	0	0	0	0	0	0	0	0	0	0	1	0	0	0	0	0
CU675892	None	None	None	None	None	None	None	None	2	0	0	0	0	0	0	0	0	0	0	0	0	0	0	0	0	1	0	0	0	0	0	0	0	0	0	0	0	0	0	0	0	0	0	1	0	0	0	0	0
BC042023	None	None	None	None	None	None	None	None	2	0	0	0	0	0	0	0	0	0	0	0	0	0	0	0	0	1	0	0	0	0	0	0	0	0	0	0	0	0	0	0	0	0	0	1	0	0	0	0	0
AKAP12	A-kinase anchoring protein 12	GO:0010739 positive regulation of protein kinase A signaling;GO:0090036 regulation of protein kinase C signaling;GO:0010738 regulation of protein kinase A signaling			Cytosol;Plasma membrane(Supported)			(M5908)HALLMARK ANDROGEN RESPONSE; (M5953)HALLMARK KRAS SIGNALING UP; (M5891)HALLMARK HYPOXIA	2	0	0	0	0	0	0	0	0	0	0	0	0	0	0	0	0	1	0	0	0	0	0	0	0	0	0	0	0	0	0	0	0	0	0	1	0	0	0	0	0
A_32_P208713	None	None	None	None	None	None	None	None	2	0	0	0	0	0	0	0	0	0	0	0	0	0	1	0	0	0	0	0	0	0	0	0	0	0	0	0	0	0	0	0	0	0	0	1	0	0	0	0	0
CAPN5	calpain 5	GO:0006508 proteolysis;GO:0007165 signal transduction;GO:0023052 signaling		Enzymes/Peptidases/Cysteine-type peptidases				(M5946)HALLMARK COAGULATION; (M5937)HALLMARK GLYCOLYSIS	1	0	0	0	0	0	0	0	0	0	0	0	0	0	0	0	0	0	0	0	0	0	0	0	0	0	0	0	0	0	0	0	0	0	0	1	0	0	0	0	0
LPCAT1	lysophosphatidylcholine acyltransferase 1	GO:2001246 negative regulation of phosphatidylcholine biosynthetic process;GO:2001245 regulation of phosphatidylcholine biosynthetic process;GO:0036148 phosphatidylglycerol acyl-chain remodeling		Enzymes/ENZYME proteins/Transferases	Endoplasmic reticulum;Lipid droplets(Supported)				2	0	0	0	1	0	0	0	0	0	0	0	0	0	0	0	0	0	0	0	0	0	0	0	0	0	0	0	0	0	0	0	0	0	1	0	0	0	0	0	0
TTYH3	tweety family member 3	GO:1902476 chloride transmembrane transport;GO:0098661 inorganic anion transmembrane transport;GO:0006821 chloride transport							1	0	0	0	0	0	0	0	0	0	0	0	0	0	0	0	0	0	0	0	0	0	0	0	0	0	0	0	0	0	0	0	0	0	1	0	0	0	0	0	0
SUMO2	small ubiquitin-like modifier 2	GO:0032436 positive regulation of proteasomal ubiquitin-dependent protein catabolic process;GO:0070911 global genome nucleotide-excision repair;GO:1901800 positive regulation of proteasomal protein catabolic process			Nuclear bodies;Nucleoplasm(Approved)		(M115)PID REG GR PATHWAY		1	0	0	0	0	0	0	0	0	0	0	0	0	0	0	0	0	0	0	0	0	0	0	0	0	0	0	0	0	0	0	0	0	0	1	0	0	0	0	0	0
SUGT1L1	SGT1 homolog, MIS12 kinetochore complex assembly cochaperone pseudogene 3								1	0	0	0	0	0	0	0	0	0	0	0	0	0	0	0	0	0	0	0	0	0	0	0	0	0	0	0	0	0	0	0	0	0	1	0	0	0	0	0	0
POMP	proteasome maturation protein	GO:0043248 proteasome assembly;GO:0043623 cellular protein complex assembly;GO:0034622 cellular macromolecular complex assembly			Nuclear speckles(Supported)				1	0	0	0	0	0	0	0	0	0	0	0	0	0	0	0	0	0	0	0	0	0	0	0	0	0	0	0	0	0	0	0	0	0	1	0	0	0	0	0	0
NCBP2	nuclear cap binding protein subunit 2	GO:0006408 snRNA export from nucleus;GO:0046833 positive regulation of RNA export from nucleus;GO:0031442 positive regulation of mRNA 3'-end processing		Transporters	Nucleoplasm(Enhanced)			(M5898)HALLMARK DNA REPAIR; (M5926)HALLMARK MYC TARGETS V1	1	0	0	0	0	0	0	0	0	0	0	0	0	0	0	0	0	0	0	0	0	0	0	0	0	0	0	0	0	0	0	0	0	0	1	0	0	0	0	0	0
KIAA2013	KIAA2013				Cytosol;Golgi apparatus(Approved)				1	0	0	0	0	0	0	0	0	0	0	0	0	0	0	0	0	0	0	0	0	0	0	0	0	0	0	0	0	0	0	0	0	0	1	0	0	0	0	0	0
hCG_2022304	None	None	None	None	None	None	None	None	1	0	0	0	0	0	0	0	0	0	0	0	0	0	0	0	0	0	0	0	0	0	0	0	0	0	0	0	0	0	0	0	0	0	1	0	0	0	0	0	0
GABPB1	GA binding protein transcription factor beta subunit 1	GO:0045944 positive regulation of transcription from RNA polymerase II promoter;GO:0045893 positive regulation of transcription, DNA-templated;GO:1903508 positive regulation of nucleic acid-templated transcription			Nucleoplasm(Supported)Cytoplasmic bodies(Uncertain)				1	0	0	0	0	0	0	0	0	0	0	0	0	0	0	0	0	0	0	0	0	0	0	0	0	0	0	0	0	0	0	0	0	0	1	0	0	0	0	0	0
DQ786286	None	None	None	None	None	None	None	None	1	0	0	0	0	0	0	0	0	0	0	0	0	0	0	0	0	0	0	0	0	0	0	0	0	0	0	0	0	0	0	0	0	0	1	0	0	0	0	0	0
CLOCK	clock circadian regulator	GO:2000323 negative regulation of glucocorticoid receptor signaling pathway;GO:2000074 regulation of type B pancreatic cell development;GO:2000322 regulation of glucocorticoid receptor signaling pathway		Enzymes/ENZYME proteins/Transferases;Transcription factors/Basic domains	Nucleoplasm(Enhanced)		(M95)PID CIRCADIAN PATHWAY		1	0	0	0	0	0	0	0	0	0	0	0	0	0	0	0	0	0	0	0	0	0	0	0	0	0	0	0	0	0	0	0	0	0	1	0	0	0	0	0	0
CDC40	cell division cycle 40	GO:0006406 mRNA export from nucleus;GO:0006369 termination of RNA polymerase II transcription;GO:0071427 mRNA-containing ribonucleoprotein complex export from nucleus			Nucleus(Supported)				1	0	0	0	0	0	0	0	0	0	0	0	0	0	0	0	0	0	0	0	0	0	0	0	0	0	0	0	0	0	0	0	0	0	1	0	0	0	0	0	0
BRMS1L	breast cancer metastasis-suppressor 1 like	GO:0016575 histone deacetylation;GO:0006476 protein deacetylation;GO:0035601 protein deacylation			Nucleoplasm(Supported)			(M5925)HALLMARK E2F TARGETS	1	0	0	0	0	0	0	0	0	0	0	0	0	0	0	0	0	0	0	0	0	0	0	0	0	0	0	0	0	0	0	0	0	0	1	0	0	0	0	0	0
BC031316	None	None	None	None	None	None	None	None	1	0	0	0	0	0	0	0	0	0	0	0	0	0	0	0	0	0	0	0	0	0	0	0	0	0	0	0	0	0	0	0	0	0	1	0	0	0	0	0	0
ARFGAP1	ADP ribosylation factor GTPase activating protein 1	GO:0036498 IRE1-mediated unfolded protein response;GO:0030968 endoplasmic reticulum unfolded protein response;GO:0006890 retrograde vesicle-mediated transport, Golgi to ER			Golgi apparatus;Vesicles(Supported)Nuclear membrane(Uncertain)		(M243)PID ARF 3PATHWAY	(M5922)HALLMARK UNFOLDED PROTEIN RESPONSE	1	0	0	0	0	0	0	0	0	0	0	0	0	0	0	0	0	0	0	0	0	0	0	0	0	0	0	0	0	0	0	0	0	0	1	0	0	0	0	0	0
A_32_P187985	None	None	None	None	None	None	None	None	1	0	0	0	0	0	0	0	0	0	0	0	0	0	0	0	0	0	0	0	0	0	0	0	0	0	0	0	0	0	0	0	0	0	1	0	0	0	0	0	0
A_32_P135489	None	None	None	None	None	None	None	None	1	0	0	0	0	0	0	0	0	0	0	0	0	0	0	0	0	0	0	0	0	0	0	0	0	0	0	0	0	0	0	0	0	0	1	0	0	0	0	0	0
PABPC1	poly(A) binding protein cytoplasmic 1	GO:2000623 negative regulation of nuclear-transcribed mRNA catabolic process, nonsense-mediated decay;GO:0060213 positive regulation of nuclear-transcribed mRNA poly(A) tail shortening;GO:2000622 regulation of nuclear-transcribed mRNA catabolic process, nonsense-mediated decay			Cytosol(Supported)			(M5949)HALLMARK PEROXISOME; (M5926)HALLMARK MYC TARGETS V1	2	0	0	0	0	0	0	0	0	0	0	0	0	0	0	0	0	0	0	0	0	0	0	1	0	0	0	0	0	0	0	0	1	0	0	0	0	0	0	0	0
RIPK4	receptor interacting serine/threonine kinase 4	GO:0051092 positive regulation of NF-kappaB transcription factor activity;GO:0051091 positive regulation of DNA binding transcription factor activity;GO:0051090 regulation of DNA binding transcription factor activity		Enzymes/{ENZYME proteins/Transferases,Kinases/TKL Ser/Thr protein kinases}					3	0	0	0	0	0	0	0	0	0	0	0	0	0	1	0	0	1	0	0	0	0	0	0	0	0	0	0	0	0	0	0	1	0	0	0	0	0	0	0	0
ZFP57	ZFP57 zinc finger protein	GO:0043045 DNA methylation involved in embryo development;GO:1901538 changes to DNA methylation involved in embryo development;GO:0006349 regulation of gene expression by genetic imprinting		Transcription factors/Zinc-coordinating DNA-binding domains					1	0	0	0	0	0	0	0	0	0	0	0	0	0	0	0	0	0	0	0	0	0	0	0	0	0	0	0	0	0	0	0	1	0	0	0	0	0	0	0	0
BQ272125	None	None	None	None	None	None	None	None	1	0	0	0	0	0	0	0	0	0	0	0	0	0	0	0	0	0	0	0	0	0	0	0	0	0	0	0	0	0	0	0	1	0	0	0	0	0	0	0	0
SUGT1	SGT1 homolog, MIS12 kinetochore complex assembly cochaperone	GO:0043947 positive regulation by host of symbiont catalytic activity;GO:0043946 positive regulation of catalytic activity in other organism involved in symbiotic interaction;GO:0052422 modulation by host of symbiont catalytic activity			Cytosol(Supported)Nucleoplasm;Plasma membrane(Approved)				1	0	0	0	0	0	0	0	0	0	0	0	0	0	0	0	0	0	0	0	0	0	0	0	0	0	0	0	0	0	0	1	0	0	0	0	0	0	0	0	0
EXOC6B	exocyst complex component 6B	GO:0006904 vesicle docking involved in exocytosis;GO:0140029 exocytic process;GO:0048278 vesicle docking			Cytosol;Nuclear bodies;Nucleoplasm(Approved)				1	0	0	0	0	0	0	0	0	0	0	0	0	0	0	0	0	0	0	0	0	0	0	0	0	0	0	0	0	0	0	1	0	0	0	0	0	0	0	0	0
EIF2S2	eukaryotic translation initiation factor 2 subunit beta	GO:0002176 male germ cell proliferation;GO:0036093 germ cell proliferation;GO:0008584 male gonad development			Endoplasmic reticulum(Supported)Nucleoli(Approved)			(M5926)HALLMARK MYC TARGETS V1; (M5924)HALLMARK MTORC1 SIGNALING	1	0	0	0	0	0	0	0	0	0	0	0	0	0	0	0	0	0	0	0	0	0	0	0	0	0	0	0	0	0	0	1	0	0	0	0	0	0	0	0	0
DNASE1L2	deoxyribonuclease 1 like 2	GO:0003335 corneocyte development;GO:0003334 keratinocyte development;GO:0006308 DNA catabolic process			Mitochondria(Approved)				1	0	0	0	0	0	0	0	0	0	0	0	0	0	0	0	0	0	0	0	0	0	0	0	0	0	0	0	0	0	0	1	0	0	0	0	0	0	0	0	0
DNAJC9	DnaJ heat shock protein family (Hsp40) member C9	GO:0032781 positive regulation of ATPase activity;GO:0035176 social behavior;GO:0043462 regulation of ATPase activity			Nucleoplasm;Plasma membrane(Supported)				1	0	0	0	0	0	0	0	0	0	0	0	0	0	0	0	0	0	0	0	0	0	0	0	0	0	0	0	0	0	0	1	0	0	0	0	0	0	0	0	0
C16orf79	BRICHOS domain containing 5	GO:0042127 regulation of cell proliferation;GO:0008283 cell proliferation;GO:0050794 regulation of cellular process			Actin filaments;Nucleoplasm(Approved)				1	0	0	0	0	0	0	0	0	0	0	0	0	0	0	0	0	0	0	0	0	0	0	0	0	0	0	0	0	0	0	1	0	0	0	0	0	0	0	0	0
ARHGEF6	Rac/Cdc42 guanine nucleotide exchange factor 6	GO:0030032 lamellipodium assembly;GO:0007254 JNK cascade;GO:0035023 regulation of Rho protein signal transduction			Cytosol(Approved)		(M83)PID CDC42 REG PATHWAY; (M241)PID RAC1 REG PATHWAY; (M71)PID ILK PATHWAY	(M5915)HALLMARK APICAL JUNCTION	1	0	0	0	0	0	0	0	0	0	0	0	0	0	0	0	0	0	0	0	0	0	0	0	0	0	0	0	0	0	0	1	0	0	0	0	0	0	0	0	0
A_32_P193091	None	None	None	None	None	None	None	None	1	0	0	0	0	0	0	0	0	0	0	0	0	0	0	0	0	0	0	0	0	0	0	0	0	0	0	0	0	0	0	1	0	0	0	0	0	0	0	0	0
A_24_P523325	None	None	None	None	None	None	None	None	1	0	0	0	0	0	0	0	0	0	0	0	0	0	0	0	0	0	0	0	0	0	0	0	0	0	0	0	0	0	0	1	0	0	0	0	0	0	0	0	0
HECTD3	HECT domain E3 ubiquitin protein ligase 3	GO:0043161 proteasome-mediated ubiquitin-dependent protein catabolic process;GO:0006511 ubiquitin-dependent protein catabolic process;GO:0010498 proteasomal protein catabolic process		Enzymes/ENZYME proteins/Transferases					19	0	1	1	1	1	1	1	1	1	1	1	1	0	0	0	0	0	0	0	1	0	1	0	1	0	1	1	1	1	1	0	0	0	0	0	0	0	0	0	0
PARM1	prostate androgen-regulated mucin-like protein 1	GO:0051973 positive regulation of telomerase activity;GO:0051972 regulation of telomerase activity;GO:2000573 positive regulation of DNA biosynthetic process			Vesicles(Supported)Cytosol;Nucleus(Uncertain)		(M5880)NABA ECM AFFILIATED; (M5885)NABA MATRISOME ASSOCIATED; (M5889)NABA MATRISOME		17	1	1	1	0	0	1	1	1	1	0	1	0	0	0	0	0	0	0	0	1	1	1	0	1	1	1	1	0	1	1	0	0	0	0	0	0	0	0	0	0
FTSJ3	FtsJ RNA methyltransferase homolog 3	GO:0000463 maturation of LSU-rRNA from tricistronic rRNA transcript (SSU-rRNA, 5.8S rRNA, LSU-rRNA);GO:0031167 rRNA methylation;GO:0000466 maturation of 5.8S rRNA from tricistronic rRNA transcript (SSU-rRNA, 5.8S rRNA, LSU-rRNA)			Nucleoli(Enhanced)				16	0	1	1	0	0	1	1	1	1	0	1	1	0	0	0	0	0	0	0	1	1	0	0	1	1	1	1	0	1	1	0	0	0	0	0	0	0	0	0	0
KIAA0355	KIAA0355				Nucleoplasm(Approved)				14	0	1	0	0	0	1	1	1	1	0	1	0	0	0	0	0	0	0	0	1	1	0	0	1	1	1	1	0	1	1	0	0	0	0	0	0	0	0	0	0
A_24_P307306	None	None	None	None	None	None	None	None	14	0	1	1	0	0	1	1	1	0	0	1	0	0	0	0	0	0	0	0	1	1	0	0	1	1	1	1	0	1	1	0	0	0	0	0	0	0	0	0	0
LOC100132217	None	None	None	None	None	None	None	None	14	0	1	0	0	0	1	1	1	1	0	1	1	0	0	0	0	0	0	0	1	0	0	0	1	1	1	1	0	1	1	0	0	0	0	0	0	0	0	0	0
PIK3R3	phosphoinositide-3-kinase regulatory subunit 3	GO:2001275 positive regulation of glucose import in response to insulin stimulus;GO:2001273 regulation of glucose import in response to insulin stimulus;GO:0046326 positive regulation of glucose import		RAS pathway related proteins	Nucleoplasm;Vesicles(Approved)	Isoprenaline (1-phosphatidylinositol-3-kinase regulator activity);SF1126 (1-phosphatidylinositol-3-kinase regulator activity)	(M79)PID TRAIL PATHWAY; (M193)PID NEPHRIN NEPH1 PATHWAY; (M127)PID ERBB1 RECEPTOR PROXIMAL PATHWAY	(M5923)HALLMARK PI3K AKT MTOR SIGNALING; (M5942)HALLMARK UV RESPONSE DN; (M5924)HALLMARK MTORC1 SIGNALING	15	0	1	0	1	0	1	0	1	1	0	1	1	0	0	0	0	0	0	0	1	1	1	0	1	0	1	1	0	1	1	0	0	0	0	0	0	0	0	0	0
CCDC144NL	coiled-coil domain containing 144 family, N-terminal like				Nucleus;Plasma membrane(Approved)				16	1	1	1	0	0	1	1	1	0	0	1	1	0	0	0	0	0	0	1	1	1	0	0	1	0	1	1	0	1	1	0	0	0	0	0	0	0	0	0	0
HIST1H4K	histone cluster 1 H4 family member k	GO:0045653 negative regulation of megakaryocyte differentiation;GO:0034080 CENP-A containing nucleosome assembly;GO:0000183 chromatin silencing at rDNA							15	0	1	0	1	0	1	1	1	1	0	1	1	0	0	0	0	0	0	0	1	1	0	0	1	0	1	1	0	1	1	0	0	0	0	0	0	0	0	0	0
C1orf96	centriole, cilia and spindle associated protein	GO:1990755 mitotic spindle microtubule depolymerization;GO:0060296 regulation of cilium beat frequency involved in ciliary motility;GO:0060295 regulation of cilium movement involved in cell motility			Microtubule ends;Nucleus(Supported)Plasma membrane(Uncertain)				13	0	1	0	0	0	1	0	1	1	0	1	1	0	0	0	0	0	0	0	1	1	0	0	1	0	1	1	0	1	1	0	0	0	0	0	0	0	0	0	0
KRTAP4-2	keratin associated protein 4-2	GO:0031424 keratinization;GO:0030216 keratinocyte differentiation;GO:0009913 epidermal cell differentiation							15	1	1	1	0	0	1	1	1	1	0	1	1	0	0	0	0	0	0	0	1	0	0	0	1	0	1	1	0	1	1	0	0	0	0	0	0	0	0	0	0
NEK1	NIMA related kinase 1	GO:0042769 DNA damage response, detection of DNA damage;GO:0032147 activation of protein kinase activity;GO:0045860 positive regulation of protein kinase activity	NEK Ser/Thr protein kinase family	Enzymes/{ENZYME proteins/Transferases,Kinases/NEK Ser/Thr protein kinases}	Nuclear membrane;Nucleoli(Approved)		(M10154)SA G2 AND M PHASES		11	0	1	0	0	0	1	0	1	0	0	1	1	0	0	0	0	0	0	0	1	0	0	0	1	0	1	1	0	1	1	0	0	0	0	0	0	0	0	0	0
MED9	mediator complex subunit 9	GO:0006357 regulation of transcription from RNA polymerase II promoter;GO:0006366 transcription from RNA polymerase II promoter;GO:0006355 regulation of transcription, DNA-templated			Midbody;Nucleoplasm(Approved)				11	0	1	0	0	0	1	1	1	0	0	1	0	0	0	0	0	0	0	0	1	0	0	0	1	0	1	1	0	1	1	0	0	0	0	0	0	0	0	0	0
TOR1AIP2	torsin 1A interacting protein 2	GO:0090435 protein localization to nuclear envelope;GO:0032781 positive regulation of ATPase activity;GO:0043462 regulation of ATPase activity			Endoplasmic reticulum(Enhanced)			(M5953)HALLMARK KRAS SIGNALING UP	15	0	1	1	0	0	1	1	1	1	0	1	1	0	0	0	0	0	0	0	1	1	0	0	1	1	1	0	0	1	1	0	0	0	0	0	0	0	0	0	0
HIST1H3J	histone cluster 1 H3 family member j	GO:0038111 interleukin-7-mediated signaling pathway;GO:0000183 chromatin silencing at rDNA;GO:0006335 DNA replication-dependent nucleosome assembly							13	0	1	1	0	0	1	1	1	0	0	1	1	0	0	0	0	0	0	0	1	0	0	0	1	1	1	0	0	1	1	0	0	0	0	0	0	0	0	0	0
STXBP4	syntaxin binding protein 4	GO:0061178 regulation of insulin secretion involved in cellular response to glucose stimulus;GO:0010838 positive regulation of keratinocyte proliferation;GO:0035773 insulin secretion involved in cellular response to glucose stimulus			Cytosol;Plasma membrane(Approved)		(M247)PID INSULIN GLUCOSE PATHWAY; (M236)PID DELTA NP63 PATHWAY		11	0	1	0	0	0	1	0	1	0	0	1	1	0	0	0	0	0	0	0	1	1	0	0	1	0	1	0	0	1	1	0	0	0	0	0	0	0	0	0	0
UBE2V1	ubiquitin conjugating enzyme E2 V1	GO:0070423 nucleotide-binding oligomerization domain containing signaling pathway;GO:0002223 stimulatory C-type lectin receptor signaling pathway;GO:0002753 cytoplasmic pattern recognition receptor signaling pathway			Nucleoplasm(Enhanced)		(M110)PID IL1 PATHWAY		11	0	1	0	0	0	1	1	1	0	0	1	1	0	0	0	0	0	0	0	1	0	0	0	1	0	1	0	0	1	1	0	0	0	0	0	0	0	0	0	0
LOC730235	uncharacterized LOC730234								10	0	1	0	0	0	1	0	1	0	0	1	1	0	0	0	0	0	0	0	1	0	0	0	1	0	1	0	0	1	1	0	0	0	0	0	0	0	0	0	0
HIST1H4J	histone cluster 1 H4 family member j	GO:0045653 negative regulation of megakaryocyte differentiation;GO:0034080 CENP-A containing nucleosome assembly;GO:0000183 chromatin silencing at rDNA							11	0	1	0	0	0	1	1	1	1	0	1	0	0	0	0	0	0	0	0	1	0	0	0	1	0	1	0	0	1	1	0	0	0	0	0	0	0	0	0	0
NCAPD2	non-SMC condensin I complex subunit D2	GO:0010032 meiotic chromosome condensation;GO:0007076 mitotic chromosome condensation;GO:0030261 chromosome condensation			Cytosol;Nucleus(Supported)		(M14)PID AURORA B PATHWAY	(M5925)HALLMARK E2F TARGETS	12	0	1	0	0	0	1	1	1	1	0	1	0	0	0	0	0	0	0	0	1	0	0	0	1	1	1	1	0	1	0	0	0	0	0	0	0	0	0	0	0
PTPLB	3-hydroxyacyl-CoA dehydratase 2	GO:0035338 long-chain fatty-acyl-CoA biosynthetic process;GO:0046949 fatty-acyl-CoA biosynthetic process;GO:0035336 long-chain fatty-acyl-CoA metabolic process		Enzymes/ENZYME proteins/Lyases					12	0	1	1	0	0	1	0	1	1	0	1	0	0	0	0	0	0	0	0	1	1	0	0	1	0	1	1	0	1	0	0	0	0	0	0	0	0	0	0	0
FLJ36116	long intergenic non-protein coding RNA 1356								11	0	1	0	0	0	1	1	1	1	0	1	0	0	0	0	0	0	0	0	1	0	0	0	1	0	1	1	0	1	0	0	0	0	0	0	0	0	0	0	0
C6orf204	centrosomal protein 85 like								14	1	1	1	0	0	1	1	1	1	0	1	1	0	0	0	0	0	0	0	1	0	0	0	1	1	1	0	0	1	0	0	0	0	0	0	0	0	0	0	0
CCDC88C	coiled-coil domain containing 88C	GO:0031648 protein destabilization;GO:0031122 cytoplasmic microtubule organization;GO:0030705 cytoskeleton-dependent intracellular transport			Nucleoli fibrillar center;Nucleus(Approved)				12	0	1	1	0	0	1	1	1	1	0	1	0	0	0	0	0	0	0	0	1	1	0	0	1	0	1	0	0	1	0	0	0	0	0	0	0	0	0	0	0
GPATCH1	G-patch domain containing 1	GO:0000398 mRNA splicing, via spliceosome;GO:0000377 RNA splicing, via transesterification reactions with bulged adenosine as nucleophile;GO:0000375 RNA splicing, via transesterification reactions			Cell Junctions;Nucleoplasm;Plasma membrane(Uncertain)				6	0	0	0	0	0	1	0	1	0	0	0	0	0	0	0	0	0	0	0	1	0	0	0	1	0	1	0	0	1	0	0	0	0	0	0	0	0	0	0	0
PPP1R13B	protein phosphatase 1 regulatory subunit 13B	GO:1900740 positive regulation of protein insertion into mitochondrial membrane involved in apoptotic signaling pathway;GO:1900739 regulation of protein insertion into mitochondrial membrane involved in apoptotic signaling pathway;GO:1901030 positive regulation of mitochondrial outer membrane permeabilization involved in apoptotic signaling pathway			Cytosol;Nucleoplasm(Supported)		(M9378)ST INTERLEUKIN 4 PATHWAY; (M1718)SIG IL4RECEPTOR IN B LYPHOCYTES; (M1315)SIG PIP3 SIGNALING IN B LYMPHOCYTES		6	1	0	0	0	1	0	0	0	0	0	0	0	0	0	0	0	0	0	1	0	0	1	1	0	0	0	0	1	0	0	0	0	0	0	0	0	0	0	0	0
REST	RE1 silencing transcription factor	GO:2000065 negative regulation of cortisol biosynthetic process;GO:0032348 negative regulation of aldosterone biosynthetic process;GO:2000798 negative regulation of amniotic stem cell differentiation		Transcription factors/Zinc-coordinating DNA-binding domains	Cytosol;Nucleoplasm(Approved)				4	0	0	0	0	0	0	0	0	0	0	0	0	0	0	0	0	0	0	1	0	0	1	1	0	0	0	0	1	0	0	0	0	0	0	0	0	0	0	0	0
CRTAP	cartilage associated protein	GO:0018400 peptidyl-proline hydroxylation to 3-hydroxy-L-proline;GO:1901874 negative regulation of post-translational protein modification;GO:1901873 regulation of post-translational protein modification			Actin filaments;Cytosol;Intermediate filaments(Approved)				6	0	0	0	1	1	0	0	0	0	1	0	0	0	0	0	0	0	0	0	0	0	1	1	0	0	0	0	1	0	0	0	0	0	0	0	0	0	0	0	0
MPP3	membrane palmitoylated protein 3	GO:0046710 GDP metabolic process;GO:0046037 GMP metabolic process;GO:1901068 guanosine-containing compound metabolic process			Cytosol;Nucleoplasm(Approved)				4	0	0	0	1	0	0	0	0	0	0	0	0	0	0	0	0	0	0	0	0	0	1	1	0	0	0	0	1	0	0	0	0	0	0	0	0	0	0	0	0
MAK10	N(alpha)-acetyltransferase 35, NatC auxiliary subunit	GO:0006474 N-terminal protein amino acid acetylation;GO:0031365 N-terminal protein amino acid modification;GO:0048659 smooth muscle cell proliferation			Vesicles(Supported)				3	0	0	0	0	0	0	0	0	0	0	0	0	0	0	0	0	0	0	1	0	0	0	1	0	0	0	0	1	0	0	0	0	0	0	0	0	0	0	0	0
LOC729683	uncharacterized LOC729683								3	0	0	0	0	1	0	0	0	0	0	0	0	0	0	0	0	0	0	0	0	0	0	1	0	0	0	0	1	0	0	0	0	0	0	0	0	0	0	0	0
PALLD	palladin, cytoskeletal associated protein	GO:0003334 keratinocyte development;GO:0003382 epithelial cell morphogenesis;GO:0030216 keratinocyte differentiation			Actin filaments;Cytosol(Supported)Plasma membrane(Approved)			(M5893)HALLMARK MITOTIC SPINDLE	4	0	0	0	1	0	0	0	0	0	1	0	0	0	0	0	0	0	0	0	0	0	1	0	0	0	0	0	1	0	0	0	0	0	0	0	0	0	0	0	0
TDG	thymine DNA glycosylase	GO:0045008 depyrimidination;GO:0009223 pyrimidine deoxyribonucleotide catabolic process;GO:0035511 oxidative DNA demethylation		Enzymes/ENZYME proteins/Hydrolases	Nucleoplasm(Supported)				3	0	0	0	0	0	0	0	0	0	1	0	0	0	0	0	0	0	0	0	0	0	1	0	0	0	0	0	1	0	0	0	0	0	0	0	0	0	0	0	0
ENST00000370659	None	None	None	None	None	None	None	None	3	0	0	0	0	0	0	0	0	0	1	0	0	0	0	0	0	0	0	0	0	0	1	0	0	0	0	0	1	0	0	0	0	0	0	0	0	0	0	0	0
LOC644456	IK cytokine, down-regulator of HLA II pseudogene								3	1	0	0	0	0	0	0	0	0	0	0	0	0	0	0	0	0	0	0	0	0	1	0	0	0	0	0	1	0	0	0	0	0	0	0	0	0	0	0	0
PDE7B	phosphodiesterase 7B	GO:0006198 cAMP catabolic process;GO:0009154 purine ribonucleotide catabolic process;GO:0009214 cyclic nucleotide catabolic process		Enzymes/ENZYME proteins/Hydrolases	Nucleoplasm(Approved)	Dyphylline (Metal ion binding);Ketotifen (Metal ion binding)			2	0	0	0	0	0	0	0	0	0	0	0	0	0	0	0	0	0	0	0	0	0	1	0	0	0	0	0	1	0	0	0	0	0	0	0	0	0	0	0	0
D31828	None	None	None	None	None	None	None	None	2	0	0	0	0	0	0	0	0	0	0	0	0	0	0	0	0	0	0	0	0	0	1	0	0	0	0	0	1	0	0	0	0	0	0	0	0	0	0	0	0
CSDE1	cold shock domain containing E1	GO:0070966 nuclear-transcribed mRNA catabolic process, no-go decay;GO:0008584 male gonad development;GO:0046546 development of primary male sexual characteristics			Cytosol(Enhanced)		(M254)PID MYC REPRESS PATHWAY		2	0	0	0	0	0	0	0	0	0	0	0	0	0	0	0	0	0	0	0	0	0	1	0	0	0	0	0	1	0	0	0	0	0	0	0	0	0	0	0	0
C14orf153	apoptogenic 1, mitochondrial	GO:0034393 positive regulation of smooth muscle cell apoptotic process;GO:0090200 positive regulation of release of cytochrome c from mitochondria;GO:0034391 regulation of smooth muscle cell apoptotic process							2	0	0	0	0	0	0	0	0	0	0	0	0	0	0	0	0	0	0	0	0	0	1	0	0	0	0	0	1	0	0	0	0	0	0	0	0	0	0	0	0
GPR172A	solute carrier family 52 member 2	GO:0032218 riboflavin transport;GO:0046718 viral entry into host cell;GO:0006771 riboflavin metabolic process		Transporters/Electrochemical Potential-driven transporters		Gamma Hydroxybutyric Acid (Virus receptor activity)			4	0	0	0	1	1	0	0	0	0	1	0	0	0	0	0	0	0	0	0	0	0	0	0	0	0	0	0	1	0	0	0	0	0	0	0	0	0	0	0	0
PPM1K	protein phosphatase, Mg2+/Mn2+ dependent 1K	GO:0009083 branched-chain amino acid catabolic process;GO:0009081 branched-chain amino acid metabolic process;GO:0009063 cellular amino acid catabolic process		Enzymes/ENZYME proteins/Hydrolases	Mitochondria(Supported)				3	0	0	0	1	0	0	0	0	0	1	0	0	0	0	0	0	0	0	0	0	0	0	0	0	0	0	0	1	0	0	0	0	0	0	0	0	0	0	0	0
ELL3	elongation factor for RNA polymerase II 3	GO:1902166 negative regulation of intrinsic apoptotic signaling pathway in response to DNA damage by p53 class mediator;GO:1902165 regulation of intrinsic apoptotic signaling pathway in response to DNA damage by p53 class mediator;GO:1902254 negative regulation of intrinsic apoptotic signaling pathway by p53 class mediator			Nucleoli;Nucleoplasm(Supported)				3	0	0	0	1	0	0	0	0	0	1	0	0	0	0	0	0	0	0	0	0	0	0	0	0	0	0	0	1	0	0	0	0	0	0	0	0	0	0	0	0
TCF12	transcription factor 12	GO:1902036 regulation of hematopoietic stem cell differentiation;GO:1901532 regulation of hematopoietic progenitor cell differentiation;GO:0060218 hematopoietic stem cell differentiation		Transcription factors/Basic domains	Nuclear speckles;Nucleoplasm(Supported)				2	0	0	0	0	0	0	0	0	0	1	0	0	0	0	0	0	0	0	0	0	0	0	0	0	0	0	0	1	0	0	0	0	0	0	0	0	0	0	0	0
TAF3	TATA-box binding protein associated factor 3	GO:0051457 maintenance of protein location in nucleus;GO:0072595 maintenance of protein localization in organelle;GO:0032507 maintenance of protein location in cell			Nucleoplasm(Supported)Nuclear membrane(Approved)				2	0	0	0	0	0	0	0	0	0	1	0	0	0	0	0	0	0	0	0	0	0	0	0	0	0	0	0	1	0	0	0	0	0	0	0	0	0	0	0	0
PRSS33	protease, serine 33	GO:1904627 response to phorbol 13-acetate 12-myristate;GO:0097327 response to antineoplastic agent;GO:0033993 response to lipid		Enzymes/Peptidases/Serine-type peptidases					2	0	0	0	0	0	0	0	0	0	1	0	0	0	0	0	0	0	0	0	0	0	0	0	0	0	0	0	1	0	0	0	0	0	0	0	0	0	0	0	0
PDIA3	protein disulfide isomerase family A member 3	GO:0006621 protein retention in ER lumen;GO:0002479 antigen processing and presentation of exogenous peptide antigen via MHC class I, TAP-dependent;GO:0035437 maintenance of protein localization in endoplasmic reticulum		Enzymes/ENZYME proteins/Isomerase	Endoplasmic reticulum(Enhanced)				2	0	0	0	0	0	0	0	0	0	1	0	0	0	0	0	0	0	0	0	0	0	0	0	0	0	0	0	1	0	0	0	0	0	0	0	0	0	0	0	0
IGLL1	immunoglobulin lambda like polypeptide 1	GO:0050853 B cell receptor signaling pathway;GO:0006958 complement activation, classical pathway;GO:0002455 humoral immune response mediated by circulating immunoglobulin		CD markers	Endoplasmic reticulum(Approved)				2	0	0	0	0	0	0	0	0	0	1	0	0	0	0	0	0	0	0	0	0	0	0	0	0	0	0	0	1	0	0	0	0	0	0	0	0	0	0	0	0
FKBP1A	FK506 binding protein 1A	GO:0060315 negative regulation of ryanodine-sensitive calcium-release channel activity;GO:0051280 negative regulation of release of sequestered calcium ion into cytosol;GO:0060314 regulation of ryanodine-sensitive calcium-release channel activity		Enzymes/ENZYME proteins/Isomerase		Pimecrolimus (Type i transforming growth factor beta receptor binding);Tacrolimus (Type i transforming growth factor beta receptor binding);Sirolimus (Type i transforming growth factor beta receptor binding);(3r)-4-(P-Toluenesulfonyl)-1,4-Thiazane-3-Carboxylicacid-L-Phenylalanine Ethyl Ester (Type i transforming growth factor beta receptor binding);{3-[3-(3,4-Dimethoxy-Phenyl)-1-(1-{1-[2-(3,4,5-T…	(M203)PID ALK2 PATHWAY; (M185)PID ALK1 PATHWAY; (M235)PID TCR CALCIUM PATHWAY	(M5896)HALLMARK TGF BETA SIGNALING	2	0	0	0	0	0	0	0	0	0	1	0	0	0	0	0	0	0	0	0	0	0	0	0	0	0	0	0	1	0	0	0	0	0	0	0	0	0	0	0	0
A_24_P75708	None	None	None	None	None	None	None	None	2	0	0	0	0	0	0	0	0	0	1	0	0	0	0	0	0	0	0	0	0	0	0	0	0	0	0	0	1	0	0	0	0	0	0	0	0	0	0	0	0
ARNTL	aryl hydrocarbon receptor nuclear translocator like	GO:2000323 negative regulation of glucocorticoid receptor signaling pathway;GO:2000074 regulation of type B pancreatic cell development;GO:2000322 regulation of glucocorticoid receptor signaling pathway		Transcription factors/Basic domains	Nucleoplasm(Supported)Vesicles(Uncertain)		(M95)PID CIRCADIAN PATHWAY		3	0	0	0	1	1	0	0	0	0	0	0	0	0	0	0	0	0	0	0	0	0	0	0	0	0	0	0	1	0	0	0	0	0	0	0	0	0	0	0	0
ZNRF3	zinc and ring finger 3	GO:0038018 Wnt receptor catabolic process;GO:2000051 negative regulation of non-canonical Wnt signaling pathway;GO:0060071 Wnt signaling pathway, planar cell polarity pathway		Enzymes/ENZYME proteins/Transferases	Golgi apparatus(Uncertain)				1	0	0	0	0	0	0	0	0	0	0	0	0	0	0	0	0	0	0	0	0	0	0	0	0	0	0	0	1	0	0	0	0	0	0	0	0	0	0	0	0
ZC3H7A	zinc finger CCCH-type containing 7A	GO:0035196 production of miRNAs involved in gene silencing by miRNA;GO:0070918 production of small RNA involved in gene silencing by RNA;GO:0031050 dsRNA fragmentation			Cytosol(Supported)				1	0	0	0	0	0	0	0	0	0	0	0	0	0	0	0	0	0	0	0	0	0	0	0	0	0	0	0	1	0	0	0	0	0	0	0	0	0	0	0	0
WNT6	Wnt family member 6	GO:0001658 branching involved in ureteric bud morphogenesis;GO:0072079 nephron tubule formation;GO:0060675 ureteric bud morphogenesis					(M5493)WNT SIGNALING; (M5883)NABA SECRETED FACTORS; (M5885)NABA MATRISOME ASSOCIATED	(M5895)HALLMARK WNT BETA CATENIN SIGNALING	1	0	0	0	0	0	0	0	0	0	0	0	0	0	0	0	0	0	0	0	0	0	0	0	0	0	0	0	1	0	0	0	0	0	0	0	0	0	0	0	0
TNF	tumor necrosis factor	GO:1901671 positive regulation of superoxide dismutase activity;GO:0060559 positive regulation of calcidiol 1-monooxygenase activity;GO:0061048 negative regulation of branching involved in lung morphogenesis				Etanercept (Tumor necrosis factor receptor binding);Adalimumab (Tumor necrosis factor receptor binding);Infliximab (Tumor necrosis factor receptor binding);Chloroquine (Tumor necrosis factor receptor binding);Epinephrine (Tumor necrosis factor receptor binding);Pseudoephedrine (Tumor necrosis factor receptor binding);Thalidomide (Tumor necrosis factor receptor binding);Glucosamine (Tumor necrosis…	(M11736)SA MMP CYTOKINE CONNECTION; (M267)PID ANTHRAX PATHWAY; (M37)PID NFKAPPAB CANONICAL PATHWAY	(M5897)HALLMARK IL6 JAK STAT3 SIGNALING; (M5902)HALLMARK APOPTOSIS; (M5890)HALLMARK TNFA SIGNALING VIA NFKB	1	0	0	0	0	0	0	0	0	0	0	0	0	0	0	0	0	0	0	0	0	0	0	0	0	0	0	0	1	0	0	0	0	0	0	0	0	0	0	0	0
SPOP	speckle type BTB/POZ protein	GO:2000676 positive regulation of type B pancreatic cell apoptotic process;GO:1902237 positive regulation of endoplasmic reticulum stress-induced intrinsic apoptotic signaling pathway;GO:2000674 regulation of type B pancreatic cell apoptotic process					(M219)PID HEDGEHOG GLI PATHWAY	(M5942)HALLMARK UV RESPONSE DN	1	0	0	0	0	0	0	0	0	0	0	0	0	0	0	0	0	0	0	0	0	0	0	0	0	0	0	0	1	0	0	0	0	0	0	0	0	0	0	0	0
SLC1A7	solute carrier family 1 member 7	GO:0089711 L-glutamate transmembrane transport;GO:0015813 L-glutamate transport;GO:1902475 L-alpha-amino acid transmembrane transport		Transporters/Electrochemical Potential-driven transporters		L-Glutamic Acid (Sodium:dicarboxylate symporter activity)			1	0	0	0	0	0	0	0	0	0	0	0	0	0	0	0	0	0	0	0	0	0	0	0	0	0	0	0	1	0	0	0	0	0	0	0	0	0	0	0	0
SCRIB	scribbled planar cell polarity protein	GO:0039502 suppression by virus of host type I interferon-mediated signaling pathway;GO:0039503 suppression by virus of host innate immune response;GO:0039563 suppression by virus of host STAT1 activity			Cell Junctions;Nucleoplasm;Plasma membrane(Enhanced)Rods & Rings(Approved)				1	0	0	0	0	0	0	0	0	0	0	0	0	0	0	0	0	0	0	0	0	0	0	0	0	0	0	0	1	0	0	0	0	0	0	0	0	0	0	0	0
RUNDC2B	sorting nexin 29 pseudogene 1								1	0	0	0	0	0	0	0	0	0	0	0	0	0	0	0	0	0	0	0	0	0	0	0	0	0	0	0	1	0	0	0	0	0	0	0	0	0	0	0	0
PROCR	protein C receptor	GO:0050819 negative regulation of coagulation;GO:0050818 regulation of coagulation;GO:0007596 blood coagulation		CD markers		Drotrecogin alfa (Receptor activity);Phosphatidylethanolamine (Receptor activity)		(M5911)HALLMARK INTERFERON ALPHA RESPONSE; (M5939)HALLMARK P53 PATHWAY	1	0	0	0	0	0	0	0	0	0	0	0	0	0	0	0	0	0	0	0	0	0	0	0	0	0	0	0	1	0	0	0	0	0	0	0	0	0	0	0	0
PHAX	phosphorylated adaptor for RNA export	GO:0006408 snRNA export from nucleus;GO:0051030 snRNA transport;GO:0097064 ncRNA export from nucleus		Transporters	Nucleoplasm(Enhanced)				1	0	0	0	0	0	0	0	0	0	0	0	0	0	0	0	0	0	0	0	0	0	0	0	0	0	0	0	1	0	0	0	0	0	0	0	0	0	0	0	0
PDS5B	PDS5 cohesin associated factor B	GO:0007064 mitotic sister chromatid cohesion;GO:0007062 sister chromatid cohesion;GO:0000070 mitotic sister chromatid segregation			Nucleoplasm(Enhanced)			(M5901)HALLMARK G2M CHECKPOINT; (M5925)HALLMARK E2F TARGETS	1	0	0	0	0	0	0	0	0	0	0	0	0	0	0	0	0	0	0	0	0	0	0	0	0	0	0	0	1	0	0	0	0	0	0	0	0	0	0	0	0
NCDN	neurochondrin	GO:0048168 regulation of neuronal synaptic plasticity;GO:0045453 bone resorption;GO:0048167 regulation of synaptic plasticity			Cytosol(Supported)				1	0	0	0	0	0	0	0	0	0	0	0	0	0	0	0	0	0	0	0	0	0	0	0	0	0	0	0	1	0	0	0	0	0	0	0	0	0	0	0	0
MPP5	membrane palmitoylated protein 5	GO:0032287 peripheral nervous system myelin maintenance;GO:0035750 protein localization to myelin sheath abaxonal region;GO:0022011 myelination in peripheral nervous system			Cytosol;Plasma membrane(Approved)Nucleoplasm(Uncertain)			(M5915)HALLMARK APICAL JUNCTION	1	0	0	0	0	0	0	0	0	0	0	0	0	0	0	0	0	0	0	0	0	0	0	0	0	0	0	0	1	0	0	0	0	0	0	0	0	0	0	0	0
MCM9	minichromosome maintenance 9 homologous recombination repair factor	GO:0006270 DNA replication initiation;GO:0000724 double-strand break repair via homologous recombination;GO:0000725 recombinational repair		Enzymes/ENZYME proteins/Hydrolases	Nucleoplasm(Approved)				1	0	0	0	0	0	0	0	0	0	0	0	0	0	0	0	0	0	0	0	0	0	0	0	0	0	0	0	1	0	0	0	0	0	0	0	0	0	0	0	0
LOC220077	dedicator of cytokinesis 1 pseudogene								1	0	0	0	0	0	0	0	0	0	0	0	0	0	0	0	0	0	0	0	0	0	0	0	0	0	0	0	1	0	0	0	0	0	0	0	0	0	0	0	0
GTF3C2	general transcription factor IIIC subunit 2	GO:0042791 5S class rRNA transcription from RNA polymerase III type 1 promoter;GO:0042797 tRNA transcription from RNA polymerase III promoter;GO:0009304 tRNA transcription							1	0	0	0	0	0	0	0	0	0	0	0	0	0	0	0	0	0	0	0	0	0	0	0	0	0	0	0	1	0	0	0	0	0	0	0	0	0	0	0	0
GIGYF2	GRB10 interacting GYF protein 2	GO:0031571 mitotic G1 DNA damage checkpoint;GO:0061157 mRNA destabilization;GO:0044819 mitotic G1/S transition checkpoint			Cytosol(Enhanced)				1	0	0	0	0	0	0	0	0	0	0	0	0	0	0	0	0	0	0	0	0	0	0	0	0	0	0	0	1	0	0	0	0	0	0	0	0	0	0	0	0
GFOD1	glucose-fructose oxidoreductase domain containing 1	GO:0055114 oxidation-reduction process;GO:0008152 metabolic process;GO:0008150 biological_process			Cytosol;Nucleoplasm;Plasma membrane(Approved)				1	0	0	0	0	0	0	0	0	0	0	0	0	0	0	0	0	0	0	0	0	0	0	0	0	0	0	0	1	0	0	0	0	0	0	0	0	0	0	0	0
FGR	FGR proto-oncogene, Src family tyrosine kinase	GO:0043306 positive regulation of mast cell degranulation;GO:0033008 positive regulation of mast cell activation involved in immune response;GO:0043304 regulation of mast cell degranulation	Tyr protein kinase family	Enzymes/{ENZYME proteins/Transferases,Kinases/Tyr protein kinases}	Aggresome;Plasma membrane(Approved)		(M33)PID GLYPICAN 1PATHWAY; (M252)PID IL8 CXCR1 PATHWAY; (M257)PID EPHRINB REV PATHWAY	(M5950)HALLMARK ALLOGRAFT REJECTION	1	0	0	0	0	0	0	0	0	0	0	0	0	0	0	0	0	0	0	0	0	0	0	0	0	0	0	0	1	0	0	0	0	0	0	0	0	0	0	0	0
FAM46B	family with sequence similarity 46 member B								1	0	0	0	0	0	0	0	0	0	0	0	0	0	0	0	0	0	0	0	0	0	0	0	0	0	0	0	1	0	0	0	0	0	0	0	0	0	0	0	0
CYCS	cytochrome c, somatic	GO:0008635 activation of cysteine-type endopeptidase activity involved in apoptotic process by cytochrome c;GO:0006122 mitochondrial electron transport, ubiquinol to cytochrome c;GO:0006123 mitochondrial electron transport, cytochrome c to oxygen			Mitochondria(Enhanced)	Minocycline (Metal ion binding);Protoporphyrin Ix Containing Co (Metal ion binding);Heme C (Metal ion binding);Protoporphyrin Ix Containing Zn (Metal ion binding);N-Trimethyllysine (Metal ion binding);Zinc Substituted Heme C (Metal ion binding)	(M197)PID HIV NEF PATHWAY; (M144)PID CERAMIDE PATHWAY; (M220)PID CASPASE PATHWAY	(M5936)HALLMARK OXIDATIVE PHOSPHORYLATION	1	0	0	0	0	0	0	0	0	0	0	0	0	0	0	0	0	0	0	0	0	0	0	0	0	0	0	0	1	0	0	0	0	0	0	0	0	0	0	0	0
CXXC5	CXXC finger protein 5	GO:0043123 positive regulation of I-kappaB kinase/NF-kappaB signaling;GO:0043122 regulation of I-kappaB kinase/NF-kappaB signaling;GO:0000122 negative regulation of transcription from RNA polymerase II promoter			Cytosol;Nucleoplasm(Enhanced)				1	0	0	0	0	0	0	0	0	0	0	0	0	0	0	0	0	0	0	0	0	0	0	0	0	0	0	0	1	0	0	0	0	0	0	0	0	0	0	0	0
CMTM3	CKLF like MARVEL transmembrane domain containing 3	GO:0050861 positive regulation of B cell receptor signaling pathway;GO:0050855 regulation of B cell receptor signaling pathway;GO:0050857 positive regulation of antigen receptor-mediated signaling pathway			Nucleoplasm(Approved)				1	0	0	0	0	0	0	0	0	0	0	0	0	0	0	0	0	0	0	0	0	0	0	0	0	0	0	0	1	0	0	0	0	0	0	0	0	0	0	0	0
CDC42	cell division cycle 42	GO:0060501 positive regulation of epithelial cell proliferation involved in lung morphogenesis;GO:0060661 submandibular salivary gland formation;GO:0071338 positive regulation of hair follicle cell proliferation		RAS pathway related proteins	Cytokinetic bridge;Microtubules(Enhanced)	Aminophosphonic Acid-Guanylate Ester (Ubiquitin protein ligase activity);Guanosine-5'-Diphosphate (Ubiquitin protein ligase activity)	(M64)PID S1P S1P4 PATHWAY; (M163)PID LIS1 PATHWAY; (M83)PID CDC42 REG PATHWAY	(M5893)HALLMARK MITOTIC SPINDLE	1	0	0	0	0	0	0	0	0	0	0	0	0	0	0	0	0	0	0	0	0	0	0	0	0	0	0	0	1	0	0	0	0	0	0	0	0	0	0	0	0
CDC2L1	cyclin dependent kinase 11B	GO:0050684 regulation of mRNA processing;GO:1903311 regulation of mRNA metabolic process;GO:0001558 regulation of cell growth	CMGC Ser/Thr protein kinase family		Nuclear speckles(Approved)		(M58)PID AR PATHWAY		1	0	0	0	0	0	0	0	0	0	0	0	0	0	0	0	0	0	0	0	0	0	0	0	0	0	0	0	1	0	0	0	0	0	0	0	0	0	0	0	0
CCDC58	coiled-coil domain containing 58				Mitochondria;Nucleoli(Approved)			(M5935)HALLMARK FATTY ACID METABOLISM	1	0	0	0	0	0	0	0	0	0	0	0	0	0	0	0	0	0	0	0	0	0	0	0	0	0	0	0	1	0	0	0	0	0	0	0	0	0	0	0	0
CCDC45	centrosomal protein 95				Centrosome;Mitotic spindle(Supported)Nucleoplasm;Vesicles(Approved)				1	0	0	0	0	0	0	0	0	0	0	0	0	0	0	0	0	0	0	0	0	0	0	0	0	0	0	0	1	0	0	0	0	0	0	0	0	0	0	0	0
ASB6	ankyrin repeat and SOCS box containing 6	GO:0043687 post-translational protein modification;GO:0016567 protein ubiquitination;GO:0032446 protein modification by small protein conjugation							1	0	0	0	0	0	0	0	0	0	0	0	0	0	0	0	0	0	0	0	0	0	0	0	0	0	0	0	1	0	0	0	0	0	0	0	0	0	0	0	0
AK057015	None	None	None	None	None	None	None	None	1	0	0	0	0	0	0	0	0	0	0	0	0	0	0	0	0	0	0	0	0	0	0	0	0	0	0	0	1	0	0	0	0	0	0	0	0	0	0	0	0
AK023394	None	None	None	None	None	None	None	None	1	0	0	0	0	0	0	0	0	0	0	0	0	0	0	0	0	0	0	0	0	0	0	0	0	0	0	0	1	0	0	0	0	0	0	0	0	0	0	0	0
A_32_P99804	None	None	None	None	None	None	None	None	1	0	0	0	0	0	0	0	0	0	0	0	0	0	0	0	0	0	0	0	0	0	0	0	0	0	0	0	1	0	0	0	0	0	0	0	0	0	0	0	0
A_32_P8806	None	None	None	None	None	None	None	None	1	0	0	0	0	0	0	0	0	0	0	0	0	0	0	0	0	0	0	0	0	0	0	0	0	0	0	0	1	0	0	0	0	0	0	0	0	0	0	0	0
A_32_P86009	None	None	None	None	None	None	None	None	1	0	0	0	0	0	0	0	0	0	0	0	0	0	0	0	0	0	0	0	0	0	0	0	0	0	0	0	1	0	0	0	0	0	0	0	0	0	0	0	0
A_32_P190316	None	None	None	None	None	None	None	None	1	0	0	0	0	0	0	0	0	0	0	0	0	0	0	0	0	0	0	0	0	0	0	0	0	0	0	0	1	0	0	0	0	0	0	0	0	0	0	0	0
A_24_P706901	None	None	None	None	None	None	None	None	1	0	0	0	0	0	0	0	0	0	0	0	0	0	0	0	0	0	0	0	0	0	0	0	0	0	0	0	1	0	0	0	0	0	0	0	0	0	0	0	0
A_24_P560431	None	None	None	None	None	None	None	None	1	0	0	0	0	0	0	0	0	0	0	0	0	0	0	0	0	0	0	0	0	0	0	0	0	0	0	0	1	0	0	0	0	0	0	0	0	0	0	0	0
A_24_P534290	None	None	None	None	None	None	None	None	1	0	0	0	0	0	0	0	0	0	0	0	0	0	0	0	0	0	0	0	0	0	0	0	0	0	0	0	1	0	0	0	0	0	0	0	0	0	0	0	0
A_24_P485742	None	None	None	None	None	None	None	None	1	0	0	0	0	0	0	0	0	0	0	0	0	0	0	0	0	0	0	0	0	0	0	0	0	0	0	0	1	0	0	0	0	0	0	0	0	0	0	0	0
A_24_P135501	None	None	None	None	None	None	None	None	1	0	0	0	0	0	0	0	0	0	0	0	0	0	0	0	0	0	0	0	0	0	0	0	0	0	0	0	1	0	0	0	0	0	0	0	0	0	0	0	0
BRUNOL6	CUGBP Elav-like family member 6	GO:0000381 regulation of alternative mRNA splicing, via spliceosome;GO:0000380 alternative mRNA splicing, via spliceosome;GO:0048024 regulation of mRNA splicing, via spliceosome			Cytosol(Approved)				6	1	0	0	1	1	0	0	0	0	1	0	0	0	0	0	0	0	0	0	0	0	1	1	0	0	0	0	0	0	0	0	0	0	0	0	0	0	0	0	0
POP1	POP1 homolog, ribonuclease P/MRP subunit	GO:0016078 tRNA catabolic process;GO:0001682 tRNA 5'-leader removal;GO:0034661 ncRNA catabolic process		Enzymes/ENZYME proteins/Hydrolases	Nucleoli(Supported)				3	0	0	0	0	0	0	0	0	0	1	0	0	0	0	0	0	0	0	0	0	0	1	1	0	0	0	0	0	0	0	0	0	0	0	0	0	0	0	0	0
GAS2L2	growth arrest specific 2 like 2								3	0	0	0	1	0	0	0	0	0	0	0	0	0	0	0	0	0	0	0	0	0	1	1	0	0	0	0	0	0	0	0	0	0	0	0	0	0	0	0	0
DUSP22	dual specificity phosphatase 22	GO:0050860 negative regulation of T cell receptor signaling pathway;GO:0000188 inactivation of MAPK activity;GO:0050858 negative regulation of antigen receptor-mediated signaling pathway		Enzymes/ENZYME proteins/Hydrolases	Nucleoplasm;Vesicles(Approved)				3	0	0	0	1	0	0	0	0	0	0	0	0	0	0	0	0	0	0	0	0	0	1	1	0	0	0	0	0	0	0	0	0	0	0	0	0	0	0	0	0
UBE2K	ubiquitin conjugating enzyme E2 K	GO:0060340 positive regulation of type I interferon-mediated signaling pathway;GO:0010994 free ubiquitin chain polymerization;GO:0060338 regulation of type I interferon-mediated signaling pathway		Enzymes/ENZYME proteins/Transferases	Cytosol(Supported)Actin filaments;Intermediate filaments(Approved)				2	0	0	0	0	0	0	0	0	0	0	0	0	0	0	0	0	0	0	0	0	0	1	1	0	0	0	0	0	0	0	0	0	0	0	0	0	0	0	0	0
AJ009817	None	None	None	None	None	None	None	None	2	0	0	0	0	0	0	0	0	0	0	0	0	0	0	0	0	0	0	0	0	0	1	1	0	0	0	0	0	0	0	0	0	0	0	0	0	0	0	0	0
AF060170	None	None	None	None	None	None	None	None	2	0	0	0	0	0	0	0	0	0	0	0	0	0	0	0	0	0	0	0	0	0	1	1	0	0	0	0	0	0	0	0	0	0	0	0	0	0	0	0	0
C4orf42	CTBP1 antisense RNA 2 (head to head)								3	1	0	0	0	0	0	0	0	0	0	0	0	0	0	0	0	0	0	1	0	0	0	1	0	0	0	0	0	0	0	0	0	0	0	0	0	0	0	0	0
STYX	serine/threonine/tyrosine interacting protein	GO:0045204 MAPK export from nucleus;GO:0006611 protein export from nucleus;GO:0070372 regulation of ERK1 and ERK2 cascade			Nucleoplasm(Approved)				2	0	0	0	0	0	0	0	0	0	0	0	0	0	0	0	0	0	0	1	0	0	0	1	0	0	0	0	0	0	0	0	0	0	0	0	0	0	0	0	0
SLC35E3	solute carrier family 35 member E3			Transporters/Electrochemical Potential-driven transporters					2	0	0	0	0	0	0	0	0	0	0	0	0	0	0	0	0	0	0	1	0	0	0	1	0	0	0	0	0	0	0	0	0	0	0	0	0	0	0	0	0
DISP1	dispatched RND transporter family member 1	GO:0007225 patched ligand maturation;GO:0035638 signal maturation;GO:0060539 diaphragm development			Nuclear bodies(Approved)				2	0	0	0	0	0	0	0	0	0	0	0	0	0	0	0	0	0	0	1	0	0	0	1	0	0	0	0	0	0	0	0	0	0	0	0	0	0	0	0	0
A_24_P152325	None	None	None	None	None	None	None	None	2	0	0	0	0	0	0	0	0	0	0	0	0	0	0	0	0	0	0	1	0	0	0	1	0	0	0	0	0	0	0	0	0	0	0	0	0	0	0	0	0
PRKAR2A	protein kinase cAMP-dependent type II regulatory subunit alpha	GO:2000480 negative regulation of cAMP-dependent protein kinase activity;GO:0034199 activation of protein kinase A activity;GO:0071377 cellular response to glucagon stimulus			Golgi apparatus;Microtubule organizing center;Vesicles(Supported)	GEM-231 (Ubiquitin protein ligase binding)		(M5923)HALLMARK PI3K AKT MTOR SIGNALING; (M5951)HALLMARK SPERMATOGENESIS	3	0	0	0	1	1	0	0	0	0	0	0	0	0	0	0	0	0	0	0	0	0	0	1	0	0	0	0	0	0	0	0	0	0	0	0	0	0	0	0	0
POMT1	protein O-mannosyltransferase 1	GO:1904100 positive regulation of protein O-linked glycosylation;GO:1904098 regulation of protein O-linked glycosylation;GO:0060050 positive regulation of protein glycosylation		Enzymes/ENZYME proteins/Transferases	Golgi apparatus(Approved)				3	0	0	0	1	1	0	0	0	0	0	0	0	0	0	0	0	0	0	0	0	0	0	1	0	0	0	0	0	0	0	0	0	0	0	0	0	0	0	0	0
ITGAD	integrin subunit alpha D	GO:0034113 heterotypic cell-cell adhesion;GO:0007229 integrin-mediated signaling pathway;GO:0030198 extracellular matrix organization		CD markers			(M47)PID INTEGRIN CS PATHWAY; (M169)PID INTEGRIN2 PATHWAY		3	0	0	0	1	1	0	0	0	0	0	0	0	0	0	0	0	0	0	0	0	0	0	1	0	0	0	0	0	0	0	0	0	0	0	0	0	0	0	0	0
EFHD1	EF-hand domain family member D1	GO:0031175 neuron projection development;GO:0048666 neuron development;GO:0030182 neuron differentiation			Golgi apparatus(Supported)Nucleoli fibrillar center(Approved)			(M5956)HALLMARK KRAS SIGNALING DN	3	0	0	0	1	1	0	0	0	0	0	0	0	0	0	0	0	0	0	0	0	0	0	1	0	0	0	0	0	0	0	0	0	0	0	0	0	0	0	0	0
AF130054	None	None	None	None	None	None	None	None	3	0	0	0	1	1	0	0	0	0	0	0	0	0	0	0	0	0	0	0	0	0	0	1	0	0	0	0	0	0	0	0	0	0	0	0	0	0	0	0	0
A_24_P914208	None	None	None	None	None	None	None	None	3	0	0	0	1	1	0	0	0	0	0	0	0	0	0	0	0	0	0	0	0	0	0	1	0	0	0	0	0	0	0	0	0	0	0	0	0	0	0	0	0
ZCCHC7	zinc finger CCHC-type containing 7				Cytosol;Nucleoli(Enhanced)				2	0	0	0	0	1	0	0	0	0	0	0	0	0	0	0	0	0	0	0	0	0	0	1	0	0	0	0	0	0	0	0	0	0	0	0	0	0	0	0	0
VMO1	vitelline membrane outer layer 1 homolog	GO:0008150 biological_process							2	0	0	0	0	1	0	0	0	0	0	0	0	0	0	0	0	0	0	0	0	0	0	1	0	0	0	0	0	0	0	0	0	0	0	0	0	0	0	0	0
IL5RA	interleukin 5 receptor subunit alpha	GO:0038043 interleukin-5-mediated signaling pathway;GO:0032674 regulation of interleukin-5 production;GO:0032634 interleukin-5 production		CD markers			(M135)PID IL5 PATHWAY		2	0	0	0	0	1	0	0	0	0	0	0	0	0	0	0	0	0	0	0	0	0	0	1	0	0	0	0	0	0	0	0	0	0	0	0	0	0	0	0	0
FLJ40125	None	None	None	None	None	None	None	None	2	0	0	0	0	1	0	0	0	0	0	0	0	0	0	0	0	0	0	0	0	0	0	1	0	0	0	0	0	0	0	0	0	0	0	0	0	0	0	0	0
C8orf39	RBM12B antisense RNA 1								2	0	0	0	0	1	0	0	0	0	0	0	0	0	0	0	0	0	0	0	0	0	0	1	0	0	0	0	0	0	0	0	0	0	0	0	0	0	0	0	0
C17orf55	long intergenic non-protein coding RNA 482								2	0	0	0	0	1	0	0	0	0	0	0	0	0	0	0	0	0	0	0	0	0	0	1	0	0	0	0	0	0	0	0	0	0	0	0	0	0	0	0	0
BC020376	None	None	None	None	None	None	None	None	2	0	0	0	0	1	0	0	0	0	0	0	0	0	0	0	0	0	0	0	0	0	0	1	0	0	0	0	0	0	0	0	0	0	0	0	0	0	0	0	0
ABCA1	ATP binding cassette subfamily A member 1	GO:0090107 regulation of high-density lipoprotein particle assembly;GO:0010875 positive regulation of cholesterol efflux;GO:0010887 negative regulation of cholesterol storage		Transporters/Primary Active Transporters	Nucleoplasm;Vesicles(Approved)	Adenosine triphosphate (Syntaxin binding);Glyburide (Syntaxin binding);Probucol (Syntaxin binding)	(M162)PID RXR VDR PATHWAY	(M5910)HALLMARK PROTEIN SECRETION; (M5948)HALLMARK BILE ACID METABOLISM; (M5905)HALLMARK ADIPOGENESIS	2	0	0	0	0	1	0	0	0	0	0	0	0	0	0	0	0	0	0	0	0	0	0	1	0	0	0	0	0	0	0	0	0	0	0	0	0	0	0	0	0
A_24_P866484	None	None	None	None	None	None	None	None	2	0	0	0	0	1	0	0	0	0	0	0	0	0	0	0	0	0	0	0	0	0	0	1	0	0	0	0	0	0	0	0	0	0	0	0	0	0	0	0	0
RHD	Rh blood group D antigen	GO:0072488 ammonium transmembrane transport;GO:0015695 organic cation transport;GO:0015696 ammonium transport		Blood group antigen proteins;CD markers;Transporters/Transporter channels and pores				(M5945)HALLMARK HEME METABOLISM	2	0	0	0	1	0	0	0	0	0	0	0	0	0	0	0	0	0	0	0	0	0	0	1	0	0	0	0	0	0	0	0	0	0	0	0	0	0	0	0	0
PWP2	PWP2, small subunit processome component	GO:0000028 ribosomal small subunit assembly;GO:0000462 maturation of SSU-rRNA from tricistronic rRNA transcript (SSU-rRNA, 5.8S rRNA, LSU-rRNA);GO:0030490 maturation of SSU-rRNA			Nucleoli(Supported)Cytosol(Approved)				2	1	0	0	0	0	0	0	0	0	0	0	0	0	0	0	0	0	0	0	0	0	0	1	0	0	0	0	0	0	0	0	0	0	0	0	0	0	0	0	0
ABCA11P	ATP binding cassette subfamily A member 11, pseudogene	GO:0006869 lipid transport;GO:0010876 lipid localization;GO:0055085 transmembrane transport							2	1	0	0	0	0	0	0	0	0	0	0	0	0	0	0	0	0	0	0	0	0	0	1	0	0	0	0	0	0	0	0	0	0	0	0	0	0	0	0	0
A_23_P170551	None	None	None	None	None	None	None	None	2	1	0	0	0	0	0	0	0	0	0	0	0	0	0	0	0	0	0	0	0	0	0	1	0	0	0	0	0	0	0	0	0	0	0	0	0	0	0	0	0
ZNF414	zinc finger protein 414	GO:0006355 regulation of transcription, DNA-templated;GO:1903506 regulation of nucleic acid-templated transcription;GO:0006351 transcription, DNA-templated		Transcription factors/Zinc-coordinating DNA-binding domains	Cytosol;Nucleus(Approved)				1	0	0	0	0	0	0	0	0	0	0	0	0	0	0	0	0	0	0	0	0	0	0	1	0	0	0	0	0	0	0	0	0	0	0	0	0	0	0	0	0
UTS2	urotensin 2	GO:0097746 regulation of blood vessel diameter;GO:0050880 regulation of blood vessel size;GO:0035296 regulation of tube diameter							1	0	0	0	0	0	0	0	0	0	0	0	0	0	0	0	0	0	0	0	0	0	0	1	0	0	0	0	0	0	0	0	0	0	0	0	0	0	0	0	0
UEVLD	UEV and lactate/malate dehyrogenase domains	GO:0019752 carboxylic acid metabolic process;GO:0015031 protein transport;GO:0005975 carbohydrate metabolic process			Cytosol;Nucleus(Approved)				1	0	0	0	0	0	0	0	0	0	0	0	0	0	0	0	0	0	0	0	0	0	0	1	0	0	0	0	0	0	0	0	0	0	0	0	0	0	0	0	0
TRIOBP	TRIO and F-actin binding protein	GO:0051016 barbed-end actin filament capping;GO:0051693 actin filament capping;GO:0030835 negative regulation of actin filament depolymerization							1	0	0	0	0	0	0	0	0	0	0	0	0	0	0	0	0	0	0	0	0	0	0	1	0	0	0	0	0	0	0	0	0	0	0	0	0	0	0	0	0
TMCO7	transport and golgi organization 6 homolog				Cytosol;Golgi apparatus(Approved)				1	0	0	0	0	0	0	0	0	0	0	0	0	0	0	0	0	0	0	0	0	0	0	1	0	0	0	0	0	0	0	0	0	0	0	0	0	0	0	0	0
TIGD5	tigger transposable element derived 5	GO:0008150 biological_process							1	0	0	0	0	0	0	0	0	0	0	0	0	0	0	0	0	0	0	0	0	0	0	1	0	0	0	0	0	0	0	0	0	0	0	0	0	0	0	0	0
SURF6	surfeit 6	GO:0042273 ribosomal large subunit biogenesis;GO:0042274 ribosomal small subunit biogenesis;GO:0042254 ribosome biogenesis			Nucleoli(Enhanced)Nucleus(Approved)				1	0	0	0	0	0	0	0	0	0	0	0	0	0	0	0	0	0	0	0	0	0	0	1	0	0	0	0	0	0	0	0	0	0	0	0	0	0	0	0	0
SNPH	syntaphilin	GO:0016081 synaptic vesicle docking;GO:0016079 synaptic vesicle exocytosis;GO:0006904 vesicle docking involved in exocytosis			Cytokinetic bridge;Mitochondria(Uncertain)				1	0	0	0	0	0	0	0	0	0	0	0	0	0	0	0	0	0	0	0	0	0	0	1	0	0	0	0	0	0	0	0	0	0	0	0	0	0	0	0	0
PTGIR	prostaglandin I2 receptor	GO:0010642 negative regulation of platelet-derived growth factor receptor signaling pathway;GO:0010640 regulation of platelet-derived growth factor receptor signaling pathway;GO:0048662 negative regulation of smooth muscle cell proliferation		G-protein coupled receptors/GPCRs excl olfactory receptors		Treprostinil (Guanyl-nucleotide exchange factor activity);Iloprost (Guanyl-nucleotide exchange factor activity);Dinoprost Tromethamine (Guanyl-nucleotide exchange factor activity);Epoprostenol (Guanyl-nucleotide exchange factor activity);Beraprost (Guanyl-nucleotide exchange factor activity);Selexipag (Guanyl-nucleotide exchange factor activity)	(M99)PID TXA2PATHWAY	(M5932)HALLMARK INFLAMMATORY RESPONSE	1	0	0	0	0	0	0	0	0	0	0	0	0	0	0	0	0	0	0	0	0	0	0	1	0	0	0	0	0	0	0	0	0	0	0	0	0	0	0	0	0
POLH	DNA polymerase eta	GO:0071494 cellular response to UV-C;GO:0070987 error-free translesion synthesis;GO:0006290 pyrimidine dimer repair		Enzymes/ENZYME proteins/Transferases	Nucleoplasm(Enhanced)Cytosol(Uncertain)			(M5898)HALLMARK DNA REPAIR; (M5939)HALLMARK P53 PATHWAY	1	0	0	0	0	0	0	0	0	0	0	0	0	0	0	0	0	0	0	0	0	0	0	1	0	0	0	0	0	0	0	0	0	0	0	0	0	0	0	0	0
OR2A25	olfactory receptor family 2 subfamily A member 25	GO:0050911 detection of chemical stimulus involved in sensory perception of smell;GO:0050907 detection of chemical stimulus involved in sensory perception;GO:0007608 sensory perception of smell		G-protein coupled receptors/Odorant/olfactory and gustatory receptors					1	0	0	0	0	0	0	0	0	0	0	0	0	0	0	0	0	0	0	0	0	0	0	1	0	0	0	0	0	0	0	0	0	0	0	0	0	0	0	0	0
NME2P1	NME/NM23 nucleoside diphosphate kinase 2 pseudogene 1	GO:0006183 GTP biosynthetic process;GO:0006228 UTP biosynthetic process;GO:0006241 CTP biosynthetic process							1	0	0	0	0	0	0	0	0	0	0	0	0	0	0	0	0	0	0	0	0	0	0	1	0	0	0	0	0	0	0	0	0	0	0	0	0	0	0	0	0
NAGLU	N-acetyl-alpha-glucosaminidase	GO:0046548 retinal rod cell development;GO:0021680 cerebellar Purkinje cell layer development;GO:0021695 cerebellar cortex development		Enzymes/ENZYME proteins/Hydrolases		N-Acetyl-D-glucosamine (Alpha-n-acetylglucosaminidase activity)			1	0	0	0	0	0	0	0	0	0	0	0	0	0	0	0	0	0	0	0	0	0	0	1	0	0	0	0	0	0	0	0	0	0	0	0	0	0	0	0	0
MGA	MGA, MAX dimerization protein	GO:0070317 negative regulation of G0 to G1 transition;GO:0070316 regulation of G0 to G1 transition;GO:0045023 G0 to G1 transition		Transcription factors/{Basic domains,Immunoglobulin fold}	Cytosol;Nucleoplasm(Supported)				1	0	0	0	0	0	0	0	0	0	0	0	0	0	0	0	0	0	0	0	0	0	0	1	0	0	0	0	0	0	0	0	0	0	0	0	0	0	0	0	0
LRRC23	leucine rich repeat containing 23	GO:0008150 biological_process			Nucleoli(Supported)				1	0	0	0	0	0	0	0	0	0	0	0	0	0	0	0	0	0	0	0	0	0	0	1	0	0	0	0	0	0	0	0	0	0	0	0	0	0	0	0	0
KIAA1632	ectopic P-granules autophagy protein 5 homolog	GO:0097352 autophagosome maturation;GO:0032456 endocytic recycling;GO:0043241 protein complex disassembly			Nuclear speckles(Approved)				1	0	0	0	0	0	0	0	0	0	0	0	0	0	0	0	0	0	0	0	0	0	0	1	0	0	0	0	0	0	0	0	0	0	0	0	0	0	0	0	0
INVS	inversin	GO:0090090 negative regulation of canonical Wnt signaling pathway;GO:0030178 negative regulation of Wnt signaling pathway;GO:0060828 regulation of canonical Wnt signaling pathway			Cytosol(Approved)				1	0	0	0	0	0	0	0	0	0	0	0	0	0	0	0	0	0	0	0	0	0	0	1	0	0	0	0	0	0	0	0	0	0	0	0	0	0	0	0	0
FAM171A1	family with sequence similarity 171 member A1				Plasma membrane(Approved)Nucleoplasm(Uncertain)				1	0	0	0	0	0	0	0	0	0	0	0	0	0	0	0	0	0	0	0	0	0	0	1	0	0	0	0	0	0	0	0	0	0	0	0	0	0	0	0	0
DCUN1D2	defective in cullin neddylation 1 domain containing 2	GO:0051443 positive regulation of ubiquitin-protein transferase activity;GO:0045116 protein neddylation;GO:0051438 regulation of ubiquitin-protein transferase activity			Cytosol;Plasma membrane(Approved)				1	0	0	0	0	0	0	0	0	0	0	0	0	0	0	0	0	0	0	0	0	0	0	1	0	0	0	0	0	0	0	0	0	0	0	0	0	0	0	0	0
CLEC3B	C-type lectin domain family 3 member B	GO:0010756 positive regulation of plasminogen activation;GO:0010755 regulation of plasminogen activation;GO:0010954 positive regulation of protein processing				Tenecteplase (Kringle domain binding)	(M5880)NABA ECM AFFILIATED; (M5885)NABA MATRISOME ASSOCIATED; (M5889)NABA MATRISOME		1	0	0	0	0	0	0	0	0	0	0	0	0	0	0	0	0	0	0	0	0	0	0	1	0	0	0	0	0	0	0	0	0	0	0	0	0	0	0	0	0
CCDC52	spindle and centriole associated protein 1	GO:0046599 regulation of centriole replication;GO:0007099 centriole replication;GO:0010824 regulation of centrosome duplication			Centrosome(Supported)				1	0	0	0	0	0	0	0	0	0	0	0	0	0	0	0	0	0	0	0	0	0	0	1	0	0	0	0	0	0	0	0	0	0	0	0	0	0	0	0	0
C2orf19	KLHL30 antisense RNA 1								1	0	0	0	0	0	0	0	0	0	0	0	0	0	0	0	0	0	0	0	0	0	0	1	0	0	0	0	0	0	0	0	0	0	0	0	0	0	0	0	0
BTRC	beta-transducin repeat containing E3 ubiquitin protein ligase	GO:0051437 positive regulation of ubiquitin-protein ligase activity involved in regulation of mitotic cell cycle transition;GO:2000060 positive regulation of protein ubiquitination involved in ubiquitin-dependent protein catabolic process;GO:0002223 stimulatory C-type lectin receptor signaling pathway			Cytosol;Nucleoplasm;Plasma membrane(Approved)		(M5493)WNT SIGNALING	(M5945)HALLMARK HEME METABOLISM	1	0	0	0	0	0	0	0	0	0	0	0	0	0	0	0	0	0	0	0	0	0	0	1	0	0	0	0	0	0	0	0	0	0	0	0	0	0	0	0	0
BC031919	None	None	None	None	None	None	None	None	1	0	0	0	0	0	0	0	0	0	0	0	0	0	0	0	0	0	0	0	0	0	0	1	0	0	0	0	0	0	0	0	0	0	0	0	0	0	0	0	0
AK093617	None	None	None	None	None	None	None	None	1	0	0	0	0	0	0	0	0	0	0	0	0	0	0	0	0	0	0	0	0	0	0	1	0	0	0	0	0	0	0	0	0	0	0	0	0	0	0	0	0
A_32_P116481	None	None	None	None	None	None	None	None	1	0	0	0	0	0	0	0	0	0	0	0	0	0	0	0	0	0	0	0	0	0	0	1	0	0	0	0	0	0	0	0	0	0	0	0	0	0	0	0	0
A_32_P101441	None	None	None	None	None	None	None	None	1	0	0	0	0	0	0	0	0	0	0	0	0	0	0	0	0	0	0	0	0	0	0	1	0	0	0	0	0	0	0	0	0	0	0	0	0	0	0	0	0
A_24_P900721	None	None	None	None	None	None	None	None	1	0	0	0	0	0	0	0	0	0	0	0	0	0	0	0	0	0	0	0	0	0	0	1	0	0	0	0	0	0	0	0	0	0	0	0	0	0	0	0	0
A_24_P483871	None	None	None	None	None	None	None	None	1	0	0	0	0	0	0	0	0	0	0	0	0	0	0	0	0	0	0	0	0	0	0	1	0	0	0	0	0	0	0	0	0	0	0	0	0	0	0	0	0
A_24_P312381	None	None	None	None	None	None	None	None	1	0	0	0	0	0	0	0	0	0	0	0	0	0	0	0	0	0	0	0	0	0	0	1	0	0	0	0	0	0	0	0	0	0	0	0	0	0	0	0	0
INPP5F	inositol polyphosphate-5-phosphatase F	GO:0048681 negative regulation of axon regeneration;GO:0031161 phosphatidylinositol catabolic process;GO:0070571 negative regulation of neuron projection regeneration		Enzymes/ENZYME proteins/Hydrolases				(M5906)HALLMARK ESTROGEN RESPONSE EARLY	3	0	0	0	1	0	0	0	0	0	1	0	0	0	0	0	0	0	0	0	0	0	1	0	0	0	0	0	0	0	0	0	0	0	0	0	0	0	0	0	0
BC032585	None	None	None	None	None	None	None	None	3	0	0	0	1	1	0	0	0	0	0	0	0	0	0	0	0	0	0	0	0	0	1	0	0	0	0	0	0	0	0	0	0	0	0	0	0	0	0	0	0
SVOPL	SVOP like	GO:0055085 transmembrane transport;GO:0006810 transport;GO:0051234 establishment of localization							2	0	0	0	1	0	0	0	0	0	0	0	0	0	0	0	0	0	0	0	0	0	1	0	0	0	0	0	0	0	0	0	0	0	0	0	0	0	0	0	0
RP9P	RP9 pseudogene								2	0	0	0	1	0	0	0	0	0	0	0	0	0	0	0	0	0	0	0	0	0	1	0	0	0	0	0	0	0	0	0	0	0	0	0	0	0	0	0	0
NFKBID	NFKB inhibitor delta	GO:0070245 positive regulation of thymocyte apoptotic process;GO:0033085 negative regulation of T cell differentiation in thymus;GO:0070234 positive regulation of T cell apoptotic process		Transcription factors/Immunoglobulin fold	Mitochondria(Approved)				2	0	0	0	1	0	0	0	0	0	0	0	0	0	0	0	0	0	0	0	0	0	1	0	0	0	0	0	0	0	0	0	0	0	0	0	0	0	0	0	0
NFKB2	nuclear factor kappa B subunit 2	GO:0002268 follicular dendritic cell differentiation;GO:0002266 follicular dendritic cell activation;GO:0002467 germinal center formation		Transcription factors/Immunoglobulin fold	Cytosol;Nucleoplasm(Approved)	Acetylsalicylic acid (Transcriptional activator activity, rna polymerase ii core promoter proximal region sequence-specific binding);Glucosamine (Transcriptional activator activity, rna polymerase ii core promoter proximal region sequence-specific binding);HE3286 (Transcriptional activator activity, rna polymerase ii core promoter proximal region sequence-specific binding);P54 (Transcriptional ac…	(M7416)ST GAQ PATHWAY; (M18030)ST TUMOR NECROSIS FACTOR PATHWAY; (M12705)SIG CD40PATHWAYMAP	(M5890)HALLMARK TNFA SIGNALING VIA NFKB	2	0	0	0	1	0	0	0	0	0	0	0	0	0	0	0	0	0	0	0	0	0	1	0	0	0	0	0	0	0	0	0	0	0	0	0	0	0	0	0	0
DDIT4	DNA damage inducible transcript 4	GO:0045820 negative regulation of glycolytic process;GO:0006110 regulation of glycolytic process;GO:1903579 negative regulation of ATP metabolic process			Cytosol(Supported)		(M121)PID MTOR 4PATHWAY; (M145)PID P53 DOWNSTREAM PATHWAY	(M5922)HALLMARK UNFOLDED PROTEIN RESPONSE; (M5924)HALLMARK MTORC1 SIGNALING; (M5937)HALLMARK GLYCOLYSIS	2	0	0	0	1	0	0	0	0	0	0	0	0	0	0	0	0	0	0	0	0	0	1	0	0	0	0	0	0	0	0	0	0	0	0	0	0	0	0	0	0
ZBTB7B	zinc finger and BTB domain containing 7B	GO:2000320 negative regulation of T-helper 17 cell differentiation;GO:2000319 regulation of T-helper 17 cell differentiation;GO:0045623 negative regulation of T-helper cell differentiation		Transcription factors/Zinc-coordinating DNA-binding domains	Nucleoplasm(Enhanced)				1	0	0	0	0	0	0	0	0	0	0	0	0	0	0	0	0	0	0	0	0	0	1	0	0	0	0	0	0	0	0	0	0	0	0	0	0	0	0	0	0
TNFRSF12A	TNF receptor superfamily member 12A	GO:0045773 positive regulation of axon extension;GO:0006931 substrate-dependent cell migration, cell attachment to substrate;GO:0050772 positive regulation of axonogenesis		CD markers	Cytosol;Plasma membrane(Approved)			(M5892)HALLMARK CHOLESTEROL HOMEOSTASIS; (M5897)HALLMARK IL6 JAK STAT3 SIGNALING; (M5902)HALLMARK APOPTOSIS	1	0	0	0	0	0	0	0	0	0	0	0	0	0	0	0	0	0	0	0	0	0	1	0	0	0	0	0	0	0	0	0	0	0	0	0	0	0	0	0	0
TMEM169	transmembrane protein 169				Centrosome;Cytosol;Nucleoplasm(Approved)				1	0	0	0	0	0	0	0	0	0	0	0	0	0	0	0	0	0	0	0	0	0	1	0	0	0	0	0	0	0	0	0	0	0	0	0	0	0	0	0	0
TG	thyroglobulin	GO:0015705 iodide transport;GO:0031641 regulation of myelination;GO:0042403 thyroid hormone metabolic process						(M5956)HALLMARK KRAS SIGNALING DN	1	0	0	0	0	0	0	0	0	0	0	0	0	0	0	0	0	0	0	0	0	0	1	0	0	0	0	0	0	0	0	0	0	0	0	0	0	0	0	0	0
SORT1	sortilin 1	GO:0051005 negative regulation of lipoprotein lipase activity;GO:0038180 nerve growth factor signaling pathway;GO:0060192 negative regulation of lipase activity			Cytosol;Golgi apparatus;Plasma membrane(Approved)		(M153)PID P75 NTR PATHWAY		1	0	0	0	0	0	0	0	0	0	0	0	0	0	0	0	0	0	0	0	0	0	1	0	0	0	0	0	0	0	0	0	0	0	0	0	0	0	0	0	0
SLC5A11	solute carrier family 5 member 11	GO:0015798 myo-inositol transport;GO:1904659 glucose transmembrane transport;GO:0035428 hexose transmembrane transport			Cytosol;Nucleus(Approved)				1	0	0	0	0	0	0	0	0	0	0	0	0	0	0	0	0	0	0	0	0	0	1	0	0	0	0	0	0	0	0	0	0	0	0	0	0	0	0	0	0
PFKFB3	6-phosphofructo-2-kinase/fructose-2,6-biphosphatase 3	GO:0045821 positive regulation of glycolytic process;GO:0006110 regulation of glycolytic process;GO:1903580 positive regulation of ATP metabolic process		Enzymes/ENZYME proteins/{Hydrolases,Transferases}	Nucleoplasm(Enhanced)		(M255)PID HIF1 TFPATHWAY	(M5905)HALLMARK ADIPOGENESIS; (M5891)HALLMARK HYPOXIA; (M5890)HALLMARK TNFA SIGNALING VIA NFKB	1	0	0	0	0	0	0	0	0	0	0	0	0	0	0	0	0	0	0	0	0	0	1	0	0	0	0	0	0	0	0	0	0	0	0	0	0	0	0	0	0
PER1	period circadian regulator 1	GO:2000323 negative regulation of glucocorticoid receptor signaling pathway;GO:2000322 regulation of glucocorticoid receptor signaling pathway;GO:0042921 glucocorticoid receptor signaling pathway			Cytosol;Nucleoplasm(Supported)		(M95)PID CIRCADIAN PATHWAY	(M5890)HALLMARK TNFA SIGNALING VIA NFKB	1	0	0	0	0	0	0	0	0	0	0	0	0	0	0	0	0	0	0	0	0	0	1	0	0	0	0	0	0	0	0	0	0	0	0	0	0	0	0	0	0
PCYOX1	prenylcysteine oxidase 1	GO:0030328 prenylcysteine catabolic process;GO:0030329 prenylcysteine metabolic process;GO:0030327 prenylated protein catabolic process		Enzymes/ENZYME proteins/Oxidoreductases					1	0	0	0	0	0	0	0	0	0	0	0	0	0	0	0	0	0	0	0	0	0	1	0	0	0	0	0	0	0	0	0	0	0	0	0	0	0	0	0	0
NOL8	nucleolar protein 8	GO:1902570 protein localization to nucleolus;GO:0034504 protein localization to nucleus;GO:0006364 rRNA processing			Nucleoli(Supported)			(M5939)HALLMARK P53 PATHWAY	1	0	0	0	0	0	0	0	0	0	0	0	0	0	0	0	0	0	0	0	0	0	1	0	0	0	0	0	0	0	0	0	0	0	0	0	0	0	0	0	0
MGC39584	None	None	None	None	None	None	None	None	1	0	0	0	0	0	0	0	0	0	0	0	0	0	0	0	0	0	0	0	0	0	1	0	0	0	0	0	0	0	0	0	0	0	0	0	0	0	0	0	0
LRRC8A	leucine rich repeat containing 8 VRAC subunit A	GO:0002329 pre-B cell differentiation;GO:0002327 immature B cell differentiation;GO:0006884 cell volume homeostasis		Transporters/Transporter channels and pores					1	0	0	0	0	0	0	0	0	0	0	0	0	0	0	0	0	0	0	0	0	0	1	0	0	0	0	0	0	0	0	0	0	0	0	0	0	0	0	0	0
LOC284804	nucleolar protein 4 like				Nucleoplasm(Enhanced)				1	0	0	0	0	0	0	0	0	0	0	0	0	0	0	0	0	0	0	0	0	0	1	0	0	0	0	0	0	0	0	0	0	0	0	0	0	0	0	0	0
HLA-DPB1	major histocompatibility complex, class II, DP beta 1	GO:0031295 T cell costimulation;GO:0050852 T cell receptor signaling pathway;GO:0042102 positive regulation of T cell proliferation			Cell Junctions(Supported)Nucleus(Approved)				1	0	0	0	0	0	0	0	0	0	0	0	0	0	0	0	0	0	0	0	0	0	1	0	0	0	0	0	0	0	0	0	0	0	0	0	0	0	0	0	0
DNMT1	DNA methyltransferase 1	GO:0090309 positive regulation of methylation-dependent chromatin silencing;GO:0051573 negative regulation of histone H3-K9 methylation;GO:0090116 C-5 methylation of cytosine		Enzymes/ENZYME proteins/Transferases;Transcription factors/Zinc-coordinating DNA-binding domains	Nucleoplasm(Enhanced)	Azacitidine (Zinc ion binding);Procainamide (Zinc ion binding);Flucytosine (Zinc ion binding);Decitabine (Zinc ion binding)	(M279)PID RB 1PATHWAY	(M5925)HALLMARK E2F TARGETS	1	0	0	0	0	0	0	0	0	0	0	0	0	0	0	0	0	0	0	0	0	0	1	0	0	0	0	0	0	0	0	0	0	0	0	0	0	0	0	0	0
CHST2	carbohydrate sulfotransferase 2	GO:0018146 keratan sulfate biosynthetic process;GO:0042339 keratan sulfate metabolic process;GO:0006044 N-acetylglucosamine metabolic process			Golgi apparatus(Supported)			(M5956)HALLMARK KRAS SIGNALING DN; (M5932)HALLMARK INFLAMMATORY RESPONSE; (M5937)HALLMARK GLYCOLYSIS	1	0	0	0	0	0	0	0	0	0	0	0	0	0	0	0	0	0	0	0	0	0	1	0	0	0	0	0	0	0	0	0	0	0	0	0	0	0	0	0	0
CDKL3	cyclin dependent kinase like 3	GO:0030517 negative regulation of axon extension;GO:0050775 positive regulation of dendrite morphogenesis;GO:0050771 negative regulation of axonogenesis	CMGC Ser/Thr protein kinase family	Enzymes/{ENZYME proteins/Transferases,Kinases/CMGC Ser/Thr protein kinases}	Nucleoplasm;Vesicles(Uncertain)				1	0	0	0	0	0	0	0	0	0	0	0	0	0	0	0	0	0	0	0	0	0	1	0	0	0	0	0	0	0	0	0	0	0	0	0	0	0	0	0	0
CCND3	cyclin D3	GO:0046626 regulation of insulin receptor signaling pathway;GO:0045737 positive regulation of cyclin-dependent protein serine/threonine kinase activity;GO:1904031 positive regulation of cyclin-dependent protein kinase activity					(M234)PID IL2 STAT5 PATHWAY; (M58)PID AR PATHWAY; (M279)PID RB 1PATHWAY	(M5908)HALLMARK ANDROGEN RESPONSE; (M5941)HALLMARK UV RESPONSE UP; (M5950)HALLMARK ALLOGRAFT REJECTION	1	0	0	0	0	0	0	0	0	0	0	0	0	0	0	0	0	0	0	0	0	0	1	0	0	0	0	0	0	0	0	0	0	0	0	0	0	0	0	0	0
BC015334	None	None	None	None	None	None	None	None	1	0	0	0	0	0	0	0	0	0	0	0	0	0	0	0	0	0	0	0	0	0	1	0	0	0	0	0	0	0	0	0	0	0	0	0	0	0	0	0	0
AK098043	None	None	None	None	None	None	None	None	1	0	0	0	0	0	0	0	0	0	0	0	0	0	0	0	0	0	0	0	0	0	1	0	0	0	0	0	0	0	0	0	0	0	0	0	0	0	0	0	0
AASDH	aminoadipate-semialdehyde dehydrogenase	GO:0043041 amino acid activation for nonribosomal peptide biosynthetic process;GO:0019482 beta-alanine metabolic process;GO:0019184 nonribosomal peptide biosynthetic process							1	0	0	0	0	0	0	0	0	0	0	0	0	0	0	0	0	0	0	0	0	0	1	0	0	0	0	0	0	0	0	0	0	0	0	0	0	0	0	0	0
A_32_P43914	None	None	None	None	None	None	None	None	1	0	0	0	0	0	0	0	0	0	0	0	0	0	0	0	0	0	0	0	0	0	1	0	0	0	0	0	0	0	0	0	0	0	0	0	0	0	0	0	0
A_32_P228438	None	None	None	None	None	None	None	None	1	0	0	0	0	0	0	0	0	0	0	0	0	0	0	0	0	0	0	0	0	0	1	0	0	0	0	0	0	0	0	0	0	0	0	0	0	0	0	0	0
A_32_P224040	None	None	None	None	None	None	None	None	1	0	0	0	0	0	0	0	0	0	0	0	0	0	0	0	0	0	0	0	0	0	1	0	0	0	0	0	0	0	0	0	0	0	0	0	0	0	0	0	0
A_24_P938281	None	None	None	None	None	None	None	None	1	0	0	0	0	0	0	0	0	0	0	0	0	0	0	0	0	0	0	0	0	0	1	0	0	0	0	0	0	0	0	0	0	0	0	0	0	0	0	0	0
A_24_P722473	None	None	None	None	None	None	None	None	1	0	0	0	0	0	0	0	0	0	0	0	0	0	0	0	0	0	0	0	0	0	1	0	0	0	0	0	0	0	0	0	0	0	0	0	0	0	0	0	0
A_24_P719096	None	None	None	None	None	None	None	None	1	0	0	0	0	0	0	0	0	0	0	0	0	0	0	0	0	0	0	0	0	0	1	0	0	0	0	0	0	0	0	0	0	0	0	0	0	0	0	0	0
ERC1	ELKS/RAB6-interacting/CAST family member 1	GO:0007252 I-kappaB phosphorylation;GO:0051092 positive regulation of NF-kappaB transcription factor activity;GO:0042147 retrograde transport, endosome to Golgi			Cytosol;Plasma membrane;Vesicles(Supported)		(M37)PID NFKAPPAB CANONICAL PATHWAY; (M110)PID IL1 PATHWAY		3	1	0	0	0	0	0	0	0	0	1	0	0	0	0	0	0	0	0	1	0	0	0	0	0	0	0	0	0	0	0	0	0	0	0	0	0	0	0	0	0
THBS4	thrombospondin 4	GO:0090023 positive regulation of neutrophil chemotaxis;GO:0071624 positive regulation of granulocyte chemotaxis;GO:1902624 positive regulation of neutrophil migration			Vesicles(Approved)		(M3008)NABA ECM GLYCOPROTEINS; (M5884)NABA CORE MATRISOME; (M5889)NABA MATRISOME		3	1	0	0	1	0	0	0	0	0	0	0	0	0	0	0	0	0	0	1	0	0	0	0	0	0	0	0	0	0	0	0	0	0	0	0	0	0	0	0	0
LARS	leucyl-tRNA synthetase	GO:0006425 glutaminyl-tRNA aminoacylation;GO:0006429 leucyl-tRNA aminoacylation;GO:0006438 valyl-tRNA aminoacylation		Enzymes/ENZYME proteins/Ligase	Cytosol(Supported)Nuclear bodies(Approved)	L-Leucine (Leucine-trna ligase activity)			2	1	0	0	0	0	0	0	0	0	0	0	0	0	0	0	0	0	0	1	0	0	0	0	0	0	0	0	0	0	0	0	0	0	0	0	0	0	0	0	0
AP3M2	adaptor related protein complex 3 mu 2 subunit	GO:0048490 anterograde synaptic vesicle transport;GO:0099517 synaptic vesicle transport along microtubule;GO:0099514 synaptic vesicle cytoskeletal transport							2	1	0	0	0	0	0	0	0	0	0	0	0	0	0	0	0	0	0	1	0	0	0	0	0	0	0	0	0	0	0	0	0	0	0	0	0	0	0	0	0
ANK3	ankyrin 3	GO:1902260 negative regulation of delayed rectifier potassium channel activity;GO:1900827 positive regulation of membrane depolarization during cardiac muscle cell action potential;GO:1903817 negative regulation of voltage-gated potassium channel activity			Plasma membrane(Approved)				2	1	0	0	0	0	0	0	0	0	0	0	0	0	0	0	0	0	0	1	0	0	0	0	0	0	0	0	0	0	0	0	0	0	0	0	0	0	0	0	0
TSHZ2	teashirt zinc finger homeobox 2	GO:0000122 negative regulation of transcription from RNA polymerase II promoter;GO:0045892 negative regulation of transcription, DNA-templated;GO:1903507 negative regulation of nucleic acid-templated transcription		Transcription factors/Helix-turn-helix domains	Golgi apparatus;Nucleoplasm(Approved)				1	0	0	0	0	0	0	0	0	0	0	0	0	0	0	0	0	0	0	1	0	0	0	0	0	0	0	0	0	0	0	0	0	0	0	0	0	0	0	0	0
SETD2	SET domain containing 2	GO:0097676 histone H3-K36 dimethylation;GO:0097198 histone H3-K36 trimethylation;GO:0010793 regulation of mRNA export from nucleus		Enzymes/ENZYME proteins/Transferases	Cytosol;Nuclear speckles(Approved)				1	0	0	0	0	0	0	0	0	0	0	0	0	0	0	0	0	0	0	1	0	0	0	0	0	0	0	0	0	0	0	0	0	0	0	0	0	0	0	0	0
RFC1	replication factor C subunit 1	GO:0032201 telomere maintenance via semi-conservative replication;GO:0070987 error-free translesion synthesis;GO:0006296 nucleotide-excision repair, DNA incision, 5'-to lesion			Nucleus(Enhanced)		(M94)PID FAS PATHWAY	(M5925)HALLMARK E2F TARGETS; (M5893)HALLMARK MITOTIC SPINDLE	1	0	0	0	0	0	0	0	0	0	0	0	0	0	0	0	0	0	0	1	0	0	0	0	0	0	0	0	0	0	0	0	0	0	0	0	0	0	0	0	0
PRELID1	PRELI domain containing 1	GO:0070234 positive regulation of T cell apoptotic process;GO:2001140 positive regulation of phospholipid transport;GO:1901857 positive regulation of cellular respiration			Mitochondria;Nucleoplasm(Supported)				1	0	0	0	0	0	0	0	0	0	0	0	0	0	0	0	0	0	0	1	0	0	0	0	0	0	0	0	0	0	0	0	0	0	0	0	0	0	0	0	0
MRPL42P5	mitochondrial ribosomal protein L42 pseudogene 5								1	0	0	0	0	0	0	0	0	0	0	0	0	0	0	0	0	0	0	1	0	0	0	0	0	0	0	0	0	0	0	0	0	0	0	0	0	0	0	0	0
LARP4	La ribonucleoprotein domain family member 4	GO:0045727 positive regulation of translation;GO:0034250 positive regulation of cellular amide metabolic process;GO:0006417 regulation of translation			Cytosol(Enhanced)				1	0	0	0	0	0	0	0	0	0	0	0	0	0	0	0	0	0	0	1	0	0	0	0	0	0	0	0	0	0	0	0	0	0	0	0	0	0	0	0	0
EPHA4	EPH receptor A4	GO:2001108 positive regulation of Rho guanyl-nucleotide exchange factor activity;GO:0021957 corticospinal tract morphogenesis;GO:1900272 negative regulation of long-term synaptic potentiation	Tyr protein kinase family	Enzymes/{ENZYME proteins/Transferases,Kinases/Tyr protein kinases}			(M177)PID EPHA FWDPATHWAY		1	0	0	0	0	0	0	0	0	0	0	0	0	0	0	0	0	0	0	1	0	0	0	0	0	0	0	0	0	0	0	0	0	0	0	0	0	0	0	0	0
EML4	echinoderm microtubule associated protein like 4	GO:0007017 microtubule-based process;GO:0000278 mitotic cell cycle;GO:0007049 cell cycle			Microtubules(Supported)Cytosol;Intermediate filaments(Approved)				1	0	0	0	0	0	0	0	0	0	0	0	0	0	0	0	0	0	0	1	0	0	0	0	0	0	0	0	0	0	0	0	0	0	0	0	0	0	0	0	0
EL953211	None	None	None	None	None	None	None	None	1	0	0	0	0	0	0	0	0	0	0	0	0	0	0	0	0	0	0	1	0	0	0	0	0	0	0	0	0	0	0	0	0	0	0	0	0	0	0	0	0
COMP	cartilage oligomeric matrix protein	GO:0003417 growth plate cartilage development;GO:0060351 cartilage development involved in endochondral bone morphogenesis;GO:0003416 endochondral bone growth			Golgi apparatus(Approved)	Calcium (Protease binding)	(M3008)NABA ECM GLYCOPROTEINS; (M5884)NABA CORE MATRISOME; (M5889)NABA MATRISOME	(M5946)HALLMARK COAGULATION; (M5930)HALLMARK EPITHELIAL MESENCHYMAL TRANSITION	1	0	0	0	0	0	0	0	0	0	0	0	0	0	0	0	0	0	0	1	0	0	0	0	0	0	0	0	0	0	0	0	0	0	0	0	0	0	0	0	0
BAT2D1	proline rich coiled-coil 2C	GO:0002244 hematopoietic progenitor cell differentiation;GO:0030097 hemopoiesis;GO:0048534 hematopoietic or lymphoid organ development			Cytosol(Enhanced)				1	0	0	0	0	0	0	0	0	0	0	0	0	0	0	0	0	0	0	1	0	0	0	0	0	0	0	0	0	0	0	0	0	0	0	0	0	0	0	0	0
AK092468	None	None	None	None	None	None	None	None	1	0	0	0	0	0	0	0	0	0	0	0	0	0	0	0	0	0	0	1	0	0	0	0	0	0	0	0	0	0	0	0	0	0	0	0	0	0	0	0	0
A_24_P450493	None	None	None	None	None	None	None	None	1	0	0	0	0	0	0	0	0	0	0	0	0	0	0	0	0	0	0	1	0	0	0	0	0	0	0	0	0	0	0	0	0	0	0	0	0	0	0	0	0
FAM71E1	family with sequence similarity 71 member E1				Nucleoli fibrillar center(Approved)				3	0	0	0	0	0	0	0	0	0	0	0	0	0	0	0	1	1	1	0	0	0	0	0	0	0	0	0	0	0	0	0	0	0	0	0	0	0	0	0	0
BC013025	None	None	None	None	None	None	None	None	2	0	0	0	0	0	0	0	0	0	0	0	0	0	1	0	0	1	0	0	0	0	0	0	0	0	0	0	0	0	0	0	0	0	0	0	0	0	0	0	0
ZFP90	ZFP90 zinc finger protein	GO:0043392 negative regulation of DNA binding;GO:0051101 regulation of DNA binding;GO:0051100 negative regulation of binding		Transcription factors/Zinc-coordinating DNA-binding domains	Centrosome;Plasma membrane;Vesicles(Approved)				1	0	0	0	0	0	0	0	0	0	0	0	0	0	0	0	0	1	0	0	0	0	0	0	0	0	0	0	0	0	0	0	0	0	0	0	0	0	0	0	0
KLHDC1	kelch domain containing 1				Cytosol(Supported)				1	0	0	0	0	0	0	0	0	0	0	0	0	0	0	0	0	1	0	0	0	0	0	0	0	0	0	0	0	0	0	0	0	0	0	0	0	0	0	0	0
AK123439	None	None	None	None	None	None	None	None	1	0	0	0	0	0	0	0	0	0	0	0	0	0	0	0	0	1	0	0	0	0	0	0	0	0	0	0	0	0	0	0	0	0	0	0	0	0	0	0	0
A_32_P153937	None	None	None	None	None	None	None	None	1	0	0	0	0	0	0	0	0	0	0	0	0	0	0	0	0	1	0	0	0	0	0	0	0	0	0	0	0	0	0	0	0	0	0	0	0	0	0	0	0
LOC284232	ankyrin repeat domain 20 family member A9, pseudogene								2	0	0	0	0	0	0	0	0	0	0	0	0	1	0	0	1	0	0	0	0	0	0	0	0	0	0	0	0	0	0	0	0	0	0	0	0	0	0	0	0
C21orf81	ankyrin repeat domain 20 family member A11, pseudogene								2	0	0	0	0	0	0	0	0	0	0	0	0	1	0	0	1	0	0	0	0	0	0	0	0	0	0	0	0	0	0	0	0	0	0	0	0	0	0	0	0
PRMT7	protein arginine methyltransferase 7	GO:0019918 peptidyl-arginine methylation, to symmetrical-dimethyl arginine;GO:0019919 peptidyl-arginine methylation, to asymmetrical-dimethyl arginine;GO:0043985 histone H4-R3 methylation		Enzymes/ENZYME proteins/Transferases	Nucleoplasm(Supported)Nucleoli fibrillar center(Approved)				2	0	0	0	0	1	0	0	0	0	0	0	0	0	0	0	1	0	0	0	0	0	0	0	0	0	0	0	0	0	0	0	0	0	0	0	0	0	0	0	0
PIP5K1A	phosphatidylinositol-4-phosphate 5-kinase type 1 alpha	GO:0048041 focal adhesion assembly;GO:0007045 cell-substrate adherens junction assembly;GO:0097178 ruffle assembly		Enzymes/ENZYME proteins/Transferases	Cytosol;Nucleoplasm;Plasma membrane(Supported)		(M120)PID ARF6 DOWNSTREAM PATHWAY; (M243)PID ARF 3PATHWAY; (M184)PID ECADHERIN KERATINOCYTE PATHWAY		2	0	0	0	0	1	0	0	0	0	0	0	0	0	0	0	1	0	0	0	0	0	0	0	0	0	0	0	0	0	0	0	0	0	0	0	0	0	0	0	0
C21orf15	cytochrome P450 family 4 subfamily F member 29, pseudogene								2	0	0	0	1	0	0	0	0	0	0	0	0	0	0	0	1	0	0	0	0	0	0	0	0	0	0	0	0	0	0	0	0	0	0	0	0	0	0	0	0
ZFR2	zinc finger RNA binding protein 2				Nucleoplasm(Uncertain)				1	0	0	0	0	0	0	0	0	0	0	0	0	0	0	0	1	0	0	0	0	0	0	0	0	0	0	0	0	0	0	0	0	0	0	0	0	0	0	0	0
X58809	None	None	None	None	None	None	None	None	1	0	0	0	0	0	0	0	0	0	0	0	0	0	0	0	1	0	0	0	0	0	0	0	0	0	0	0	0	0	0	0	0	0	0	0	0	0	0	0	0
TRIM25	tripartite motif containing 25	GO:1902187 negative regulation of viral release from host cell;GO:0046597 negative regulation of viral entry into host cell;GO:1902186 regulation of viral release from host cell		Enzymes/ENZYME proteins/{Ligase,Transferases}	Cytosol(Supported)Nuclear bodies(Approved)Nucleoplasm(Uncertain)			(M5911)HALLMARK INTERFERON ALPHA RESPONSE; (M5913)HALLMARK INTERFERON GAMMA RESPONSE	1	0	0	0	0	0	0	0	0	0	0	0	0	0	0	0	1	0	0	0	0	0	0	0	0	0	0	0	0	0	0	0	0	0	0	0	0	0	0	0	0
TCTEX1D2	Tctex1 domain containing 2	GO:1905799 regulation of intraciliary retrograde transport;GO:0035721 intraciliary retrograde transport;GO:0042073 intraciliary transport			Cytosol(Approved)				1	0	0	0	0	0	0	0	0	0	0	0	0	0	0	0	1	0	0	0	0	0	0	0	0	0	0	0	0	0	0	0	0	0	0	0	0	0	0	0	0
STAM2	signal transducing adaptor molecule 2	GO:0036258 multivesicular body assembly;GO:0042059 negative regulation of epidermal growth factor receptor signaling pathway;GO:0036257 multivesicular body organization			Vesicles(Supported)Cytosol;Nucleoplasm(Approved)		(M122)PID IL2 1PATHWAY	(M5897)HALLMARK IL6 JAK STAT3 SIGNALING; (M5951)HALLMARK SPERMATOGENESIS	1	0	0	0	0	0	0	0	0	0	0	0	0	0	0	0	1	0	0	0	0	0	0	0	0	0	0	0	0	0	0	0	0	0	0	0	0	0	0	0	0
SCD	stearoyl-CoA desaturase	GO:1903966 monounsaturated fatty acid biosynthetic process;GO:1903964 monounsaturated fatty acid metabolic process;GO:0045540 regulation of cholesterol biosynthetic process		Enzymes/ENZYME proteins/Oxidoreductases	Endoplasmic reticulum(Enhanced)			(M5892)HALLMARK CHOLESTEROL HOMEOSTASIS; (M5908)HALLMARK ANDROGEN RESPONSE; (M5924)HALLMARK MTORC1 SIGNALING	1	0	0	0	0	0	0	0	0	0	0	0	0	0	0	0	1	0	0	0	0	0	0	0	0	0	0	0	0	0	0	0	0	0	0	0	0	0	0	0	0
RQCD1	CCR4-NOT transcription complex subunit 9	GO:0006977 DNA damage response, signal transduction by p53 class mediator resulting in cell cycle arrest;GO:0072431 signal transduction involved in mitotic G1 DNA damage checkpoint;GO:0033147 negative regulation of intracellular estrogen receptor signaling pathway						(M5925)HALLMARK E2F TARGETS	1	0	0	0	0	0	0	0	0	0	0	0	0	0	0	0	1	0	0	0	0	0	0	0	0	0	0	0	0	0	0	0	0	0	0	0	0	0	0	0	0
RP1-21O18.1	None	None	None	None	None	None	None	None	1	0	0	0	0	0	0	0	0	0	0	0	0	0	0	0	1	0	0	0	0	0	0	0	0	0	0	0	0	0	0	0	0	0	0	0	0	0	0	0	0
RAB39B	RAB39B, member RAS oncogene family	GO:0010506 regulation of autophagy;GO:0050808 synapse organization;GO:0006914 autophagy							1	0	0	0	0	0	0	0	0	0	0	0	0	0	0	0	1	0	0	0	0	0	0	0	0	0	0	0	0	0	0	0	0	0	0	0	0	0	0	0	0
PPP1R16A	protein phosphatase 1 regulatory subunit 16A	GO:0043666 regulation of phosphoprotein phosphatase activity;GO:0035304 regulation of protein dephosphorylation;GO:0010921 regulation of phosphatase activity			Plasma membrane(Approved)				1	0	0	0	0	0	0	0	0	0	0	0	0	0	0	0	1	0	0	0	0	0	0	0	0	0	0	0	0	0	0	0	0	0	0	0	0	0	0	0	0
PNMA3	PNMA family member 3	GO:0043065 positive regulation of apoptotic process;GO:0043068 positive regulation of programmed cell death;GO:0010942 positive regulation of cell death							1	0	0	0	0	0	0	0	0	0	0	0	0	0	0	0	1	0	0	0	0	0	0	0	0	0	0	0	0	0	0	0	0	0	0	0	0	0	0	0	0
PLGLB1	plasminogen-like B1				Vesicles(Approved)				1	0	0	0	0	0	0	0	0	0	0	0	0	0	0	0	1	0	0	0	0	0	0	0	0	0	0	0	0	0	0	0	0	0	0	0	0	0	0	0	0
LPIN1	lipin 1	GO:0006642 triglyceride mobilization;GO:0007077 mitotic nuclear envelope disassembly;GO:0006646 phosphatidylethanolamine biosynthetic process		Enzymes/ENZYME proteins/Hydrolases	Nucleoli fibrillar center;Nucleus(Approved)			(M5951)HALLMARK SPERMATOGENESIS; (M5909)HALLMARK MYOGENESIS	1	0	0	0	0	0	0	0	0	0	0	0	0	0	0	0	1	0	0	0	0	0	0	0	0	0	0	0	0	0	0	0	0	0	0	0	0	0	0	0	0
LOC388152	golgin A2 pseudogene 7								1	0	0	0	0	0	0	0	0	0	0	0	0	0	0	0	1	0	0	0	0	0	0	0	0	0	0	0	0	0	0	0	0	0	0	0	0	0	0	0	0
LOC100288755	None	None	None	None	None	None	None	None	1	0	0	0	0	0	0	0	0	0	0	0	0	0	0	0	1	0	0	0	0	0	0	0	0	0	0	0	0	0	0	0	0	0	0	0	0	0	0	0	0
LCLAT1	lysocardiolipin acyltransferase 1	GO:0035965 cardiolipin acyl-chain remodeling;GO:0016024 CDP-diacylglycerol biosynthetic process;GO:0032048 cardiolipin metabolic process		Enzymes/ENZYME proteins/Transferases	Endoplasmic reticulum(Supported)Cytosol(Uncertain)			(M5947)HALLMARK IL2 STAT5 SIGNALING	1	0	0	0	0	0	0	0	0	0	0	0	0	0	0	0	1	0	0	0	0	0	0	0	0	0	0	0	0	0	0	0	0	0	0	0	0	0	0	0	0
KIAA1143	KIAA1143				Cytokinetic bridge;Nucleus(Approved)				1	0	0	0	0	0	0	0	0	0	0	0	0	0	0	0	1	0	0	0	0	0	0	0	0	0	0	0	0	0	0	0	0	0	0	0	0	0	0	0	0
IFNAR2	interferon alpha and beta receptor subunit 2	GO:0060338 regulation of type I interferon-mediated signaling pathway;GO:0060337 type I interferon signaling pathway;GO:0071357 cellular response to type I interferon				Peginterferon alfa-2a (Type i interferon receptor activity);Interferon alfa-n1 (Type i interferon receptor activity);Interferon alfa-n3 (Type i interferon receptor activity);Peginterferon alfa-2b (Type i interferon receptor activity);Interferon Alfa-2a, Recombinant (Type i interferon receptor activity);Interferon beta-1a (Type i interferon receptor activity);Interferon beta-1b (Type i interferon …	(M272)PID CD8 TCR DOWNSTREAM PATHWAY; (M105)PID TELOMERASE PATHWAY	(M5950)HALLMARK ALLOGRAFT REJECTION; (M5913)HALLMARK INTERFERON GAMMA RESPONSE	1	0	0	0	0	0	0	0	0	0	0	0	0	0	0	0	1	0	0	0	0	0	0	0	0	0	0	0	0	0	0	0	0	0	0	0	0	0	0	0	0
DKFZp761E198	adaptor related protein complex 5 beta 1 subunit	GO:0016197 endosomal transport;GO:0015031 protein transport;GO:0046907 intracellular transport			Golgi apparatus;Nucleus;Vesicles(Approved)				1	0	0	0	0	0	0	0	0	0	0	0	0	0	0	0	1	0	0	0	0	0	0	0	0	0	0	0	0	0	0	0	0	0	0	0	0	0	0	0	0
CSNK1D	casein kinase 1 delta	GO:1905426 positive regulation of Wnt-mediated midbrain dopaminergic neuron differentiation;GO:1905424 regulation of Wnt-mediated midbrain dopaminergic neuron differentiation;GO:1904958 positive regulation of midbrain dopaminergic neuron differentiation	CK1 Ser/Thr protein kinase family	Enzymes/{ENZYME proteins/Transferases,Kinases/CK1 Ser/Thr protein kinases}	Nucleoli fibrillar center;Nucleus(Supported)		(M31)PID BETA CATENIN DEG PATHWAY; (M219)PID HEDGEHOG GLI PATHWAY; (M136)PID FOXO PATHWAY	(M5893)HALLMARK MITOTIC SPINDLE	1	0	0	0	0	0	0	0	0	0	0	0	0	0	0	0	1	0	0	0	0	0	0	0	0	0	0	0	0	0	0	0	0	0	0	0	0	0	0	0	0
CD55	CD55 molecule (Cromer blood group)	GO:2000563 positive regulation of CD4-positive, alpha-beta T cell proliferation;GO:2000561 regulation of CD4-positive, alpha-beta T cell proliferation;GO:0046641 positive regulation of alpha-beta T cell proliferation		Blood group antigen proteins;CD markers	Midbody ring;Vesicles(Uncertain)	Chloramphenicol (Virus receptor activity)	(M14532)ST PHOSPHOINOSITIDE 3 KINASE PATHWAY	(M5921)HALLMARK COMPLEMENT; (M5932)HALLMARK INFLAMMATORY RESPONSE	1	0	0	0	0	0	0	0	0	0	0	0	0	0	0	0	1	0	0	0	0	0	0	0	0	0	0	0	0	0	0	0	0	0	0	0	0	0	0	0	0
ATP6AP1L	ATPase H+ transporting accessory protein 1 like	GO:0015991 ATP hydrolysis coupled proton transport;GO:0015988 energy coupled proton transmembrane transport, against electrochemical gradient;GO:0099132 ATP hydrolysis coupled cation transmembrane transport			Cytosol;Nucleoli(Approved)				1	0	0	0	0	0	0	0	0	0	0	0	0	0	0	0	1	0	0	0	0	0	0	0	0	0	0	0	0	0	0	0	0	0	0	0	0	0	0	0	0
ALS2CL	ALS2 C-terminal like	GO:0007032 endosome organization;GO:0043547 positive regulation of GTPase activity;GO:0043087 regulation of GTPase activity							1	0	0	0	0	0	0	0	0	0	0	0	0	0	0	0	1	0	0	0	0	0	0	0	0	0	0	0	0	0	0	0	0	0	0	0	0	0	0	0	0
AK130716	None	None	None	None	None	None	None	None	1	0	0	0	0	0	0	0	0	0	0	0	0	0	0	0	1	0	0	0	0	0	0	0	0	0	0	0	0	0	0	0	0	0	0	0	0	0	0	0	0
AK022004	None	None	None	None	None	None	None	None	1	0	0	0	0	0	0	0	0	0	0	0	0	0	0	0	1	0	0	0	0	0	0	0	0	0	0	0	0	0	0	0	0	0	0	0	0	0	0	0	0
AK000995	None	None	None	None	None	None	None	None	1	0	0	0	0	0	0	0	0	0	0	0	0	0	0	0	1	0	0	0	0	0	0	0	0	0	0	0	0	0	0	0	0	0	0	0	0	0	0	0	0
A_32_P50587	None	None	None	None	None	None	None	None	1	0	0	0	0	0	0	0	0	0	0	0	0	0	0	0	1	0	0	0	0	0	0	0	0	0	0	0	0	0	0	0	0	0	0	0	0	0	0	0	0
A_32_P167592	None	None	None	None	None	None	None	None	1	0	0	0	0	0	0	0	0	0	0	0	0	0	0	0	1	0	0	0	0	0	0	0	0	0	0	0	0	0	0	0	0	0	0	0	0	0	0	0	0
A_24_P923128	None	None	None	None	None	None	None	None	1	0	0	0	0	0	0	0	0	0	0	0	0	0	0	0	1	0	0	0	0	0	0	0	0	0	0	0	0	0	0	0	0	0	0	0	0	0	0	0	0
C4orf17	chromosome 4 open reading frame 17								2	0	0	0	0	0	0	0	0	0	0	0	0	0	1	1	0	0	0	0	0	0	0	0	0	0	0	0	0	0	0	0	0	0	0	0	0	0	0	0	0
FAM193B	family with sequence similarity 193 member B				Nucleus(Enhanced)Nucleoli(Approved)				1	0	0	0	0	0	0	0	0	0	0	0	0	0	1	0	0	0	0	0	0	0	0	0	0	0	0	0	0	0	0	0	0	0	0	0	0	0	0	0	0
GPRIN2	G protein regulated inducer of neurite outgrowth 2				Nucleoplasm(Approved)				1	0	0	0	0	0	0	0	0	0	0	0	0	1	0	0	0	0	0	0	0	0	0	0	0	0	0	0	0	0	0	0	0	0	0	0	0	0	0	0	0
FLJ35220	None	None	None	None	None	None	None	None	1	0	0	0	0	0	0	0	0	0	0	0	0	1	0	0	0	0	0	0	0	0	0	0	0	0	0	0	0	0	0	0	0	0	0	0	0	0	0	0	0
CTNND2	catenin delta 2	GO:0060997 dendritic spine morphogenesis;GO:0048813 dendrite morphogenesis;GO:0097061 dendritic spine organization			Cell Junctions;Golgi apparatus;Nucleoplasm(Approved)				1	0	0	0	0	0	0	0	0	0	0	0	0	1	0	0	0	0	0	0	0	0	0	0	0	0	0	0	0	0	0	0	0	0	0	0	0	0	0	0	0
CHRNA6	cholinergic receptor nicotinic alpha 6 subunit	GO:0014059 regulation of dopamine secretion;GO:0014046 dopamine secretion;GO:0050433 regulation of catecholamine secretion				Nicotine (Acetylcholine-activated cation-selective channel activity);Galantamine (Acetylcholine-activated cation-selective channel activity);Ethanol (Acetylcholine-activated cation-selective channel activity);Varenicline (Acetylcholine-activated cation-selective channel activity);Cytisine (Acetylcholine-activated cation-selective channel activity)			1	0	0	0	0	0	0	0	0	0	0	0	0	1	0	0	0	0	0	0	0	0	0	0	0	0	0	0	0	0	0	0	0	0	0	0	0	0	0	0	0
BC031274	None	None	None	None	None	None	None	None	1	0	0	0	0	0	0	0	0	0	0	0	0	1	0	0	0	0	0	0	0	0	0	0	0	0	0	0	0	0	0	0	0	0	0	0	0	0	0	0	0
A_32_P75141	None	None	None	None	None	None	None	None	1	0	0	0	0	0	0	0	0	0	0	0	0	1	0	0	0	0	0	0	0	0	0	0	0	0	0	0	0	0	0	0	0	0	0	0	0	0	0	0	0
A_32_P177595	None	None	None	None	None	None	None	None	1	0	0	0	0	0	0	0	0	0	0	0	0	1	0	0	0	0	0	0	0	0	0	0	0	0	0	0	0	0	0	0	0	0	0	0	0	0	0	0	0
A_32_P121334	None	None	None	None	None	None	None	None	1	0	0	0	0	0	0	0	0	0	0	0	0	1	0	0	0	0	0	0	0	0	0	0	0	0	0	0	0	0	0	0	0	0	0	0	0	0	0	0	0
A_24_P195276	None	None	None	None	None	None	None	None	1	0	0	0	0	0	0	0	0	0	0	0	0	1	0	0	0	0	0	0	0	0	0	0	0	0	0	0	0	0	0	0	0	0	0	0	0	0	0	0	0
LSG1	large 60S subunit nuclear export GTPase 1	GO:0051168 nuclear export;GO:0006913 nucleocytoplasmic transport;GO:0042254 ribosome biogenesis			Cytosol;Nuclear bodies;Nucleus(Supported)				4	1	0	0	1	1	0	0	0	0	1	0	0	0	0	0	0	0	0	0	0	0	0	0	0	0	0	0	0	0	0	0	0	0	0	0	0	0	0	0	0
TMSL3	thymosin beta 4, X-linked pseudogene 8								3	0	0	0	1	1	0	0	0	0	1	0	0	0	0	0	0	0	0	0	0	0	0	0	0	0	0	0	0	0	0	0	0	0	0	0	0	0	0	0	0
PCSK5	proprotein convertase subtilisin/kexin type 5	GO:0002001 renin secretion into blood stream;GO:0001999 renal response to blood flow involved in circulatory renin-angiotensin regulation of systemic arterial blood pressure;GO:0001991 regulation of systemic arterial blood pressure by circulatory renin-angiotensin		Enzymes/Peptidases/Serine-type peptidases	Golgi apparatus(Supported)		(M3468)NABA ECM REGULATORS; (M5885)NABA MATRISOME ASSOCIATED; (M5889)NABA MATRISOME		2	0	0	0	1	0	0	0	0	0	1	0	0	0	0	0	0	0	0	0	0	0	0	0	0	0	0	0	0	0	0	0	0	0	0	0	0	0	0	0	0
MS4A3	membrane spanning 4-domains A3	GO:0043312 neutrophil degranulation;GO:0002283 neutrophil activation involved in immune response;GO:0042119 neutrophil activation							2	0	0	0	1	0	0	0	0	0	1	0	0	0	0	0	0	0	0	0	0	0	0	0	0	0	0	0	0	0	0	0	0	0	0	0	0	0	0	0	0
MAP4K5	mitogen-activated protein kinase kinase kinase kinase 5	GO:0007257 activation of JUN kinase activity;GO:0000185 activation of MAPKKK activity;GO:0043507 positive regulation of JUN kinase activity	STE Ser/Thr protein kinase family		Cytosol;Plasma membrane(Approved)		(M128)PID TNF PATHWAY		2	0	0	0	1	0	0	0	0	0	1	0	0	0	0	0	0	0	0	0	0	0	0	0	0	0	0	0	0	0	0	0	0	0	0	0	0	0	0	0	0
ZWILCH	zwilch kinetochore protein	GO:0007062 sister chromatid cohesion;GO:0007093 mitotic cell cycle checkpoint;GO:0000075 cell cycle checkpoint							1	0	0	0	0	0	0	0	0	0	1	0	0	0	0	0	0	0	0	0	0	0	0	0	0	0	0	0	0	0	0	0	0	0	0	0	0	0	0	0	0
ZCCHC17	zinc finger CCHC-type containing 17				Nuclear speckles(Supported)				1	0	0	0	0	0	0	0	0	0	1	0	0	0	0	0	0	0	0	0	0	0	0	0	0	0	0	0	0	0	0	0	0	0	0	0	0	0	0	0	0
TBRG1	transforming growth factor beta regulator 1	GO:1990173 protein localization to nucleoplasm;GO:0007050 cell cycle arrest;GO:0050821 protein stabilization			Nucleus(Enhanced)				1	0	0	0	0	0	0	0	0	0	1	0	0	0	0	0	0	0	0	0	0	0	0	0	0	0	0	0	0	0	0	0	0	0	0	0	0	0	0	0	0
SERPINE2	serpin family E member 2	GO:0021683 cerebellar granular layer morphogenesis;GO:0042628 mating plug formation;GO:0061108 seminal vesicle epithelium development					(M3468)NABA ECM REGULATORS; (M5885)NABA MATRISOME ASSOCIATED; (M5889)NABA MATRISOME	(M5930)HALLMARK EPITHELIAL MESENCHYMAL TRANSITION	1	0	0	0	0	0	0	0	0	0	1	0	0	0	0	0	0	0	0	0	0	0	0	0	0	0	0	0	0	0	0	0	0	0	0	0	0	0	0	0	0
SENP7	SUMO1/sentrin specific peptidase 7	GO:0007188 adenylate cyclase-modulating G-protein coupled receptor signaling pathway;GO:0007187 G-protein coupled receptor signaling pathway, coupled to cyclic nucleotide second messenger;GO:0007186 G-protein coupled receptor signaling pathway		Enzymes/{ENZYME proteins/Hydrolases,Peptidases/Cysteine-type peptidases}	Cytosol;Nucleoplasm(Approved)				1	0	0	0	0	0	0	0	0	0	1	0	0	0	0	0	0	0	0	0	0	0	0	0	0	0	0	0	0	0	0	0	0	0	0	0	0	0	0	0	0
NSMCE4A	NSE4 homolog A, SMC5-SMC6 complex component	GO:2001022 positive regulation of response to DNA damage stimulus;GO:2001020 regulation of response to DNA damage stimulus;GO:0006310 DNA recombination			Nucleoplasm(Enhanced)				1	0	0	0	0	0	0	0	0	0	1	0	0	0	0	0	0	0	0	0	0	0	0	0	0	0	0	0	0	0	0	0	0	0	0	0	0	0	0	0	0
DKFZp434F142	None	None	None	None	None	None	None	None	1	0	0	0	0	0	0	0	0	0	1	0	0	0	0	0	0	0	0	0	0	0	0	0	0	0	0	0	0	0	0	0	0	0	0	0	0	0	0	0	0
DCTN6	dynactin subunit 6	GO:0019886 antigen processing and presentation of exogenous peptide antigen via MHC class II;GO:0002495 antigen processing and presentation of peptide antigen via MHC class II;GO:0002478 antigen processing and presentation of exogenous peptide antigen			Cytosol;Nucleoli;Plasma membrane(Supported)				1	0	0	0	0	0	0	0	0	0	1	0	0	0	0	0	0	0	0	0	0	0	0	0	0	0	0	0	0	0	0	0	0	0	0	0	0	0	0	0	0
CR602702	None	None	None	None	None	None	None	None	1	0	0	0	0	0	0	0	0	0	1	0	0	0	0	0	0	0	0	0	0	0	0	0	0	0	0	0	0	0	0	0	0	0	0	0	0	0	0	0	0
COIL	coilin				Nuclear bodies;Nucleoli fibrillar center(Enhanced)Nucleus(Supported)			(M5951)HALLMARK SPERMATOGENESIS	1	0	0	0	0	0	0	0	0	0	1	0	0	0	0	0	0	0	0	0	0	0	0	0	0	0	0	0	0	0	0	0	0	0	0	0	0	0	0	0	0
CHD1	chromodomain helicase DNA binding protein 1	GO:0043923 positive regulation by host of viral transcription;GO:0043921 modulation by host of viral transcription;GO:0050434 positive regulation of viral transcription		Enzymes/ENZYME proteins/Hydrolases	Nucleoli fibrillar center;Nucleus(Supported)	Epirubicin (Methylated histone binding)			1	0	0	0	0	0	0	0	0	0	1	0	0	0	0	0	0	0	0	0	0	0	0	0	0	0	0	0	0	0	0	0	0	0	0	0	0	0	0	0	0
CCDC85C	coiled-coil domain containing 85C	GO:0021987 cerebral cortex development;GO:0021543 pallium development;GO:0021537 telencephalon development			Cell Junctions;Nuclear speckles(Approved)				1	0	0	0	0	0	0	0	0	0	1	0	0	0	0	0	0	0	0	0	0	0	0	0	0	0	0	0	0	0	0	0	0	0	0	0	0	0	0	0	0
C6orf182	centrosomal protein 57 like 1	GO:0000070 mitotic sister chromatid segregation;GO:0000819 sister chromatid segregation;GO:0140014 mitotic nuclear division			Cytosol;Plasma membrane(Approved)				1	0	0	0	0	0	0	0	0	0	1	0	0	0	0	0	0	0	0	0	0	0	0	0	0	0	0	0	0	0	0	0	0	0	0	0	0	0	0	0	0
C18orf22	ribosome binding factor A	GO:0006364 rRNA processing;GO:0016072 rRNA metabolic process;GO:0034470 ncRNA processing			Mitochondria(Supported)				1	0	0	0	0	0	0	0	0	0	1	0	0	0	0	0	0	0	0	0	0	0	0	0	0	0	0	0	0	0	0	0	0	0	0	0	0	0	0	0	0
BU153693	None	None	None	None	None	None	None	None	1	0	0	0	0	0	0	0	0	0	1	0	0	0	0	0	0	0	0	0	0	0	0	0	0	0	0	0	0	0	0	0	0	0	0	0	0	0	0	0	0
BE564275	None	None	None	None	None	None	None	None	1	0	0	0	0	0	0	0	0	0	1	0	0	0	0	0	0	0	0	0	0	0	0	0	0	0	0	0	0	0	0	0	0	0	0	0	0	0	0	0	0
ALKBH2	alkB homolog 2, alpha-ketoglutarate dependent dioxygenase	GO:0035511 oxidative DNA demethylation;GO:0006307 DNA dealkylation involved in DNA repair;GO:0080111 DNA demethylation		Enzymes/ENZYME proteins/Oxidoreductases	Nucleus(Enhanced)	Vitamin C (Ferrous iron binding)			1	0	0	0	0	0	0	0	0	0	1	0	0	0	0	0	0	0	0	0	0	0	0	0	0	0	0	0	0	0	0	0	0	0	0	0	0	0	0	0	0
AK094981	None	None	None	None	None	None	None	None	1	0	0	0	0	0	0	0	0	0	1	0	0	0	0	0	0	0	0	0	0	0	0	0	0	0	0	0	0	0	0	0	0	0	0	0	0	0	0	0	0
ACBD5	acyl-CoA binding domain containing 5	GO:0035973 aggrephagy;GO:0030242 autophagy of peroxisome;GO:0061912 selective autophagy			Peroxisomes(Enhanced)				1	0	0	0	0	0	0	0	0	0	1	0	0	0	0	0	0	0	0	0	0	0	0	0	0	0	0	0	0	0	0	0	0	0	0	0	0	0	0	0	0
ABCB7	ATP binding cassette subfamily B member 7	GO:0006879 cellular iron ion homeostasis;GO:0015886 heme transport;GO:0055072 iron ion homeostasis		Transporters/Primary Active Transporters	Mitochondria(Supported)			(M5936)HALLMARK OXIDATIVE PHOSPHORYLATION	1	0	0	0	0	0	0	0	0	0	1	0	0	0	0	0	0	0	0	0	0	0	0	0	0	0	0	0	0	0	0	0	0	0	0	0	0	0	0	0	0
A_32_P46351	None	None	None	None	None	None	None	None	1	0	0	0	0	0	0	0	0	0	1	0	0	0	0	0	0	0	0	0	0	0	0	0	0	0	0	0	0	0	0	0	0	0	0	0	0	0	0	0	0
A_24_P349590	None	None	None	None	None	None	None	None	1	0	0	0	0	0	0	0	0	0	1	0	0	0	0	0	0	0	0	0	0	0	0	0	0	0	0	0	0	0	0	0	0	0	0	0	0	0	0	0	0
A_24_P195454	None	None	None	None	None	None	None	None	1	0	0	0	0	0	0	0	0	0	1	0	0	0	0	0	0	0	0	0	0	0	0	0	0	0	0	0	0	0	0	0	0	0	0	0	0	0	0	0	0
EXOC5	exocyst complex component 5	GO:0006893 Golgi to plasma membrane transport;GO:0048278 vesicle docking;GO:0006892 post-Golgi vesicle-mediated transport		Transporters/Transporter channels and pores			(M16)PID INSULIN PATHWAY; (M67)PID ARF6 TRAFFICKING PATHWAY		3	1	0	0	1	1	0	0	0	0	0	0	0	0	0	0	0	0	0	0	0	0	0	0	0	0	0	0	0	0	0	0	0	0	0	0	0	0	0	0	0
ZMAT3	zinc finger matrin-type 3	GO:0072332 intrinsic apoptotic signaling pathway by p53 class mediator;GO:0097193 intrinsic apoptotic signaling pathway;GO:0072331 signal transduction by p53 class mediator			Nucleoplasm(Supported)			(M5939)HALLMARK P53 PATHWAY	2	0	0	0	1	1	0	0	0	0	0	0	0	0	0	0	0	0	0	0	0	0	0	0	0	0	0	0	0	0	0	0	0	0	0	0	0	0	0	0	0
ZCCHC4	zinc finger CCHC-type containing 4	GO:0032259 methylation;GO:0008152 metabolic process;GO:0008150 biological_process			Golgi apparatus;Nuclear speckles(Approved)				2	0	0	0	1	1	0	0	0	0	0	0	0	0	0	0	0	0	0	0	0	0	0	0	0	0	0	0	0	0	0	0	0	0	0	0	0	0	0	0	0
TTC17	tetratricopeptide repeat domain 17	GO:0030041 actin filament polymerization;GO:0008154 actin polymerization or depolymerization;GO:0051258 protein polymerization			Cytosol;Plasma membrane(Supported)				2	0	0	0	1	1	0	0	0	0	0	0	0	0	0	0	0	0	0	0	0	0	0	0	0	0	0	0	0	0	0	0	0	0	0	0	0	0	0	0	0
TCN1	transcobalamin 1	GO:0006824 cobalt ion transport;GO:0015889 cobalamin transport;GO:0009235 cobalamin metabolic process				Hydroxocobalamin (Cobalamin binding)			2	0	0	0	1	1	0	0	0	0	0	0	0	0	0	0	0	0	0	0	0	0	0	0	0	0	0	0	0	0	0	0	0	0	0	0	0	0	0	0	0
RBM28	RNA binding motif protein 28	GO:0008380 RNA splicing;GO:0006397 mRNA processing;GO:0016071 mRNA metabolic process			Nucleoli(Enhanced)				2	0	0	0	1	1	0	0	0	0	0	0	0	0	0	0	0	0	0	0	0	0	0	0	0	0	0	0	0	0	0	0	0	0	0	0	0	0	0	0	0
PTK2	protein tyrosine kinase 2	GO:0060396 growth hormone receptor signaling pathway;GO:2000060 positive regulation of protein ubiquitination involved in ubiquitin-dependent protein catabolic process;GO:0051893 regulation of focal adhesion assembly	Tyr protein kinase family	Enzymes/{ENZYME proteins/Transferases,Kinases/Tyr protein kinases}	Cytosol;Focal adhesion sites;Vesicles(Supported)	7-PYRIDIN-2-YL-N-(3,4,5-TRIMETHOXYPHENYL)-7H-PYRROLO[2,3-D]PYRIMIDIN-2-AMINE (Signal transducer activity);2-({5-CHLORO-2-[(2-METHOXY-4-MORPHOLIN-4-YLPHENYL)AMINO]PYRIMIDIN-4-YL}AMINO)-N-METHYLBENZAMIDE (Signal transducer activity)	(M273)PID EPHA2 FWD PATHWAY; (M15743)ST GA12 PATHWAY; (M125)PID IGF1 PATHWAY	(M5944)HALLMARK ANGIOGENESIS; (M5902)HALLMARK APOPTOSIS; (M5915)HALLMARK APICAL JUNCTION	2	0	0	0	1	1	0	0	0	0	0	0	0	0	0	0	0	0	0	0	0	0	0	0	0	0	0	0	0	0	0	0	0	0	0	0	0	0	0	0	0
PHACTR1	phosphatase and actin regulator 1	GO:0032515 negative regulation of phosphoprotein phosphatase activity;GO:0043149 stress fiber assembly;GO:0035308 negative regulation of protein dephosphorylation			Plasma membrane(Uncertain)				2	0	0	0	1	1	0	0	0	0	0	0	0	0	0	0	0	0	0	0	0	0	0	0	0	0	0	0	0	0	0	0	0	0	0	0	0	0	0	0	0
NPAS1	neuronal PAS domain protein 1	GO:0042711 maternal behavior;GO:0060746 parental behavior;GO:0001964 startle response		Transcription factors/Basic domains	Nucleoplasm(Approved)				2	0	0	0	1	1	0	0	0	0	0	0	0	0	0	0	0	0	0	0	0	0	0	0	0	0	0	0	0	0	0	0	0	0	0	0	0	0	0	0	0
MYADML	myeloid associated differentiation marker like (pseudogene)								2	0	0	0	1	1	0	0	0	0	0	0	0	0	0	0	0	0	0	0	0	0	0	0	0	0	0	0	0	0	0	0	0	0	0	0	0	0	0	0	0
MANEAL	mannosidase endo-alpha like				Golgi apparatus(Approved)				2	0	0	0	1	1	0	0	0	0	0	0	0	0	0	0	0	0	0	0	0	0	0	0	0	0	0	0	0	0	0	0	0	0	0	0	0	0	0	0	0
LOC390705	protein phosphatase 2 regulatory subunit B'', beta pseudogene								2	0	0	0	1	1	0	0	0	0	0	0	0	0	0	0	0	0	0	0	0	0	0	0	0	0	0	0	0	0	0	0	0	0	0	0	0	0	0	0	0
LDLR	low density lipoprotein receptor	GO:0061889 negative regulation of astrocyte activation;GO:1905167 positive regulation of lysosomal protein catabolic process;GO:0061888 regulation of astrocyte activation				Porfimer (Virus receptor activity)		(M5892)HALLMARK CHOLESTEROL HOMEOSTASIS; (M5942)HALLMARK UV RESPONSE DN; (M5924)HALLMARK MTORC1 SIGNALING	2	0	0	0	1	1	0	0	0	0	0	0	0	0	0	0	0	0	0	0	0	0	0	0	0	0	0	0	0	0	0	0	0	0	0	0	0	0	0	0	0
ISL2	ISL LIM homeobox 2	GO:0021524 visceral motor neuron differentiation;GO:0031290 retinal ganglion cell axon guidance;GO:0021520 spinal cord motor neuron cell fate specification		Transcription factors/Helix-turn-helix domains	Rods & Rings(Approved)				2	0	0	0	1	1	0	0	0	0	0	0	0	0	0	0	0	0	0	0	0	0	0	0	0	0	0	0	0	0	0	0	0	0	0	0	0	0	0	0	0
HSD11B2	hydroxysteroid 11-beta dehydrogenase 2	GO:0002017 regulation of blood volume by renal aldosterone;GO:0001977 renal system process involved in regulation of blood volume;GO:0003084 positive regulation of systemic arterial blood pressure			Vesicles(Approved)	NADH (Steroid binding)		(M5949)HALLMARK PEROXISOME; (M5956)HALLMARK KRAS SIGNALING DN	2	0	0	0	1	1	0	0	0	0	0	0	0	0	0	0	0	0	0	0	0	0	0	0	0	0	0	0	0	0	0	0	0	0	0	0	0	0	0	0	0
GLS2	glutaminase 2	GO:0006543 glutamine catabolic process;GO:0006537 glutamate biosynthetic process;GO:1903955 positive regulation of protein targeting to mitochondrion		Enzymes/ENZYME proteins/Hydrolases		L-Glutamic Acid (Glutaminase activity)		(M5939)HALLMARK P53 PATHWAY	2	0	0	0	1	1	0	0	0	0	0	0	0	0	0	0	0	0	0	0	0	0	0	0	0	0	0	0	0	0	0	0	0	0	0	0	0	0	0	0	0
DOK5	docking protein 5	GO:0051386 regulation of neurotrophin TRK receptor signaling pathway;GO:0048011 neurotrophin TRK receptor signaling pathway;GO:0038179 neurotrophin signaling pathway			Focal adhesion sites(Approved)		(M82)PID RET PATHWAY		2	0	0	0	1	1	0	0	0	0	0	0	0	0	0	0	0	0	0	0	0	0	0	0	0	0	0	0	0	0	0	0	0	0	0	0	0	0	0	0	0
CSNK1E	casein kinase 1 epsilon	GO:1905426 positive regulation of Wnt-mediated midbrain dopaminergic neuron differentiation;GO:1905424 regulation of Wnt-mediated midbrain dopaminergic neuron differentiation;GO:1904958 positive regulation of midbrain dopaminergic neuron differentiation		Enzymes/{ENZYME proteins/Transferases,Kinases/CK1 Ser/Thr protein kinases}	Cytosol;Nucleus(Approved)		(M95)PID CIRCADIAN PATHWAY; (M31)PID BETA CATENIN DEG PATHWAY; (M219)PID HEDGEHOG GLI PATHWAY	(M5895)HALLMARK WNT BETA CATENIN SIGNALING	2	0	0	0	1	1	0	0	0	0	0	0	0	0	0	0	0	0	0	0	0	0	0	0	0	0	0	0	0	0	0	0	0	0	0	0	0	0	0	0	0
CR614418	None	None	None	None	None	None	None	None	2	0	0	0	1	1	0	0	0	0	0	0	0	0	0	0	0	0	0	0	0	0	0	0	0	0	0	0	0	0	0	0	0	0	0	0	0	0	0	0	0
CCDC93	coiled-coil domain containing 93	GO:0006893 Golgi to plasma membrane transport;GO:0006892 post-Golgi vesicle-mediated transport;GO:0098876 vesicle-mediated transport to the plasma membrane			Vesicles(Supported)Plasma membrane(Approved)				2	0	0	0	1	1	0	0	0	0	0	0	0	0	0	0	0	0	0	0	0	0	0	0	0	0	0	0	0	0	0	0	0	0	0	0	0	0	0	0	0
CCDC17	coiled-coil domain containing 17								2	0	0	0	1	1	0	0	0	0	0	0	0	0	0	0	0	0	0	0	0	0	0	0	0	0	0	0	0	0	0	0	0	0	0	0	0	0	0	0	0
BC051879	None	None	None	None	None	None	None	None	2	0	0	0	1	1	0	0	0	0	0	0	0	0	0	0	0	0	0	0	0	0	0	0	0	0	0	0	0	0	0	0	0	0	0	0	0	0	0	0	0
ANKMY1	ankyrin repeat and MYND domain containing 1				Cytosol;Nuclear bodies;Nucleus(Approved)				2	0	0	0	1	1	0	0	0	0	0	0	0	0	0	0	0	0	0	0	0	0	0	0	0	0	0	0	0	0	0	0	0	0	0	0	0	0	0	0	0
AK098417	None	None	None	None	None	None	None	None	2	0	0	0	1	1	0	0	0	0	0	0	0	0	0	0	0	0	0	0	0	0	0	0	0	0	0	0	0	0	0	0	0	0	0	0	0	0	0	0	0
AK095439	None	None	None	None	None	None	None	None	2	0	0	0	1	1	0	0	0	0	0	0	0	0	0	0	0	0	0	0	0	0	0	0	0	0	0	0	0	0	0	0	0	0	0	0	0	0	0	0	0
A_32_P167208	None	None	None	None	None	None	None	None	2	0	0	0	1	1	0	0	0	0	0	0	0	0	0	0	0	0	0	0	0	0	0	0	0	0	0	0	0	0	0	0	0	0	0	0	0	0	0	0	0
PANX2	pannexin 2	GO:0034214 protein hexamerization;GO:0002931 response to ischemia;GO:0051259 protein oligomerization		Transporters/Transporter channels and pores	Plasma membrane(Approved)				2	1	0	0	0	1	0	0	0	0	0	0	0	0	0	0	0	0	0	0	0	0	0	0	0	0	0	0	0	0	0	0	0	0	0	0	0	0	0	0	0
NPAS2	neuronal PAS domain protein 2	GO:0045739 positive regulation of DNA repair;GO:0051775 response to redox state;GO:2001022 positive regulation of response to DNA damage stimulus		Transcription factors/Basic domains	Nucleoplasm(Approved)		(M95)PID CIRCADIAN PATHWAY		2	1	0	0	0	1	0	0	0	0	0	0	0	0	0	0	0	0	0	0	0	0	0	0	0	0	0	0	0	0	0	0	0	0	0	0	0	0	0	0	0
NCRNA00181	A1BG antisense RNA 1								2	1	0	0	0	1	0	0	0	0	0	0	0	0	0	0	0	0	0	0	0	0	0	0	0	0	0	0	0	0	0	0	0	0	0	0	0	0	0	0	0
BLNK	B cell linker	GO:0030183 B cell differentiation;GO:0030098 lymphocyte differentiation;GO:0042113 B cell activation			Cytoplasmic bodies;Plasma membrane(Supported)		(M17200)SA B CELL RECEPTOR COMPLEXES; (M3501)ST B CELL ANTIGEN RECEPTOR; (M8626)SIG BCR SIGNALING PATHWAY		2	1	0	0	0	1	0	0	0	0	0	0	0	0	0	0	0	0	0	0	0	0	0	0	0	0	0	0	0	0	0	0	0	0	0	0	0	0	0	0	0
BC034812	None	None	None	None	None	None	None	None	2	1	0	0	0	1	0	0	0	0	0	0	0	0	0	0	0	0	0	0	0	0	0	0	0	0	0	0	0	0	0	0	0	0	0	0	0	0	0	0	0
ZNF709	zinc finger protein 709	GO:0006355 regulation of transcription, DNA-templated;GO:1903506 regulation of nucleic acid-templated transcription;GO:0006351 transcription, DNA-templated		Transcription factors/Zinc-coordinating DNA-binding domains	Nucleoplasm(Approved)				1	0	0	0	0	1	0	0	0	0	0	0	0	0	0	0	0	0	0	0	0	0	0	0	0	0	0	0	0	0	0	0	0	0	0	0	0	0	0	0	0
ZNF704	zinc finger protein 704	GO:0006357 regulation of transcription from RNA polymerase II promoter;GO:0006366 transcription from RNA polymerase II promoter;GO:0006355 regulation of transcription, DNA-templated			Nucleoplasm(Approved)				1	0	0	0	0	1	0	0	0	0	0	0	0	0	0	0	0	0	0	0	0	0	0	0	0	0	0	0	0	0	0	0	0	0	0	0	0	0	0	0	0
ZNF623	zinc finger protein 623	GO:0006355 regulation of transcription, DNA-templated;GO:1903506 regulation of nucleic acid-templated transcription;GO:0006351 transcription, DNA-templated		Transcription factors/Zinc-coordinating DNA-binding domains	Nucleus(Approved)				1	0	0	0	0	1	0	0	0	0	0	0	0	0	0	0	0	0	0	0	0	0	0	0	0	0	0	0	0	0	0	0	0	0	0	0	0	0	0	0	0
XAF1	XIAP associated factor 1	GO:0060337 type I interferon signaling pathway;GO:0071357 cellular response to type I interferon;GO:0035456 response to interferon-beta			Mitochondria(Supported)Nucleus;Rods & Rings(Approved)			(M5913)HALLMARK INTERFERON GAMMA RESPONSE	1	0	0	0	0	1	0	0	0	0	0	0	0	0	0	0	0	0	0	0	0	0	0	0	0	0	0	0	0	0	0	0	0	0	0	0	0	0	0	0	0
VPS13C	vacuolar protein sorting 13 homolog C	GO:1905090 negative regulation of parkin-mediated stimulation of mitophagy in response to mitochondrial depolarization;GO:1905089 regulation of parkin-mediated stimulation of mitophagy in response to mitochondrial depolarization;GO:0061734 parkin-mediated stimulation of mitophagy in response to mitochondrial depolarization			Microtubules(Approved)				1	0	0	0	0	1	0	0	0	0	0	0	0	0	0	0	0	0	0	0	0	0	0	0	0	0	0	0	0	0	0	0	0	0	0	0	0	0	0	0	0
VIPR2	vasoactive intestinal peptide receptor 2	GO:0048662 negative regulation of smooth muscle cell proliferation;GO:0007190 activation of adenylate cyclase activity;GO:0048660 regulation of smooth muscle cell proliferation		G-protein coupled receptors/{Family 2 (B) receptors,GPCRs excl olfactory receptors}					1	0	0	0	0	1	0	0	0	0	0	0	0	0	0	0	0	0	0	0	0	0	0	0	0	0	0	0	0	0	0	0	0	0	0	0	0	0	0	0	0
TMEM63A	transmembrane protein 63A	GO:0043312 neutrophil degranulation;GO:0002283 neutrophil activation involved in immune response;GO:0042119 neutrophil activation			Microtubule organizing center;Vesicles(Enhanced)				1	0	0	0	0	1	0	0	0	0	0	0	0	0	0	0	0	0	0	0	0	0	0	0	0	0	0	0	0	0	0	0	0	0	0	0	0	0	0	0	0
TMEM49	vacuole membrane protein 1	GO:0007566 embryo implantation;GO:0007029 endoplasmic reticulum organization;GO:0007030 Golgi organization			Endoplasmic reticulum(Supported)Nucleoli(Approved)				1	0	0	0	0	1	0	0	0	0	0	0	0	0	0	0	0	0	0	0	0	0	0	0	0	0	0	0	0	0	0	0	0	0	0	0	0	0	0	0	0
TDRD12	tudor domain containing 12	GO:1903955 positive regulation of protein targeting to mitochondrion;GO:0043046 DNA methylation involved in gamete generation;GO:1903214 regulation of protein targeting to mitochondrion		Enzymes/ENZYME proteins/Hydrolases					1	0	0	0	0	1	0	0	0	0	0	0	0	0	0	0	0	0	0	0	0	0	0	0	0	0	0	0	0	0	0	0	0	0	0	0	0	0	0	0	0
TBX19	T-box 19	GO:0021983 pituitary gland development;GO:0021536 diencephalon development;GO:0035270 endocrine system development		Transcription factors/Immunoglobulin fold	Nuclear speckles(Approved)				1	0	0	0	0	1	0	0	0	0	0	0	0	0	0	0	0	0	0	0	0	0	0	0	0	0	0	0	0	0	0	0	0	0	0	0	0	0	0	0	0
SYT15	synaptotagmin 15	GO:0048791 calcium ion-regulated exocytosis of neurotransmitter;GO:0016079 synaptic vesicle exocytosis;GO:0017158 regulation of calcium ion-dependent exocytosis			Golgi apparatus(Approved)				1	0	0	0	0	1	0	0	0	0	0	0	0	0	0	0	0	0	0	0	0	0	0	0	0	0	0	0	0	0	0	0	0	0	0	0	0	0	0	0	0
ST7	suppression of tumorigenicity 7				Nucleoplasm(Supported)Cytosol(Approved)				1	0	0	0	0	1	0	0	0	0	0	0	0	0	0	0	0	0	0	0	0	0	0	0	0	0	0	0	0	0	0	0	0	0	0	0	0	0	0	0	0
SPTY2D1	SPT2 chromatin protein domain containing 1	GO:0010847 regulation of chromatin assembly;GO:0001672 regulation of chromatin assembly or disassembly;GO:0043486 histone exchange			Nucleoli;Nucleus(Approved)				1	0	0	0	0	1	0	0	0	0	0	0	0	0	0	0	0	0	0	0	0	0	0	0	0	0	0	0	0	0	0	0	0	0	0	0	0	0	0	0	0
SPATA13	spermatogenesis associated 13	GO:0030032 lamellipodium assembly;GO:0046847 filopodium assembly;GO:0035023 regulation of Rho protein signal transduction			Cytosol;Nucleoplasm(Supported)		(M83)PID CDC42 REG PATHWAY; (M241)PID RAC1 REG PATHWAY		1	0	0	0	0	1	0	0	0	0	0	0	0	0	0	0	0	0	0	0	0	0	0	0	0	0	0	0	0	0	0	0	0	0	0	0	0	0	0	0	0
SHISA7	shisa family member 7	GO:0048172 regulation of short-term neuronal synaptic plasticity;GO:0048168 regulation of neuronal synaptic plasticity;GO:0048167 regulation of synaptic plasticity							1	0	0	0	0	1	0	0	0	0	0	0	0	0	0	0	0	0	0	0	0	0	0	0	0	0	0	0	0	0	0	0	0	0	0	0	0	0	0	0	0
SEC62	SEC62 homolog, preprotein translocation factor	GO:0006620 posttranslational protein targeting to endoplasmic reticulum membrane;GO:0036498 IRE1-mediated unfolded protein response;GO:0006613 cotranslational protein targeting to membrane			Endoplasmic reticulum;Intermediate filaments(Approved)				1	0	0	0	0	1	0	0	0	0	0	0	0	0	0	0	0	0	0	0	0	0	0	0	0	0	0	0	0	0	0	0	0	0	0	0	0	0	0	0	0
SDAD1	SDA1 domain containing 1	GO:0000055 ribosomal large subunit export from nucleus;GO:0000054 ribosomal subunit export from nucleus;GO:0071428 rRNA-containing ribonucleoprotein complex export from nucleus			Nucleoli(Supported)Nucleus(Approved)			(M5922)HALLMARK UNFOLDED PROTEIN RESPONSE	1	0	0	0	0	1	0	0	0	0	0	0	0	0	0	0	0	0	0	0	0	0	0	0	0	0	0	0	0	0	0	0	0	0	0	0	0	0	0	0	0
RPUSD4	RNA pseudouridylate synthase domain containing 4	GO:0031119 tRNA pseudouridine synthesis;GO:0001522 pseudouridine synthesis;GO:0006400 tRNA modification			Mitochondria;Nucleoplasm(Approved)				1	0	0	0	0	1	0	0	0	0	0	0	0	0	0	0	0	0	0	0	0	0	0	0	0	0	0	0	0	0	0	0	0	0	0	0	0	0	0	0	0
RGAG4	retrotransposon Gag like 5				Nucleoplasm(Approved)				1	0	0	0	0	1	0	0	0	0	0	0	0	0	0	0	0	0	0	0	0	0	0	0	0	0	0	0	0	0	0	0	0	0	0	0	0	0	0	0	0
PTRF	caveolae associated protein 1	GO:0006363 termination of RNA polymerase I transcription;GO:0006361 transcription initiation from RNA polymerase I promoter;GO:0009303 rRNA transcription			Plasma membrane(Supported)Vesicles(Approved)			(M5891)HALLMARK HYPOXIA; (M5905)HALLMARK ADIPOGENESIS	1	0	0	0	0	1	0	0	0	0	0	0	0	0	0	0	0	0	0	0	0	0	0	0	0	0	0	0	0	0	0	0	0	0	0	0	0	0	0	0	0
PPFIA4	PTPRF interacting protein alpha 4	GO:0014047 glutamate secretion;GO:0007269 neurotransmitter secretion;GO:0006835 dicarboxylic acid transport						(M5891)HALLMARK HYPOXIA; (M5909)HALLMARK MYOGENESIS; (M5937)HALLMARK GLYCOLYSIS	1	0	0	0	0	1	0	0	0	0	0	0	0	0	0	0	0	0	0	0	0	0	0	0	0	0	0	0	0	0	0	0	0	0	0	0	0	0	0	0	0
PIGL	phosphatidylinositol glycan anchor biosynthesis class L	GO:0016254 preassembly of GPI anchor in ER membrane;GO:0006506 GPI anchor biosynthetic process;GO:0006505 GPI anchor metabolic process		Enzymes/ENZYME proteins/Hydrolases	Cytosol;Nucleoplasm(Approved)				1	0	0	0	0	1	0	0	0	0	0	0	0	0	0	0	0	0	0	0	0	0	0	0	0	0	0	0	0	0	0	0	0	0	0	0	0	0	0	0	0
PIAS2	protein inhibitor of activated STAT 2	GO:0060766 negative regulation of androgen receptor signaling pathway;GO:0060765 regulation of androgen receptor signaling pathway;GO:0033144 negative regulation of intracellular steroid hormone receptor signaling pathway			Nucleoplasm(Supported)		(M140)PID RANBP2 PATHWAY; (M290)PID IL12 STAT4 PATHWAY	(M5951)HALLMARK SPERMATOGENESIS	1	0	0	0	0	1	0	0	0	0	0	0	0	0	0	0	0	0	0	0	0	0	0	0	0	0	0	0	0	0	0	0	0	0	0	0	0	0	0	0	0
ORC6L	origin recognition complex subunit 6	GO:0051782 negative regulation of cell division;GO:0006270 DNA replication initiation;GO:0000082 G1/S transition of mitotic cell cycle			Nucleoli fibrillar center;Nucleus(Approved)			(M5925)HALLMARK E2F TARGETS; (M5901)HALLMARK G2M CHECKPOINT	1	0	0	0	0	1	0	0	0	0	0	0	0	0	0	0	0	0	0	0	0	0	0	0	0	0	0	0	0	0	0	0	0	0	0	0	0	0	0	0	0
NFXL1	nuclear transcription factor, X-box binding like 1	GO:0000122 negative regulation of transcription from RNA polymerase II promoter;GO:0045892 negative regulation of transcription, DNA-templated;GO:1903507 negative regulation of nucleic acid-templated transcription		Transcription factors/Yet undefined DNA-binding domains	Nucleoplasm(Approved)				1	0	0	0	0	1	0	0	0	0	0	0	0	0	0	0	0	0	0	0	0	0	0	0	0	0	0	0	0	0	0	0	0	0	0	0	0	0	0	0	0
MYOM2	myomesin 2	GO:0002074 extraocular skeletal muscle development;GO:0071688 striated muscle myosin thick filament assembly;GO:0045214 sarcomere organization			Mitochondria(Approved)			(M5909)HALLMARK MYOGENESIS	1	0	0	0	0	1	0	0	0	0	0	0	0	0	0	0	0	0	0	0	0	0	0	0	0	0	0	0	0	0	0	0	0	0	0	0	0	0	0	0	0
MUTYH	mutY DNA glycosylase	GO:0045007 depurination;GO:0006285 base-excision repair, AP site formation;GO:0006298 mismatch repair			Nucleus(Supported)				1	0	0	0	0	1	0	0	0	0	0	0	0	0	0	0	0	0	0	0	0	0	0	0	0	0	0	0	0	0	0	0	0	0	0	0	0	0	0	0	0
MT1H	metallothionein 1H	GO:0071294 cellular response to zinc ion;GO:0071276 cellular response to cadmium ion;GO:0010043 response to zinc ion							1	0	0	0	0	1	0	0	0	0	0	0	0	0	0	0	0	0	0	0	0	0	0	0	0	0	0	0	0	0	0	0	0	0	0	0	0	0	0	0	0
MRE11A	MRE11 homolog, double strand break repair nuclease	GO:0032876 negative regulation of DNA endoreduplication;GO:0031860 telomeric 3' overhang formation;GO:0007095 mitotic G2 DNA damage checkpoint			Nucleoplasm(Enhanced)		(M258)PID BARD1 PATHWAY; (M84)PID ATM PATHWAY; (M236)PID DELTA NP63 PATHWAY	(M5925)HALLMARK E2F TARGETS	1	0	0	0	0	1	0	0	0	0	0	0	0	0	0	0	0	0	0	0	0	0	0	0	0	0	0	0	0	0	0	0	0	0	0	0	0	0	0	0	0
MOCS3	molybdenum cofactor synthesis 3	GO:0018192 enzyme active site formation via cysteine modification to L-cysteine persulfide;GO:0032324 molybdopterin cofactor biosynthetic process;GO:0002143 tRNA wobble position uridine thiolation		Enzymes/ENZYME proteins/Transferases					1	0	0	0	0	1	0	0	0	0	0	0	0	0	0	0	0	0	0	0	0	0	0	0	0	0	0	0	0	0	0	0	0	0	0	0	0	0	0	0	0
MGC39372	None	None	None	None	None	None	None	None	1	0	0	0	0	1	0	0	0	0	0	0	0	0	0	0	0	0	0	0	0	0	0	0	0	0	0	0	0	0	0	0	0	0	0	0	0	0	0	0	0
MFAP3L	microfibril associated protein 3 like								1	0	0	0	0	1	0	0	0	0	0	0	0	0	0	0	0	0	0	0	0	0	0	0	0	0	0	0	0	0	0	0	0	0	0	0	0	0	0	0	0
MAP2K6	mitogen-activated protein kinase kinase 6	GO:0032308 positive regulation of prostaglandin secretion;GO:0032306 regulation of prostaglandin secretion;GO:0032305 positive regulation of icosanoid secretion	STE Ser/Thr protein kinase family	Enzymes/{ENZYME proteins/Transferases,Kinases/STE Ser/Thr protein kinases}	Cytosol;Nucleus(Supported)		(M209)PID P38 GAMMA DELTA PATHWAY; (M267)PID ANTHRAX PATHWAY; (M20)PID P38 MKK3 6PATHWAY	(M5923)HALLMARK PI3K AKT MTOR SIGNALING	1	0	0	0	0	1	0	0	0	0	0	0	0	0	0	0	0	0	0	0	0	0	0	0	0	0	0	0	0	0	0	0	0	0	0	0	0	0	0	0	0
LOC389842	RAN binding protein 1 pseudogene								1	0	0	0	0	1	0	0	0	0	0	0	0	0	0	0	0	0	0	0	0	0	0	0	0	0	0	0	0	0	0	0	0	0	0	0	0	0	0	0	0
LOC389033	placenta specific 9 pseudogene 1								1	0	0	0	0	1	0	0	0	0	0	0	0	0	0	0	0	0	0	0	0	0	0	0	0	0	0	0	0	0	0	0	0	0	0	0	0	0	0	0	0
LOC100290630	SET pseudogene 10								1	0	0	0	0	1	0	0	0	0	0	0	0	0	0	0	0	0	0	0	0	0	0	0	0	0	0	0	0	0	0	0	0	0	0	0	0	0	0	0	0
LARGE	LARGE xylosyl- and glucuronyltransferase 1	GO:0035269 protein O-linked mannosylation;GO:0006688 glycosphingolipid biosynthetic process;GO:0006044 N-acetylglucosamine metabolic process						(M5909)HALLMARK MYOGENESIS; (M5907)HALLMARK ESTROGEN RESPONSE LATE; (M5891)HALLMARK HYPOXIA	1	0	0	0	0	1	0	0	0	0	0	0	0	0	0	0	0	0	0	0	0	0	0	0	0	0	0	0	0	0	0	0	0	0	0	0	0	0	0	0	0
KLHL34	kelch like family member 34	GO:0016567 protein ubiquitination;GO:0032446 protein modification by small protein conjugation;GO:0070647 protein modification by small protein conjugation or removal							1	0	0	0	0	1	0	0	0	0	0	0	0	0	0	0	0	0	0	0	0	0	0	0	0	0	0	0	0	0	0	0	0	0	0	0	0	0	0	0	0
KLHL12	kelch like family member 12	GO:0048208 COPII vesicle coating;GO:0048207 vesicle targeting, rough ER to cis-Golgi;GO:0014029 neural crest formation			Vesicles(Supported)Microtubule organizing center(Approved)		(M90)PID WNT CANONICAL PATHWAY		1	0	0	0	0	1	0	0	0	0	0	0	0	0	0	0	0	0	0	0	0	0	0	0	0	0	0	0	0	0	0	0	0	0	0	0	0	0	0	0	0
KLHDC10	kelch domain containing 10				Nucleoplasm(Approved)				1	0	0	0	0	1	0	0	0	0	0	0	0	0	0	0	0	0	0	0	0	0	0	0	0	0	0	0	0	0	0	0	0	0	0	0	0	0	0	0	0
KIAA1609	TBC/LysM-associated domain containing 1	GO:1903204 negative regulation of oxidative stress-induced neuron death;GO:1903203 regulation of oxidative stress-induced neuron death;GO:1903202 negative regulation of oxidative stress-induced cell death			Cytosol;Nucleoli;Nucleus(Approved)				1	0	0	0	0	1	0	0	0	0	0	0	0	0	0	0	0	0	0	0	0	0	0	0	0	0	0	0	0	0	0	0	0	0	0	0	0	0	0	0	0
ISM1	isthmin 1						(M5883)NABA SECRETED FACTORS; (M5885)NABA MATRISOME ASSOCIATED; (M5889)NABA MATRISOME		1	0	0	0	0	1	0	0	0	0	0	0	0	0	0	0	0	0	0	0	0	0	0	0	0	0	0	0	0	0	0	0	0	0	0	0	0	0	0	0	0
IQCC	IQ motif containing C				Vesicles(Supported)				1	0	0	0	0	1	0	0	0	0	0	0	0	0	0	0	0	0	0	0	0	0	0	0	0	0	0	0	0	0	0	0	0	0	0	0	0	0	0	0	0
IL1F6	interleukin 36 alpha	GO:0032755 positive regulation of interleukin-6 production;GO:0032675 regulation of interleukin-6 production;GO:0032635 interleukin-6 production					(M5883)NABA SECRETED FACTORS; (M5885)NABA MATRISOME ASSOCIATED; (M5889)NABA MATRISOME		1	0	0	0	0	1	0	0	0	0	0	0	0	0	0	0	0	0	0	0	0	0	0	0	0	0	0	0	0	0	0	0	0	0	0	0	0	0	0	0	0
IER3IP1	immediate early response 3 interacting protein 1	GO:2000269 regulation of fibroblast apoptotic process;GO:0044346 fibroblast apoptotic process;GO:0006888 ER to Golgi vesicle-mediated transport			Endoplasmic reticulum(Supported)				1	0	0	0	0	1	0	0	0	0	0	0	0	0	0	0	0	0	0	0	0	0	0	0	0	0	0	0	0	0	0	0	0	0	0	0	0	0	0	0	0
GPR172B	solute carrier family 52 member 1	GO:0032218 riboflavin transport;GO:0046718 viral entry into host cell;GO:0006771 riboflavin metabolic process							1	0	0	0	0	1	0	0	0	0	0	0	0	0	0	0	0	0	0	0	0	0	0	0	0	0	0	0	0	0	0	0	0	0	0	0	0	0	0	0	0
GABRA3	gamma-aminobutyric acid type A receptor alpha3 subunit	GO:1902476 chloride transmembrane transport;GO:0007214 gamma-aminobutyric acid signaling pathway;GO:0098661 inorganic anion transmembrane transport				Temazepam (Inhibitory extracellular ligand-gated ion channel activity);Butalbital (Inhibitory extracellular ligand-gated ion channel activity);Talbutal (Inhibitory extracellular ligand-gated ion channel activity);Pentobarbital (Inhibitory extracellular ligand-gated ion channel activity);Meprobamate (Inhibitory extracellular ligand-gated ion channel activity);Eszopiclone (Inhibitory extracellular …		(M5953)HALLMARK KRAS SIGNALING UP	1	0	0	0	0	1	0	0	0	0	0	0	0	0	0	0	0	0	0	0	0	0	0	0	0	0	0	0	0	0	0	0	0	0	0	0	0	0	0	0	0
FLJ42953	None	None	None	None	None	None	None	None	1	0	0	0	0	1	0	0	0	0	0	0	0	0	0	0	0	0	0	0	0	0	0	0	0	0	0	0	0	0	0	0	0	0	0	0	0	0	0	0	0
FLJ39632	None	None	None	None	None	None	None	None	1	0	0	0	0	1	0	0	0	0	0	0	0	0	0	0	0	0	0	0	0	0	0	0	0	0	0	0	0	0	0	0	0	0	0	0	0	0	0	0	0
FIGNL1	fidgetin like 1	GO:0010569 regulation of double-strand break repair via homologous recombination;GO:2000779 regulation of double-strand break repair;GO:2001243 negative regulation of intrinsic apoptotic signaling pathway							1	0	0	0	0	1	0	0	0	0	0	0	0	0	0	0	0	0	0	0	0	0	0	0	0	0	0	0	0	0	0	0	0	0	0	0	0	0	0	0	0
FBXO8	F-box protein 8	GO:0032012 regulation of ARF protein signal transduction;GO:0032011 ARF protein signal transduction;GO:0046578 regulation of Ras protein signal transduction			Cytosol;Nucleoplasm(Approved)		(M86)PID ARF6 PATHWAY		1	0	0	0	0	1	0	0	0	0	0	0	0	0	0	0	0	0	0	0	0	0	0	0	0	0	0	0	0	0	0	0	0	0	0	0	0	0	0	0	0
FANCC	Fanconi anemia complementation group C	GO:0019430 removal of superoxide radicals;GO:0071451 cellular response to superoxide;GO:0071450 cellular response to oxygen radical			Nucleoplasm(Supported)		(M258)PID BARD1 PATHWAY; (M1)PID FANCONI PATHWAY	(M5901)HALLMARK G2M CHECKPOINT	1	0	0	0	0	1	0	0	0	0	0	0	0	0	0	0	0	0	0	0	0	0	0	0	0	0	0	0	0	0	0	0	0	0	0	0	0	0	0	0	0
FAM7A1	ULK4 pseudogene 1								1	0	0	0	0	1	0	0	0	0	0	0	0	0	0	0	0	0	0	0	0	0	0	0	0	0	0	0	0	0	0	0	0	0	0	0	0	0	0	0	0
FAM179A	TOG array regulator of axonemal microtubules 2								1	0	0	0	0	1	0	0	0	0	0	0	0	0	0	0	0	0	0	0	0	0	0	0	0	0	0	0	0	0	0	0	0	0	0	0	0	0	0	0	0
FAM120C	family with sequence similarity 120C				Nuclear speckles(Approved)				1	0	0	0	0	1	0	0	0	0	0	0	0	0	0	0	0	0	0	0	0	0	0	0	0	0	0	0	0	0	0	0	0	0	0	0	0	0	0	0	0
EPB41L4A	erythrocyte membrane protein band 4.1 like 4A	GO:0031032 actomyosin structure organization;GO:0030036 actin cytoskeleton organization;GO:0030029 actin filament-based process			Nucleoplasm;Plasma membrane(Approved)				1	0	0	0	0	1	0	0	0	0	0	0	0	0	0	0	0	0	0	0	0	0	0	0	0	0	0	0	0	0	0	0	0	0	0	0	0	0	0	0	0
ENST00000342688	None	None	None	None	None	None	None	None	1	0	0	0	0	1	0	0	0	0	0	0	0	0	0	0	0	0	0	0	0	0	0	0	0	0	0	0	0	0	0	0	0	0	0	0	0	0	0	0	0
DSC1	desmocollin 1	GO:0070268 cornification;GO:0043312 neutrophil degranulation;GO:0031424 keratinization						(M5915)HALLMARK APICAL JUNCTION	1	0	0	0	0	1	0	0	0	0	0	0	0	0	0	0	0	0	0	0	0	0	0	0	0	0	0	0	0	0	0	0	0	0	0	0	0	0	0	0	0
DKK3	dickkopf WNT signaling pathway inhibitor 3	GO:2000065 negative regulation of cortisol biosynthetic process;GO:0032348 negative regulation of aldosterone biosynthetic process;GO:0032345 negative regulation of aldosterone metabolic process			Vesicles(Approved)		(M17761)ST WNT BETA CATENIN PATHWAY		1	0	0	0	0	1	0	0	0	0	0	0	0	0	0	0	0	0	0	0	0	0	0	0	0	0	0	0	0	0	0	0	0	0	0	0	0	0	0	0	0
DHFRL1	dihydrofolate reductase 2	GO:0046105 thymidine biosynthetic process;GO:0046126 pyrimidine deoxyribonucleoside biosynthetic process;GO:0046120 deoxyribonucleoside biosynthetic process		Enzymes/ENZYME proteins/Oxidoreductases	Mitochondria(Supported)	5-Chloryl-2,4,6-Quinazolinetriamine (Nadp binding);5-[4-Tert-Butylphenylsulfanyl]-2,4-Quinazolinediamine (Nadp binding);5-(4-Morpholin-4-Yl-Phenylsulfanyl)-2,4-Quinazolinediamine (Nadp binding);5-(4-Methoxyphenoxy)-2,4-Quinazolinediamine (Nadp binding);5-Phenylsulfanyl-2,4-Quinazolinediamine (Nadp binding);5-[(4-Methylphenyl)Sulfanyl]-2,4-Quinazolinediamine (Nadp binding);7-(1-ETHYL-PROPYL)-7H-PY…			1	0	0	0	0	1	0	0	0	0	0	0	0	0	0	0	0	0	0	0	0	0	0	0	0	0	0	0	0	0	0	0	0	0	0	0	0	0	0	0	0
DEC1	basic helix-loop-helix family member e40	GO:0043153 entrainment of circadian clock by photoperiod;GO:0009649 entrainment of circadian clock;GO:0009648 photoperiodism		Transcription factors/Basic domains	Nuclear bodies(Supported)		(M95)PID CIRCADIAN PATHWAY; (M44)PID HIF2PATHWAY; (M255)PID HIF1 TFPATHWAY	(M5942)HALLMARK UV RESPONSE DN; (M5924)HALLMARK MTORC1 SIGNALING; (M5947)HALLMARK IL2 STAT5 SIGNALING	1	0	0	0	0	1	0	0	0	0	0	0	0	0	0	0	0	0	0	0	0	0	0	0	0	0	0	0	0	0	0	0	0	0	0	0	0	0	0	0	0
DCAF4	DDB1 and CUL4 associated factor 4	GO:0043687 post-translational protein modification;GO:0008380 RNA splicing;GO:0016567 protein ubiquitination			Nucleoplasm(Approved)				1	0	0	0	0	1	0	0	0	0	0	0	0	0	0	0	0	0	0	0	0	0	0	0	0	0	0	0	0	0	0	0	0	0	0	0	0	0	0	0	0
CYP1B1	cytochrome P450 family 1 subfamily B member 1	GO:0061304 retinal blood vessel morphogenesis;GO:0097267 omega-hydroxylase P450 pathway;GO:0002930 trabecular meshwork development		Enzymes/ENZYME proteins/Oxidoreductases	Mitochondria(Uncertain)	2-Methoxyestradiol (Oxygen binding)			1	0	0	0	0	1	0	0	0	0	0	0	0	0	0	0	0	0	0	0	0	0	0	0	0	0	0	0	0	0	0	0	0	0	0	0	0	0	0	0	0
CU678379	None	None	None	None	None	None	None	None	1	0	0	0	0	1	0	0	0	0	0	0	0	0	0	0	0	0	0	0	0	0	0	0	0	0	0	0	0	0	0	0	0	0	0	0	0	0	0	0	0
CTSB	cathepsin B	GO:0046697 decidualization;GO:0046718 viral entry into host cell;GO:0002224 toll-like receptor signaling pathway		Enzymes/{ENZYME proteins/Hydrolases,Peptidases/Cysteine-type peptidases}	Nucleoli;Vesicles(Supported)	2-Aminoethanimidic Acid (Proteoglycan binding);3-Amino-4-Oxybenzyl-2-Butanone (Proteoglycan binding);3-Methylphenylalanine (Proteoglycan binding);N-(3-Propylcarbamoyloxirane-2-Carbonyl)-Isoleucyl-Proline (Proteoglycan binding);2-Pyridinethiol (Proteoglycan binding);Diphenylacetic Acid (Proteoglycan binding);N-[1-Hydroxycarboxyethyl-Carbonyl]Leucylamino-2-Methyl-Butane (Proteoglycan binding);N-{[(…	(M3468)NABA ECM REGULATORS; (M5885)NABA MATRISOME ASSOCIATED; (M5889)NABA MATRISOME	(M5946)HALLMARK COAGULATION; (M5921)HALLMARK COMPLEMENT; (M5945)HALLMARK HEME METABOLISM	1	0	0	0	0	1	0	0	0	0	0	0	0	0	0	0	0	0	0	0	0	0	0	0	0	0	0	0	0	0	0	0	0	0	0	0	0	0	0	0	0
CNTNAP2	contactin associated protein like 2	GO:0071109 superior temporal gyrus development;GO:0045163 clustering of voltage-gated potassium channels;GO:0042297 vocal learning							1	0	0	0	0	1	0	0	0	0	0	0	0	0	0	0	0	0	0	0	0	0	0	0	0	0	0	0	0	0	0	0	0	0	0	0	0	0	0	0	0
CNKSR1	connector enhancer of kinase suppressor of Ras 1	GO:0007266 Rho protein signal transduction;GO:0007265 Ras protein signal transduction;GO:0007169 transmembrane receptor protein tyrosine kinase signaling pathway			Cytosol(Approved)		(M182)PID IL3 PATHWAY		1	0	0	0	0	1	0	0	0	0	0	0	0	0	0	0	0	0	0	0	0	0	0	0	0	0	0	0	0	0	0	0	0	0	0	0	0	0	0	0	0
CMTM4	CKLF like MARVEL transmembrane domain containing 4	GO:0010469 regulation of receptor activity;GO:0006935 chemotaxis;GO:0042330 taxis			Golgi apparatus;Plasma membrane;Vesicles(Approved)				1	0	0	0	0	1	0	0	0	0	0	0	0	0	0	0	0	0	0	0	0	0	0	0	0	0	0	0	0	0	0	0	0	0	0	0	0	0	0	0	0
CDK9	cyclin dependent kinase 9	GO:1903839 positive regulation of mRNA 3'-UTR binding;GO:2001168 positive regulation of histone H2B ubiquitination;GO:1903837 regulation of mRNA 3'-UTR binding	CMGC Ser/Thr protein kinase family	Enzymes/{ENZYME proteins/Transferases,Kinases/CMGC Ser/Thr protein kinases}	Cytoplasmic bodies;Nucleoplasm(Approved)	Flavopiridol (Transcription regulatory region dna binding)		(M5896)HALLMARK TGF BETA SIGNALING	1	0	0	0	0	1	0	0	0	0	0	0	0	0	0	0	0	0	0	0	0	0	0	0	0	0	0	0	0	0	0	0	0	0	0	0	0	0	0	0	0
CDK7	cyclin dependent kinase 7	GO:0006294 nucleotide-excision repair, preincision complex assembly;GO:0006370 7-methylguanosine mRNA capping;GO:0030521 androgen receptor signaling pathway	CMGC Ser/Thr protein kinase family	Enzymes/{ENZYME proteins/Transferases,Kinases/CMGC Ser/Thr protein kinases}		Phosphonothreonine (Transcription coactivator activity);Flavopiridol (Transcription coactivator activity)	(M10154)SA G2 AND M PHASES; (M207)PID RETINOIC ACID PATHWAY	(M5949)HALLMARK PEROXISOME	1	0	0	0	0	1	0	0	0	0	0	0	0	0	0	0	0	0	0	0	0	0	0	0	0	0	0	0	0	0	0	0	0	0	0	0	0	0	0	0	0
CDCA7L	cell division cycle associated 7 like	GO:0008284 positive regulation of cell proliferation;GO:0042127 regulation of cell proliferation;GO:0008283 cell proliferation			Cytosol;Nucleoli;Nucleus(Supported)				1	0	0	0	0	1	0	0	0	0	0	0	0	0	0	0	0	0	0	0	0	0	0	0	0	0	0	0	0	0	0	0	0	0	0	0	0	0	0	0	0
CAPN8	calpain 8	GO:0007586 digestion;GO:0006508 proteolysis;GO:0019538 protein metabolic process		Enzymes/{ENZYME proteins/Hydrolases,Peptidases/Cysteine-type peptidases}	Nuclear membrane;Nucleoplasm;Vesicles(Approved)				1	0	0	0	0	1	0	0	0	0	0	0	0	0	0	0	0	0	0	0	0	0	0	0	0	0	0	0	0	0	0	0	0	0	0	0	0	0	0	0	0
C5AR1	complement C5a receptor 1	GO:0038178 complement component C5a signaling pathway;GO:0010759 positive regulation of macrophage chemotaxis;GO:0090023 positive regulation of neutrophil chemotaxis		CD markers;G-protein coupled receptors/{Chemokines and chemotactic factors receptors,GPCRs excl olfactory receptors}				(M5932)HALLMARK INFLAMMATORY RESPONSE	1	0	0	0	0	1	0	0	0	0	0	0	0	0	0	0	0	0	0	0	0	0	0	0	0	0	0	0	0	0	0	0	0	0	0	0	0	0	0	0	0
C21orf63	eva-1 homolog C	GO:0008150 biological_process							1	0	0	0	0	1	0	0	0	0	0	0	0	0	0	0	0	0	0	0	0	0	0	0	0	0	0	0	0	0	0	0	0	0	0	0	0	0	0	0	0
C20orf7	NADH:ubiquinone oxidoreductase complex assembly factor 5	GO:0030961 peptidyl-arginine hydroxylation;GO:0032981 mitochondrial respiratory chain complex I assembly;GO:0010257 NADH dehydrogenase complex assembly							1	0	0	0	0	1	0	0	0	0	0	0	0	0	0	0	0	0	0	0	0	0	0	0	0	0	0	0	0	0	0	0	0	0	0	0	0	0	0	0	0
C2	complement C2	GO:2000427 positive regulation of apoptotic cell clearance;GO:2000425 regulation of apoptotic cell clearance;GO:0006958 complement activation, classical pathway		Enzymes/{ENZYME proteins/Hydrolases,Peptidases/Serine-type peptidases}				(M5946)HALLMARK COAGULATION; (M5950)HALLMARK ALLOGRAFT REJECTION; (M5921)HALLMARK COMPLEMENT	1	0	0	0	0	1	0	0	0	0	0	0	0	0	0	0	0	0	0	0	0	0	0	0	0	0	0	0	0	0	0	0	0	0	0	0	0	0	0	0	0
C19orf57	chromosome 19 open reading frame 57	GO:0007275 multicellular organism development;GO:0048856 anatomical structure development;GO:0032502 developmental process			Nucleoplasm(Approved)				1	0	0	0	0	1	0	0	0	0	0	0	0	0	0	0	0	0	0	0	0	0	0	0	0	0	0	0	0	0	0	0	0	0	0	0	0	0	0	0	0
C12orf52	RBPJ interacting and tubulin associated 1	GO:0045746 negative regulation of Notch signaling pathway;GO:0008593 regulation of Notch signaling pathway;GO:0000122 negative regulation of transcription from RNA polymerase II promoter			Nucleus(Supported)				1	0	0	0	0	1	0	0	0	0	0	0	0	0	0	0	0	0	0	0	0	0	0	0	0	0	0	0	0	0	0	0	0	0	0	0	0	0	0	0	0
BU602485	None	None	None	None	None	None	None	None	1	0	0	0	0	1	0	0	0	0	0	0	0	0	0	0	0	0	0	0	0	0	0	0	0	0	0	0	0	0	0	0	0	0	0	0	0	0	0	0	0
BM984383	None	None	None	None	None	None	None	None	1	0	0	0	0	1	0	0	0	0	0	0	0	0	0	0	0	0	0	0	0	0	0	0	0	0	0	0	0	0	0	0	0	0	0	0	0	0	0	0	0
BC092452	None	None	None	None	None	None	None	None	1	0	0	0	0	1	0	0	0	0	0	0	0	0	0	0	0	0	0	0	0	0	0	0	0	0	0	0	0	0	0	0	0	0	0	0	0	0	0	0	0
BC008795	None	None	None	None	None	None	None	None	1	0	0	0	0	1	0	0	0	0	0	0	0	0	0	0	0	0	0	0	0	0	0	0	0	0	0	0	0	0	0	0	0	0	0	0	0	0	0	0	0
ARID4B	AT-rich interaction domain 4B	GO:0097368 establishment of Sertoli cell barrier;GO:0034773 histone H4-K20 trimethylation;GO:0036124 histone H3-K9 trimethylation		Transcription factors/Helix-turn-helix domains	Nucleoplasm;Vesicles(Approved)			(M5896)HALLMARK TGF BETA SIGNALING	1	0	0	0	0	1	0	0	0	0	0	0	0	0	0	0	0	0	0	0	0	0	0	0	0	0	0	0	0	0	0	0	0	0	0	0	0	0	0	0	0
ANKRD44	ankyrin repeat domain 44				Mitochondria;Nuclear speckles(Approved)				1	0	0	0	0	1	0	0	0	0	0	0	0	0	0	0	0	0	0	0	0	0	0	0	0	0	0	0	0	0	0	0	0	0	0	0	0	0	0	0	0
AK124192	None	None	None	None	None	None	None	None	1	0	0	0	0	1	0	0	0	0	0	0	0	0	0	0	0	0	0	0	0	0	0	0	0	0	0	0	0	0	0	0	0	0	0	0	0	0	0	0	0
AK026192	None	None	None	None	None	None	None	None	1	0	0	0	0	1	0	0	0	0	0	0	0	0	0	0	0	0	0	0	0	0	0	0	0	0	0	0	0	0	0	0	0	0	0	0	0	0	0	0	0
AK000085	None	None	None	None	None	None	None	None	1	0	0	0	0	1	0	0	0	0	0	0	0	0	0	0	0	0	0	0	0	0	0	0	0	0	0	0	0	0	0	0	0	0	0	0	0	0	0	0	0
AGMAT	agmatinase	GO:0033388 putrescine biosynthetic process from arginine;GO:0097055 agmatine biosynthetic process;GO:0008295 spermidine biosynthetic process		Enzymes/ENZYME proteins/Hydrolases					1	0	0	0	0	1	0	0	0	0	0	0	0	0	0	0	0	0	0	0	0	0	0	0	0	0	0	0	0	0	0	0	0	0	0	0	0	0	0	0	0
AF343007	None	None	None	None	None	None	None	None	1	0	0	0	0	1	0	0	0	0	0	0	0	0	0	0	0	0	0	0	0	0	0	0	0	0	0	0	0	0	0	0	0	0	0	0	0	0	0	0	0
ADPRHL1	ADP-ribosylhydrolase like 1	GO:0051725 protein de-ADP-ribosylation;GO:0031338 regulation of vesicle fusion;GO:0090630 activation of GTPase activity			Nucleoplasm(Approved)				1	0	0	0	0	1	0	0	0	0	0	0	0	0	0	0	0	0	0	0	0	0	0	0	0	0	0	0	0	0	0	0	0	0	0	0	0	0	0	0	0
ADORA3	adenosine A3 receptor	GO:0001973 adenosine receptor signaling pathway;GO:0035588 G-protein coupled purinergic receptor signaling pathway;GO:0032088 negative regulation of NF-kappaB transcription factor activity		G-protein coupled receptors/{Adenosine and adenine nucleotide receptors,GPCRs excl olfactory receptors}		Adenosine (G-protein coupled adenosine receptor activity);Enprofylline (G-protein coupled adenosine receptor activity);Aminophylline (G-protein coupled adenosine receptor activity);CF-101 (G-protein coupled adenosine receptor activity)			1	0	0	0	0	1	0	0	0	0	0	0	0	0	0	0	0	0	0	0	0	0	0	0	0	0	0	0	0	0	0	0	0	0	0	0	0	0	0	0	0
A_32_P84333	None	None	None	None	None	None	None	None	1	0	0	0	0	1	0	0	0	0	0	0	0	0	0	0	0	0	0	0	0	0	0	0	0	0	0	0	0	0	0	0	0	0	0	0	0	0	0	0	0
A_32_P49854	None	None	None	None	None	None	None	None	1	0	0	0	0	1	0	0	0	0	0	0	0	0	0	0	0	0	0	0	0	0	0	0	0	0	0	0	0	0	0	0	0	0	0	0	0	0	0	0	0
A_32_P217271	None	None	None	None	None	None	None	None	1	0	0	0	0	1	0	0	0	0	0	0	0	0	0	0	0	0	0	0	0	0	0	0	0	0	0	0	0	0	0	0	0	0	0	0	0	0	0	0	0
A_32_P203998	None	None	None	None	None	None	None	None	1	0	0	0	0	1	0	0	0	0	0	0	0	0	0	0	0	0	0	0	0	0	0	0	0	0	0	0	0	0	0	0	0	0	0	0	0	0	0	0	0
A_32_P202587	None	None	None	None	None	None	None	None	1	0	0	0	0	1	0	0	0	0	0	0	0	0	0	0	0	0	0	0	0	0	0	0	0	0	0	0	0	0	0	0	0	0	0	0	0	0	0	0	0
A_32_P186710	None	None	None	None	None	None	None	None	1	0	0	0	0	1	0	0	0	0	0	0	0	0	0	0	0	0	0	0	0	0	0	0	0	0	0	0	0	0	0	0	0	0	0	0	0	0	0	0	0
A_32_P115043	None	None	None	None	None	None	None	None	1	0	0	0	0	1	0	0	0	0	0	0	0	0	0	0	0	0	0	0	0	0	0	0	0	0	0	0	0	0	0	0	0	0	0	0	0	0	0	0	0
A_32_P11058	None	None	None	None	None	None	None	None	1	0	0	0	0	1	0	0	0	0	0	0	0	0	0	0	0	0	0	0	0	0	0	0	0	0	0	0	0	0	0	0	0	0	0	0	0	0	0	0	0
A_24_P99984	None	None	None	None	None	None	None	None	1	0	0	0	0	1	0	0	0	0	0	0	0	0	0	0	0	0	0	0	0	0	0	0	0	0	0	0	0	0	0	0	0	0	0	0	0	0	0	0	0
A_24_P923395	None	None	None	None	None	None	None	None	1	0	0	0	0	1	0	0	0	0	0	0	0	0	0	0	0	0	0	0	0	0	0	0	0	0	0	0	0	0	0	0	0	0	0	0	0	0	0	0	0
A_24_P917971	None	None	None	None	None	None	None	None	1	0	0	0	0	1	0	0	0	0	0	0	0	0	0	0	0	0	0	0	0	0	0	0	0	0	0	0	0	0	0	0	0	0	0	0	0	0	0	0	0
A_24_P683413	None	None	None	None	None	None	None	None	1	0	0	0	0	1	0	0	0	0	0	0	0	0	0	0	0	0	0	0	0	0	0	0	0	0	0	0	0	0	0	0	0	0	0	0	0	0	0	0	0
A_24_P626812	None	None	None	None	None	None	None	None	1	0	0	0	0	1	0	0	0	0	0	0	0	0	0	0	0	0	0	0	0	0	0	0	0	0	0	0	0	0	0	0	0	0	0	0	0	0	0	0	0
A_24_P366768	None	None	None	None	None	None	None	None	1	0	0	0	0	1	0	0	0	0	0	0	0	0	0	0	0	0	0	0	0	0	0	0	0	0	0	0	0	0	0	0	0	0	0	0	0	0	0	0	0
A_24_P272653	None	None	None	None	None	None	None	None	1	0	0	0	0	1	0	0	0	0	0	0	0	0	0	0	0	0	0	0	0	0	0	0	0	0	0	0	0	0	0	0	0	0	0	0	0	0	0	0	0
A_24_P24806	None	None	None	None	None	None	None	None	1	0	0	0	0	1	0	0	0	0	0	0	0	0	0	0	0	0	0	0	0	0	0	0	0	0	0	0	0	0	0	0	0	0	0	0	0	0	0	0	0
A_24_P247454	None	None	None	None	None	None	None	None	1	0	0	0	0	1	0	0	0	0	0	0	0	0	0	0	0	0	0	0	0	0	0	0	0	0	0	0	0	0	0	0	0	0	0	0	0	0	0	0	0
A_24_P246591	None	None	None	None	None	None	None	None	1	0	0	0	0	1	0	0	0	0	0	0	0	0	0	0	0	0	0	0	0	0	0	0	0	0	0	0	0	0	0	0	0	0	0	0	0	0	0	0	0
A_24_P204374	None	None	None	None	None	None	None	None	1	0	0	0	0	1	0	0	0	0	0	0	0	0	0	0	0	0	0	0	0	0	0	0	0	0	0	0	0	0	0	0	0	0	0	0	0	0	0	0	0
A_24_P118813	None	None	None	None	None	None	None	None	1	0	0	0	0	1	0	0	0	0	0	0	0	0	0	0	0	0	0	0	0	0	0	0	0	0	0	0	0	0	0	0	0	0	0	0	0	0	0	0	0
A_23_P72330	None	None	None	None	None	None	None	None	1	0	0	0	0	1	0	0	0	0	0	0	0	0	0	0	0	0	0	0	0	0	0	0	0	0	0	0	0	0	0	0	0	0	0	0	0	0	0	0	0
A_23_P61068	None	None	None	None	None	None	None	None	1	0	0	0	0	1	0	0	0	0	0	0	0	0	0	0	0	0	0	0	0	0	0	0	0	0	0	0	0	0	0	0	0	0	0	0	0	0	0	0	0
ZNF19	zinc finger protein 19	GO:0006355 regulation of transcription, DNA-templated;GO:1903506 regulation of nucleic acid-templated transcription;GO:0006351 transcription, DNA-templated		Transcription factors/Zinc-coordinating DNA-binding domains	Mitochondria(Approved)				2	1	0	0	1	0	0	0	0	0	0	0	0	0	0	0	0	0	0	0	0	0	0	0	0	0	0	0	0	0	0	0	0	0	0	0	0	0	0	0	0
A_32_P36905	None	None	None	None	None	None	None	None	2	1	0	0	1	0	0	0	0	0	0	0	0	0	0	0	0	0	0	0	0	0	0	0	0	0	0	0	0	0	0	0	0	0	0	0	0	0	0	0	0
ZXDA	zinc finger, X-linked, duplicated A	GO:0045893 positive regulation of transcription, DNA-templated;GO:1903508 positive regulation of nucleic acid-templated transcription;GO:1902680 positive regulation of RNA biosynthetic process		Transcription factors/Zinc-coordinating DNA-binding domains	Nucleoplasm(Approved)				1	0	0	0	1	0	0	0	0	0	0	0	0	0	0	0	0	0	0	0	0	0	0	0	0	0	0	0	0	0	0	0	0	0	0	0	0	0	0	0	0
ZRANB1	zinc finger RANBP2-type containing 1	GO:0071947 protein deubiquitination involved in ubiquitin-dependent protein catabolic process;GO:1990168 protein K33-linked deubiquitination;GO:0035523 protein K29-linked deubiquitination		Enzymes/{ENZYME proteins/Hydrolases,Peptidases/Cysteine-type peptidases}	Cytosol;Nucleoplasm(Supported)				1	0	0	0	1	0	0	0	0	0	0	0	0	0	0	0	0	0	0	0	0	0	0	0	0	0	0	0	0	0	0	0	0	0	0	0	0	0	0	0	0
ZNRF1	zinc and ring finger 1	GO:0070936 protein K48-linked ubiquitination;GO:0043161 proteasome-mediated ubiquitin-dependent protein catabolic process;GO:0000209 protein polyubiquitination		Enzymes/ENZYME proteins/Transferases					1	0	0	0	1	0	0	0	0	0	0	0	0	0	0	0	0	0	0	0	0	0	0	0	0	0	0	0	0	0	0	0	0	0	0	0	0	0	0	0	0
ZNF471	zinc finger protein 471	GO:0006355 regulation of transcription, DNA-templated;GO:1903506 regulation of nucleic acid-templated transcription;GO:0006351 transcription, DNA-templated		Transcription factors/Zinc-coordinating DNA-binding domains	Nucleus(Supported)				1	0	0	0	1	0	0	0	0	0	0	0	0	0	0	0	0	0	0	0	0	0	0	0	0	0	0	0	0	0	0	0	0	0	0	0	0	0	0	0	0
WDR35	WD repeat domain 35	GO:1905705 cellular response to paclitaxel;GO:1901555 response to paclitaxel;GO:0035735 intraciliary transport involved in cilium assembly							1	0	0	0	1	0	0	0	0	0	0	0	0	0	0	0	0	0	0	0	0	0	0	0	0	0	0	0	0	0	0	0	0	0	0	0	0	0	0	0	0
WDR19	WD repeat domain 19	GO:0035735 intraciliary transport involved in cilium assembly;GO:0035721 intraciliary retrograde transport;GO:0060831 smoothened signaling pathway involved in dorsal/ventral neural tube patterning			Nuclear bodies;Nucleoplasm(Approved)				1	0	0	0	1	0	0	0	0	0	0	0	0	0	0	0	0	0	0	0	0	0	0	0	0	0	0	0	0	0	0	0	0	0	0	0	0	0	0	0	0
VPS4A	vacuolar protein sorting 4 homolog A	GO:1903774 positive regulation of viral budding via host ESCRT complex;GO:1902188 positive regulation of viral release from host cell;GO:1903772 regulation of viral budding via host ESCRT complex		Enzymes/ENZYME proteins/Hydrolases			(M124)PID CXCR4 PATHWAY		1	0	0	0	1	0	0	0	0	0	0	0	0	0	0	0	0	0	0	0	0	0	0	0	0	0	0	0	0	0	0	0	0	0	0	0	0	0	0	0	0
VEGFA	vascular endothelial growth factor A	GO:0090190 positive regulation of branching involved in ureteric bud morphogenesis;GO:1902336 positive regulation of retinal ganglion cell axon guidance;GO:0090189 regulation of branching involved in ureteric bud morphogenesis		RAS pathway related proteins		Bevacizumab (Vascular endothelial growth factor receptor binding);Minocycline (Vascular endothelial growth factor receptor binding);Gliclazide (Vascular endothelial growth factor receptor binding);Carvedilol (Vascular endothelial growth factor receptor binding);Ranibizumab (Vascular endothelial growth factor receptor binding);Pyroglutamic Acid (Vascular endothelial growth factor receptor binding)…	(M137)PID VEGF VEGFR PATHWAY; (M103)PID S1P S1P1 PATHWAY; (M118)PID INTEGRIN A9B1 PATHWAY	(M5919)HALLMARK HEDGEHOG SIGNALING; (M5944)HALLMARK ANGIOGENESIS; (M5922)HALLMARK UNFOLDED PROTEIN RESPONSE	1	0	0	0	1	0	0	0	0	0	0	0	0	0	0	0	0	0	0	0	0	0	0	0	0	0	0	0	0	0	0	0	0	0	0	0	0	0	0	0	0
USP47	ubiquitin specific peptidase 47	GO:1902230 negative regulation of intrinsic apoptotic signaling pathway in response to DNA damage;GO:0035520 monoubiquitinated protein deubiquitination;GO:0043154 negative regulation of cysteine-type endopeptidase activity involved in apoptotic process		Enzymes/{ENZYME proteins/Hydrolases,Peptidases/Cysteine-type peptidases}	Intermediate filaments(Approved)				1	0	0	0	1	0	0	0	0	0	0	0	0	0	0	0	0	0	0	0	0	0	0	0	0	0	0	0	0	0	0	0	0	0	0	0	0	0	0	0	0
UBTD2	ubiquitin domain containing 2								1	0	0	0	1	0	0	0	0	0	0	0	0	0	0	0	0	0	0	0	0	0	0	0	0	0	0	0	0	0	0	0	0	0	0	0	0	0	0	0	0
UBAC1	UBA domain containing 1	GO:0016567 protein ubiquitination;GO:0032446 protein modification by small protein conjugation;GO:0070647 protein modification by small protein conjugation or removal			Cytosol(Supported)Golgi apparatus;Plasma membrane(Approved)			(M5945)HALLMARK HEME METABOLISM	1	0	0	0	1	0	0	0	0	0	0	0	0	0	0	0	0	0	0	0	0	0	0	0	0	0	0	0	0	0	0	0	0	0	0	0	0	0	0	0	0
TUBGCP5	tubulin gamma complex associated protein 5	GO:0051415 interphase microtubule nucleation by interphase microtubule organizing center;GO:0051418 microtubule nucleation by microtubule organizing center;GO:0007020 microtubule nucleation			Centrosome;Cytosol(Supported)			(M5893)HALLMARK MITOTIC SPINDLE	1	0	0	0	1	0	0	0	0	0	0	0	0	0	0	0	0	0	0	0	0	0	0	0	0	0	0	0	0	0	0	0	0	0	0	0	0	0	0	0	0
TSPAN13	tetraspanin 13	GO:1903169 regulation of calcium ion transmembrane transport;GO:0051924 regulation of calcium ion transport;GO:0070588 calcium ion transmembrane transport			Nucleus(Approved)			(M5907)HALLMARK ESTROGEN RESPONSE LATE; (M5953)HALLMARK KRAS SIGNALING UP	1	0	0	0	1	0	0	0	0	0	0	0	0	0	0	0	0	0	0	0	0	0	0	0	0	0	0	0	0	0	0	0	0	0	0	0	0	0	0	0	0
TRIM62	tripartite motif containing 62	GO:1902186 regulation of viral release from host cell;GO:0046596 regulation of viral entry into host cell;GO:0019076 viral release from host cell		Enzymes/ENZYME proteins/Transferases	Focal adhesion sites;Vesicles(Approved)				1	0	0	0	1	0	0	0	0	0	0	0	0	0	0	0	0	0	0	0	0	0	0	0	0	0	0	0	0	0	0	0	0	0	0	0	0	0	0	0	0
TNK1	tyrosine kinase non receptor 1	GO:0046580 negative regulation of Ras protein signal transduction;GO:0038083 peptidyl-tyrosine autophosphorylation;GO:0051058 negative regulation of small GTPase mediated signal transduction	Tyr protein kinase family	Enzymes/{ENZYME proteins/Transferases,Kinases/Tyr protein kinases}	Cell Junctions(Approved)				1	0	0	0	1	0	0	0	0	0	0	0	0	0	0	0	0	0	0	0	0	0	0	0	0	0	0	0	0	0	0	0	0	0	0	0	0	0	0	0	0
TMEM220	transmembrane protein 220				Nucleoplasm(Uncertain)				1	0	0	0	1	0	0	0	0	0	0	0	0	0	0	0	0	0	0	0	0	0	0	0	0	0	0	0	0	0	0	0	0	0	0	0	0	0	0	0	0
TMEM159	transmembrane protein 159				Vesicles(Approved)				1	0	0	0	1	0	0	0	0	0	0	0	0	0	0	0	0	0	0	0	0	0	0	0	0	0	0	0	0	0	0	0	0	0	0	0	0	0	0	0	0
TMC2	transmembrane channel like 2	GO:0060005 vestibular reflex;GO:0050910 detection of mechanical stimulus involved in sensory perception of sound;GO:1903169 regulation of calcium ion transmembrane transport							1	0	0	0	1	0	0	0	0	0	0	0	0	0	0	0	0	0	0	0	0	0	0	0	0	0	0	0	0	0	0	0	0	0	0	0	0	0	0	0	0
TIA1	TIA1 cytotoxic granule associated RNA binding protein	GO:1903608 protein localization to cytoplasmic stress granule;GO:1904037 positive regulation of epithelial cell apoptotic process;GO:0042036 negative regulation of cytokine biosynthetic process			Cytosol;Nucleoplasm(Supported)				1	0	0	0	1	0	0	0	0	0	0	0	0	0	0	0	0	0	0	0	0	0	0	0	0	0	0	0	0	0	0	0	0	0	0	0	0	0	0	0	0
TDRKH	tudor and KH domain containing	GO:0043046 DNA methylation involved in gamete generation;GO:0034587 piRNA metabolic process;GO:0006306 DNA methylation			Centrosome;Cytosol(Approved)				1	0	0	0	1	0	0	0	0	0	0	0	0	0	0	0	0	0	0	0	0	0	0	0	0	0	0	0	0	0	0	0	0	0	0	0	0	0	0	0	0
STARD5	StAR related lipid transfer domain containing 5	GO:0070508 cholesterol import;GO:0015721 bile acid and bile salt transport;GO:0035376 sterol import			Cytosol;Vesicles(Approved)				1	0	0	0	1	0	0	0	0	0	0	0	0	0	0	0	0	0	0	0	0	0	0	0	0	0	0	0	0	0	0	0	0	0	0	0	0	0	0	0	0
SSR3	signal sequence receptor subunit 3	GO:0006614 SRP-dependent cotranslational protein targeting to membrane;GO:0006613 cotranslational protein targeting to membrane;GO:0045047 protein targeting to ER			Cytosol(Uncertain)			(M5934)HALLMARK XENOBIOTIC METABOLISM	1	0	0	0	1	0	0	0	0	0	0	0	0	0	0	0	0	0	0	0	0	0	0	0	0	0	0	0	0	0	0	0	0	0	0	0	0	0	0	0	0
SNTB1	syntrophin beta 1	GO:0006936 muscle contraction;GO:0003012 muscle system process;GO:0003008 system process						(M5930)HALLMARK EPITHELIAL MESENCHYMAL TRANSITION	1	0	0	0	1	0	0	0	0	0	0	0	0	0	0	0	0	0	0	0	0	0	0	0	0	0	0	0	0	0	0	0	0	0	0	0	0	0	0	0	0
SLC35A3	solute carrier family 35 member A3	GO:1990569 UDP-N-acetylglucosamine transmembrane transport;GO:0090481 pyrimidine nucleotide-sugar transmembrane transport;GO:0006047 UDP-N-acetylglucosamine metabolic process		Transporters/Electrochemical Potential-driven transporters				(M5937)HALLMARK GLYCOLYSIS	1	0	0	0	1	0	0	0	0	0	0	0	0	0	0	0	0	0	0	0	0	0	0	0	0	0	0	0	0	0	0	0	0	0	0	0	0	0	0	0	0
SH2D6	SH2 domain containing 6	GO:0007169 transmembrane receptor protein tyrosine kinase signaling pathway;GO:0007167 enzyme linked receptor protein signaling pathway;GO:0009967 positive regulation of signal transduction							1	0	0	0	1	0	0	0	0	0	0	0	0	0	0	0	0	0	0	0	0	0	0	0	0	0	0	0	0	0	0	0	0	0	0	0	0	0	0	0	0
SERINC2	serine incorporator 2	GO:0015825 L-serine transport;GO:0032329 serine transport;GO:1904219 positive regulation of CDP-diacylglycerol-serine O-phosphatidyltransferase activity							1	0	0	0	1	0	0	0	0	0	0	0	0	0	0	0	0	0	0	0	0	0	0	0	0	0	0	0	0	0	0	0	0	0	0	0	0	0	0	0	0
RELA	RELA proto-oncogene, NF-kB subunit	GO:0070431 nucleotide-binding oligomerization domain containing 2 signaling pathway;GO:0014040 positive regulation of Schwann cell differentiation;GO:0050862 positive regulation of T cell receptor signaling pathway		RAS pathway related proteins;Transcription factors/Immunoglobulin fold	Cytosol(Enhanced)		(M26)PID NFKAPPAB ATYPICAL PATHWAY; (M37)PID NFKAPPAB CANONICAL PATHWAY; (M63)PID AVB3 OPN PATHWAY	(M5902)HALLMARK APOPTOSIS; (M5932)HALLMARK INFLAMMATORY RESPONSE; (M5890)HALLMARK TNFA SIGNALING VIA NFKB	1	0	0	0	1	0	0	0	0	0	0	0	0	0	0	0	0	0	0	0	0	0	0	0	0	0	0	0	0	0	0	0	0	0	0	0	0	0	0	0	0
RASGEF1B	RasGEF domain family member 1B	GO:0043547 positive regulation of GTPase activity;GO:0043087 regulation of GTPase activity;GO:0051345 positive regulation of hydrolase activity			Nucleoplasm;Vesicles(Approved)				1	0	0	0	1	0	0	0	0	0	0	0	0	0	0	0	0	0	0	0	0	0	0	0	0	0	0	0	0	0	0	0	0	0	0	0	0	0	0	0	0
PTPN23	protein tyrosine phosphatase, non-receptor type 23	GO:1903387 positive regulation of homophilic cell adhesion;GO:0061357 positive regulation of Wnt protein secretion;GO:2000643 positive regulation of early endosome to late endosome transport		Enzymes/ENZYME proteins/Hydrolases	Nuclear bodies;Nucleoplasm(Supported)				1	0	0	0	1	0	0	0	0	0	0	0	0	0	0	0	0	0	0	0	0	0	0	0	0	0	0	0	0	0	0	0	0	0	0	0	0	0	0	0	0
PRPF4	pre-mRNA processing factor 4	GO:0000398 mRNA splicing, via spliceosome;GO:0000377 RNA splicing, via transesterification reactions with bulged adenosine as nucleophile;GO:0000375 RNA splicing, via transesterification reactions			Nuclear speckles(Enhanced)				1	0	0	0	1	0	0	0	0	0	0	0	0	0	0	0	0	0	0	0	0	0	0	0	0	0	0	0	0	0	0	0	0	0	0	0	0	0	0	0	0
PRKCA	protein kinase C alpha	GO:0106071 positive regulation of adenylate cyclase-activating G-protein coupled receptor signaling pathway;GO:0031666 positive regulation of lipopolysaccharide-mediated signaling pathway;GO:0035408 histone H3-T6 phosphorylation	AGC Ser/Thr protein kinase family	Enzymes/{ENZYME proteins/Transferases,Kinases/AGC Ser/Thr protein kinases};RAS pathway related proteins	Cytosol;Plasma membrane(Enhanced)	Phosphatidyl serine (Zinc ion binding);Vitamin E (Zinc ion binding);Tamoxifen (Zinc ion binding);Ingenol Mebutate (Zinc ion binding);Ellagic Acid (Zinc ion binding)	(M134)PID TCR RAS PATHWAY; (M37)PID NFKAPPAB CANONICAL PATHWAY; (M226)PID VEGFR1 PATHWAY	(M5903)HALLMARK NOTCH SIGNALING; (M5942)HALLMARK UV RESPONSE DN; (M5891)HALLMARK HYPOXIA	1	0	0	0	1	0	0	0	0	0	0	0	0	0	0	0	0	0	0	0	0	0	0	0	0	0	0	0	0	0	0	0	0	0	0	0	0	0	0	0	0
PPP4R2	protein phosphatase 4 regulatory subunit 2	GO:0010569 regulation of double-strand break repair via homologous recombination;GO:2000779 regulation of double-strand break repair;GO:0043666 regulation of phosphoprotein phosphatase activity			Nucleoplasm(Enhanced)			(M5893)HALLMARK MITOTIC SPINDLE	1	0	0	0	1	0	0	0	0	0	0	0	0	0	0	0	0	0	0	0	0	0	0	0	0	0	0	0	0	0	0	0	0	0	0	0	0	0	0	0	0
PPP2R3A	protein phosphatase 2 regulatory subunit B''alpha	GO:0043666 regulation of phosphoprotein phosphatase activity;GO:0035304 regulation of protein dephosphorylation;GO:0010921 regulation of phosphatase activity			Golgi apparatus(Approved)				1	0	0	0	1	0	0	0	0	0	0	0	0	0	0	0	0	0	0	0	0	0	0	0	0	0	0	0	0	0	0	0	0	0	0	0	0	0	0	0	0
PPP1R16B	protein phosphatase 1 regulatory subunit 16B	GO:1903589 positive regulation of blood vessel endothelial cell proliferation involved in sprouting angiogenesis;GO:1903587 regulation of blood vessel endothelial cell proliferation involved in sprouting angiogenesis;GO:1902309 negative regulation of peptidyl-serine dephosphorylation			Nuclear speckles;Plasma membrane(Supported)				1	0	0	0	1	0	0	0	0	0	0	0	0	0	0	0	0	0	0	0	0	0	0	0	0	0	0	0	0	0	0	0	0	0	0	0	0	0	0	0	0
POU3F4	POU class 3 homeobox 4	GO:2001054 negative regulation of mesenchymal cell apoptotic process;GO:0090103 cochlea morphogenesis;GO:2001053 regulation of mesenchymal cell apoptotic process		Transcription factors/Helix-turn-helix domains	Nucleus(Supported)				1	0	0	0	1	0	0	0	0	0	0	0	0	0	0	0	0	0	0	0	0	0	0	0	0	0	0	0	0	0	0	0	0	0	0	0	0	0	0	0	0
PIK3CB	phosphatidylinositol-4,5-bisphosphate 3-kinase catalytic subunit beta	GO:0033031 positive regulation of neutrophil apoptotic process;GO:0033029 regulation of neutrophil apoptotic process;GO:0033034 positive regulation of myeloid cell apoptotic process		Enzymes/ENZYME proteins/Transferases;RAS pathway related proteins	Midbody;Nucleoli;Nucleoplasm(Approved)	Caffeine (Phosphatidylinositol-4,5-bisphosphate 3-kinase activity);XL765 (Phosphatidylinositol-4,5-bisphosphate 3-kinase activity)	(M7416)ST GAQ PATHWAY; (M79)PID TRAIL PATHWAY; (M193)PID NEPHRIN NEPH1 PATHWAY	(M5915)HALLMARK APICAL JUNCTION	1	0	0	0	1	0	0	0	0	0	0	0	0	0	0	0	0	0	0	0	0	0	0	0	0	0	0	0	0	0	0	0	0	0	0	0	0	0	0	0	0
PBX1	PBX homeobox 1	GO:0001658 branching involved in ureteric bud morphogenesis;GO:0060675 ureteric bud morphogenesis;GO:0072171 mesonephric tubule morphogenesis		Transcription factors/Helix-turn-helix domains	Nucleoplasm(Enhanced)		(M115)PID REG GR PATHWAY		1	0	0	0	1	0	0	0	0	0	0	0	0	0	0	0	0	0	0	0	0	0	0	0	0	0	0	0	0	0	0	0	0	0	0	0	0	0	0	0	0
PAX9	paired box 9	GO:0042481 regulation of odontogenesis;GO:0060325 face morphogenesis;GO:0060323 head morphogenesis		Transcription factors/Helix-turn-helix domains	Nucleoplasm(Supported)Mitochondria(Approved)				1	0	0	0	1	0	0	0	0	0	0	0	0	0	0	0	0	0	0	0	0	0	0	0	0	0	0	0	0	0	0	0	0	0	0	0	0	0	0	0	0
PARN	poly(A)-specific ribonuclease	GO:0090669 telomerase RNA stabilization;GO:0110008 ncRNA deadenylation;GO:0032212 positive regulation of telomere maintenance via telomerase		Enzymes/ENZYME proteins/Hydrolases	Nuclear speckles;Nucleoli(Approved)			(M5922)HALLMARK UNFOLDED PROTEIN RESPONSE	1	0	0	0	1	0	0	0	0	0	0	0	0	0	0	0	0	0	0	0	0	0	0	0	0	0	0	0	0	0	0	0	0	0	0	0	0	0	0	0	0
P2RY6	pyrimidinergic receptor P2Y6	GO:0030321 transepithelial chloride transport;GO:0071380 cellular response to prostaglandin E stimulus;GO:0035589 G-protein coupled purinergic nucleotide receptor signaling pathway		G-protein coupled receptors/{Adenosine and adenine nucleotide receptors,GPCRs excl olfactory receptors}					1	0	0	0	1	0	0	0	0	0	0	0	0	0	0	0	0	0	0	0	0	0	0	0	0	0	0	0	0	0	0	0	0	0	0	0	0	0	0	0	0
NEURL3	neuralized E3 ubiquitin protein ligase 3	GO:0016567 protein ubiquitination;GO:0032446 protein modification by small protein conjugation;GO:0070647 protein modification by small protein conjugation or removal		Enzymes/ENZYME proteins/Transferases					1	0	0	0	1	0	0	0	0	0	0	0	0	0	0	0	0	0	0	0	0	0	0	0	0	0	0	0	0	0	0	0	0	0	0	0	0	0	0	0	0
NCRNA00204B	family with sequence similarity 223 member B (non-protein coding)								1	0	0	0	1	0	0	0	0	0	0	0	0	0	0	0	0	0	0	0	0	0	0	0	0	0	0	0	0	0	0	0	0	0	0	0	0	0	0	0	0
MYCL1	MYCL proto-oncogene, bHLH transcription factor	GO:0045607 regulation of inner ear auditory receptor cell differentiation;GO:2000980 regulation of inner ear receptor cell differentiation;GO:0045631 regulation of mechanoreceptor differentiation		Transcription factors/Basic domains	Nucleus(Supported)				1	0	0	0	1	0	0	0	0	0	0	0	0	0	0	0	0	0	0	0	0	0	0	0	0	0	0	0	0	0	0	0	0	0	0	0	0	0	0	0	0
MYBPC3	myosin binding protein C, cardiac	GO:0032971 regulation of muscle filament sliding;GO:0030049 muscle filament sliding;GO:0055010 ventricular cardiac muscle tissue morphogenesis						(M5909)HALLMARK MYOGENESIS	1	0	0	0	1	0	0	0	0	0	0	0	0	0	0	0	0	0	0	0	0	0	0	0	0	0	0	0	0	0	0	0	0	0	0	0	0	0	0	0	0
MSX2	msh homeobox 2	GO:0051795 positive regulation of timing of catagen;GO:0051794 regulation of timing of catagen;GO:0048818 positive regulation of hair follicle maturation		Transcription factors/Helix-turn-helix domains	Nuclear speckles(Supported)				1	0	0	0	1	0	0	0	0	0	0	0	0	0	0	0	0	0	0	0	0	0	0	0	0	0	0	0	0	0	0	0	0	0	0	0	0	0	0	0	0
MSRB3	methionine sulfoxide reductase B3	GO:0030091 protein repair;GO:0006979 response to oxidative stress;GO:0055114 oxidation-reduction process							1	0	0	0	1	0	0	0	0	0	0	0	0	0	0	0	0	0	0	0	0	0	0	0	0	0	0	0	0	0	0	0	0	0	0	0	0	0	0	0	0
MFHAS1	malignant fibrous histiocytoma amplified sequence 1	GO:0007165 signal transduction;GO:0023052 signaling;GO:0007154 cell communication			Cytosol;Nucleoplasm(Approved)			(M5945)HALLMARK HEME METABOLISM	1	0	0	0	1	0	0	0	0	0	0	0	0	0	0	0	0	0	0	0	0	0	0	0	0	0	0	0	0	0	0	0	0	0	0	0	0	0	0	0	0
MBP	myelin basic protein	GO:1904209 positive regulation of chemokine (C-C motif) ligand 2 secretion;GO:1904207 regulation of chemokine (C-C motif) ligand 2 secretion;GO:0090197 positive regulation of chemokine secretion			Plasma membrane(Approved)			(M5938)HALLMARK REACTIVE OXIGEN SPECIES PATHWAY	1	0	0	0	1	0	0	0	0	0	0	0	0	0	0	0	0	0	0	0	0	0	0	0	0	0	0	0	0	0	0	0	0	0	0	0	0	0	0	0	0
LTF	lactotransferrin	GO:1900159 positive regulation of bone mineralization involved in bone maturation;GO:0034145 positive regulation of toll-like receptor 4 signaling pathway;GO:1900229 negative regulation of single-species biofilm formation in or on host organism				3h-Indole-5,6-Diol (Serine-type endopeptidase activity);Lauric Acid (Serine-type endopeptidase activity);Nitrilotriacetic Acid (Serine-type endopeptidase activity);Alpha-D-Fucose (Serine-type endopeptidase activity);Nimesulide (Serine-type endopeptidase activity);2-(4-(2-HYDROXY-3-(ISOPROPYLAMINO)PROPOXY)PHENYL)ETHANAMIDE (Serine-type endopeptidase activity);Parecoxib (Serine-type endopeptidase a…		(M5921)HALLMARK COMPLEMENT; (M5907)HALLMARK ESTROGEN RESPONSE LATE	1	0	0	0	1	0	0	0	0	0	0	0	0	0	0	0	0	0	0	0	0	0	0	0	0	0	0	0	0	0	0	0	0	0	0	0	0	0	0	0	0
LRRC34	leucine rich repeat containing 34	GO:0030154 cell differentiation;GO:0048869 cellular developmental process;GO:0032502 developmental process			Cell Junctions;Cytokinetic bridge;Microtubules(Approved)				1	0	0	0	1	0	0	0	0	0	0	0	0	0	0	0	0	0	0	0	0	0	0	0	0	0	0	0	0	0	0	0	0	0	0	0	0	0	0	0	0
LOC100133319	uncharacterized LOC100133319								1	0	0	0	1	0	0	0	0	0	0	0	0	0	0	0	0	0	0	0	0	0	0	0	0	0	0	0	0	0	0	0	0	0	0	0	0	0	0	0	0
LOC100130744	uncharacterized LOC100130744								1	0	0	0	1	0	0	0	0	0	0	0	0	0	0	0	0	0	0	0	0	0	0	0	0	0	0	0	0	0	0	0	0	0	0	0	0	0	0	0	0
L3MBTL	L3MBTL1, histone methyl-lysine binding protein	GO:0045652 regulation of megakaryocyte differentiation;GO:0030219 megakaryocyte differentiation;GO:0045637 regulation of myeloid cell differentiation		Transcription factors/Zinc-coordinating DNA-binding domains	Nucleus(Supported)	2-(N-Morpholino)-Ethanesulfonic Acid (Zinc ion binding)			1	0	0	0	1	0	0	0	0	0	0	0	0	0	0	0	0	0	0	0	0	0	0	0	0	0	0	0	0	0	0	0	0	0	0	0	0	0	0	0	0
KSR1	kinase suppressor of ras 1	GO:0019933 cAMP-mediated signaling;GO:0019935 cyclic-nucleotide-mediated signaling;GO:0043410 positive regulation of MAPK cascade	TKL Ser/Thr protein kinase family	Enzymes/Kinases/TKL Ser/Thr protein kinases;RAS pathway related proteins			(M144)PID CERAMIDE PATHWAY; (M164)PID ERBB1 DOWNSTREAM PATHWAY; (M186)PID PDGFRB PATHWAY		1	0	0	0	1	0	0	0	0	0	0	0	0	0	0	0	0	0	0	0	0	0	0	0	0	0	0	0	0	0	0	0	0	0	0	0	0	0	0	0	0
KIR2DS4	killer cell immunoglobulin like receptor, two Ig domains and short cytoplasmic tail 4	GO:0045087 innate immune response;GO:0006955 immune response;GO:0006952 defense response							1	0	0	0	1	0	0	0	0	0	0	0	0	0	0	0	0	0	0	0	0	0	0	0	0	0	0	0	0	0	0	0	0	0	0	0	0	0	0	0	0
KIAA1432	RIC1 homolog, RAB6A GEF complex partner 1	GO:1903363 negative regulation of cellular protein catabolic process;GO:0042177 negative regulation of protein catabolic process;GO:0042147 retrograde transport, endosome to Golgi							1	0	0	0	1	0	0	0	0	0	0	0	0	0	0	0	0	0	0	0	0	0	0	0	0	0	0	0	0	0	0	0	0	0	0	0	0	0	0	0	0
KIAA1310	KAT8 regulatory NSL complex subunit 3	GO:0043982 histone H4-K8 acetylation;GO:0043981 histone H4-K5 acetylation;GO:0043984 histone H4-K16 acetylation			Nucleus(Enhanced)				1	0	0	0	1	0	0	0	0	0	0	0	0	0	0	0	0	0	0	0	0	0	0	0	0	0	0	0	0	0	0	0	0	0	0	0	0	0	0	0	0
JMY	junction mediating and regulatory protein, p53 cofactor	GO:0070060 'de novo' actin filament nucleation;GO:0034314 Arp2/3 complex-mediated actin nucleation;GO:0045010 actin nucleation			Nucleoplasm(Uncertain)		(M145)PID P53 DOWNSTREAM PATHWAY		1	0	0	0	1	0	0	0	0	0	0	0	0	0	0	0	0	0	0	0	0	0	0	0	0	0	0	0	0	0	0	0	0	0	0	0	0	0	0	0	0
ITLN2	intelectin 2						(M5880)NABA ECM AFFILIATED; (M5885)NABA MATRISOME ASSOCIATED; (M5889)NABA MATRISOME		1	0	0	0	1	0	0	0	0	0	0	0	0	0	0	0	0	0	0	0	0	0	0	0	0	0	0	0	0	0	0	0	0	0	0	0	0	0	0	0	0
IL10	interleukin 10	GO:0045355 negative regulation of interferon-alpha biosynthetic process;GO:0007253 cytoplasmic sequestering of NF-kappaB;GO:0002875 negative regulation of chronic inflammatory response to antigenic stimulus				AV411 (Interleukin-10 receptor binding);CRx-139 (Interleukin-10 receptor binding);LLL-3348 (Interleukin-10 receptor binding)	(M28)PID IL4 2PATHWAY; (M167)PID AP1 PATHWAY; (M2)PID SMAD2 3NUCLEAR PATHWAY	(M5950)HALLMARK ALLOGRAFT REJECTION; (M5947)HALLMARK IL2 STAT5 SIGNALING; (M5932)HALLMARK INFLAMMATORY RESPONSE	1	0	0	0	1	0	0	0	0	0	0	0	0	0	0	0	0	0	0	0	0	0	0	0	0	0	0	0	0	0	0	0	0	0	0	0	0	0	0	0	0
HSF5	heat shock transcription factor 5	GO:0006355 regulation of transcription, DNA-templated;GO:1903506 regulation of nucleic acid-templated transcription;GO:0006351 transcription, DNA-templated		Transcription factors/Helix-turn-helix domains					1	0	0	0	1	0	0	0	0	0	0	0	0	0	0	0	0	0	0	0	0	0	0	0	0	0	0	0	0	0	0	0	0	0	0	0	0	0	0	0	0
HMGN5	high mobility group nucleosome binding domain 5	GO:0071157 negative regulation of cell cycle arrest;GO:0071156 regulation of cell cycle arrest;GO:0007050 cell cycle arrest			Nucleus(Supported)				1	0	0	0	1	0	0	0	0	0	0	0	0	0	0	0	0	0	0	0	0	0	0	0	0	0	0	0	0	0	0	0	0	0	0	0	0	0	0	0	0
HIST1H2AH	histone cluster 1 H2A family member h	GO:0006342 chromatin silencing;GO:0045814 negative regulation of gene expression, epigenetic;GO:0045892 negative regulation of transcription, DNA-templated							1	0	0	0	1	0	0	0	0	0	0	0	0	0	0	0	0	0	0	0	0	0	0	0	0	0	0	0	0	0	0	0	0	0	0	0	0	0	0	0	0
HCG4P6	HLA complex group 4B (non-protein coding)								1	0	0	0	1	0	0	0	0	0	0	0	0	0	0	0	0	0	0	0	0	0	0	0	0	0	0	0	0	0	0	0	0	0	0	0	0	0	0	0	0
GRAMD1B	GRAM domain containing 1B			Transporters	Intermediate filaments;Nucleoli;Nucleus(Approved)				1	0	0	0	1	0	0	0	0	0	0	0	0	0	0	0	0	0	0	0	0	0	0	0	0	0	0	0	0	0	0	0	0	0	0	0	0	0	0	0	0
GFRA2	GDNF family receptor alpha 2	GO:0033141 positive regulation of peptidyl-serine phosphorylation of STAT protein;GO:0035860 glial cell-derived neurotrophic factor receptor signaling pathway;GO:0033139 regulation of peptidyl-serine phosphorylation of STAT protein			Vesicles(Uncertain)				1	0	0	0	1	0	0	0	0	0	0	0	0	0	0	0	0	0	0	0	0	0	0	0	0	0	0	0	0	0	0	0	0	0	0	0	0	0	0	0	0
GATA2	GATA binding protein 2	GO:0035854 eosinophil fate commitment;GO:0010725 regulation of primitive erythrocyte differentiation;GO:0045650 negative regulation of macrophage differentiation		Transcription factors/Zinc-coordinating DNA-binding domains	Nucleoplasm(Supported)		(M30)PID HDAC CLASSII PATHWAY; (M151)PID AR TF PATHWAY; (M255)PID HIF1 TFPATHWAY		1	0	0	0	1	0	0	0	0	0	0	0	0	0	0	0	0	0	0	0	0	0	0	0	0	0	0	0	0	0	0	0	0	0	0	0	0	0	0	0	0
FOXP3	forkhead box P3	GO:0048294 negative regulation of isotype switching to IgE isotypes;GO:2000320 negative regulation of T-helper 17 cell differentiation;GO:0002362 CD4-positive, CD25-positive, alpha-beta regulatory T cell lineage commitment		Transcription factors/Helix-turn-helix domains	Nucleoplasm(Supported)		(M234)PID IL2 STAT5 PATHWAY; (M60)PID NFAT TFPATHWAY		1	0	0	0	1	0	0	0	0	0	0	0	0	0	0	0	0	0	0	0	0	0	0	0	0	0	0	0	0	0	0	0	0	0	0	0	0	0	0	0	0
FLJ40292	None	None	None	None	None	None	None	None	1	0	0	0	1	0	0	0	0	0	0	0	0	0	0	0	0	0	0	0	0	0	0	0	0	0	0	0	0	0	0	0	0	0	0	0	0	0	0	0	0
FLJ35946	None	None	None	None	None	None	None	None	1	0	0	0	1	0	0	0	0	0	0	0	0	0	0	0	0	0	0	0	0	0	0	0	0	0	0	0	0	0	0	0	0	0	0	0	0	0	0	0	0
FLJ20464	None	None	None	None	None	None	None	None	1	0	0	0	1	0	0	0	0	0	0	0	0	0	0	0	0	0	0	0	0	0	0	0	0	0	0	0	0	0	0	0	0	0	0	0	0	0	0	0	0
FGFBP2	fibroblast growth factor binding protein 2						(M5883)NABA SECRETED FACTORS; (M5885)NABA MATRISOME ASSOCIATED; (M5889)NABA MATRISOME		1	0	0	0	1	0	0	0	0	0	0	0	0	0	0	0	0	0	0	0	0	0	0	0	0	0	0	0	0	0	0	0	0	0	0	0	0	0	0	0	0
FER1L4	fer-1 like family member 4, pseudogene								1	0	0	0	1	0	0	0	0	0	0	0	0	0	0	0	0	0	0	0	0	0	0	0	0	0	0	0	0	0	0	0	0	0	0	0	0	0	0	0	0
FAM69A	family with sequence similarity 69 member A				Cytosol;Nucleus(Approved)				1	0	0	0	1	0	0	0	0	0	0	0	0	0	0	0	0	0	0	0	0	0	0	0	0	0	0	0	0	0	0	0	0	0	0	0	0	0	0	0	0
FAM182B	family with sequence similarity 182 member B								1	0	0	0	1	0	0	0	0	0	0	0	0	0	0	0	0	0	0	0	0	0	0	0	0	0	0	0	0	0	0	0	0	0	0	0	0	0	0	0	0
FAM178A	SMC5-SMC6 complex localization factor 2	GO:0034184 positive regulation of maintenance of mitotic sister chromatid cohesion;GO:0034093 positive regulation of maintenance of sister chromatid cohesion;GO:0034182 regulation of maintenance of mitotic sister chromatid cohesion			Nucleus(Supported)Vesicles(Approved)				1	0	0	0	1	0	0	0	0	0	0	0	0	0	0	0	0	0	0	0	0	0	0	0	0	0	0	0	0	0	0	0	0	0	0	0	0	0	0	0	0
FAM169A	family with sequence similarity 169 member A				Nuclear membrane(Enhanced)Cytosol(Uncertain)				1	0	0	0	1	0	0	0	0	0	0	0	0	0	0	0	0	0	0	0	0	0	0	0	0	0	0	0	0	0	0	0	0	0	0	0	0	0	0	0	0
FAM149B1	family with sequence similarity 149 member B1				Nucleoplasm(Approved)				1	0	0	0	1	0	0	0	0	0	0	0	0	0	0	0	0	0	0	0	0	0	0	0	0	0	0	0	0	0	0	0	0	0	0	0	0	0	0	0	0
FAM127A	retrotransposon Gag like 8C								1	0	0	0	1	0	0	0	0	0	0	0	0	0	0	0	0	0	0	0	0	0	0	0	0	0	0	0	0	0	0	0	0	0	0	0	0	0	0	0	0
FAM120AOS	family with sequence similarity 120A opposite strand								1	0	0	0	1	0	0	0	0	0	0	0	0	0	0	0	0	0	0	0	0	0	0	0	0	0	0	0	0	0	0	0	0	0	0	0	0	0	0	0	0
FAM118B	family with sequence similarity 118 member B	GO:0030576 Cajal body organization;GO:0030575 nuclear body organization;GO:0006997 nucleus organization			Cytosol;Intermediate filaments(Approved)				1	0	0	0	1	0	0	0	0	0	0	0	0	0	0	0	0	0	0	0	0	0	0	0	0	0	0	0	0	0	0	0	0	0	0	0	0	0	0	0	0
FADS1	fatty acid desaturase 1	GO:0036109 alpha-linolenic acid metabolic process;GO:0043651 linoleic acid metabolic process;GO:0006636 unsaturated fatty acid biosynthetic process				Alpha-Linolenic Acid (Oxidoreductase activity);Icosapent (Oxidoreductase activity)		(M5908)HALLMARK ANDROGEN RESPONSE; (M5949)HALLMARK PEROXISOME; (M5948)HALLMARK BILE ACID METABOLISM	1	0	0	0	1	0	0	0	0	0	0	0	0	0	0	0	0	0	0	0	0	0	0	0	0	0	0	0	0	0	0	0	0	0	0	0	0	0	0	0	0
ELP3	elongator acetyltransferase complex subunit 3	GO:0043967 histone H4 acetylation;GO:0043966 histone H3 acetylation;GO:0016573 histone acetylation		Enzymes/ENZYME proteins/Transferases					1	0	0	0	1	0	0	0	0	0	0	0	0	0	0	0	0	0	0	0	0	0	0	0	0	0	0	0	0	0	0	0	0	0	0	0	0	0	0	0	0
DUSP1	dual specificity phosphatase 1	GO:0090266 regulation of mitotic cell cycle spindle assembly checkpoint;GO:1903504 regulation of mitotic spindle checkpoint;GO:0007094 mitotic spindle assembly checkpoint		Enzymes/ENZYME proteins/Hydrolases	Cytosol;Nucleoli(Approved)		(M76)PID P38 ALPHA BETA PATHWAY; (M12705)SIG CD40PATHWAYMAP; (M12012)ST P38 MAPK PATHWAY	(M5942)HALLMARK UV RESPONSE DN; (M5891)HALLMARK HYPOXIA; (M5890)HALLMARK TNFA SIGNALING VIA NFKB	1	0	0	0	1	0	0	0	0	0	0	0	0	0	0	0	0	0	0	0	0	0	0	0	0	0	0	0	0	0	0	0	0	0	0	0	0	0	0	0	0
DIRAS1	DIRAS family GTPase 1	GO:0043406 positive regulation of MAP kinase activity;GO:0071902 positive regulation of protein serine/threonine kinase activity;GO:0043405 regulation of MAP kinase activity							1	0	0	0	1	0	0	0	0	0	0	0	0	0	0	0	0	0	0	0	0	0	0	0	0	0	0	0	0	0	0	0	0	0	0	0	0	0	0	0	0
DIAPH3	diaphanous related formin 3	GO:0007283 spermatogenesis;GO:0048232 male gamete generation;GO:0007276 gamete generation			Microtubules;Plasma membrane(Supported)		(M81)PID CDC42 PATHWAY; (M164)PID ERBB1 DOWNSTREAM PATHWAY	(M5925)HALLMARK E2F TARGETS	1	0	0	0	1	0	0	0	0	0	0	0	0	0	0	0	0	0	0	0	0	0	0	0	0	0	0	0	0	0	0	0	0	0	0	0	0	0	0	0	0
DEAF1	DEAF1, transcription factor	GO:0033599 regulation of mammary gland epithelial cell proliferation;GO:0001843 neural tube closure;GO:0014020 primary neural tube formation		Transcription factors	Nucleus(Supported)Nucleoli fibrillar center(Approved)				1	0	0	0	1	0	0	0	0	0	0	0	0	0	0	0	0	0	0	0	0	0	0	0	0	0	0	0	0	0	0	0	0	0	0	0	0	0	0	0	0
DCAF17	DDB1 and CUL4 associated factor 17	GO:0043687 post-translational protein modification;GO:0016567 protein ubiquitination;GO:0032446 protein modification by small protein conjugation			Nucleoplasm(Supported)				1	0	0	0	1	0	0	0	0	0	0	0	0	0	0	0	0	0	0	0	0	0	0	0	0	0	0	0	0	0	0	0	0	0	0	0	0	0	0	0	0
DBN1	drebrin 1	GO:0010643 cell communication by chemical coupling;GO:0048168 regulation of neuronal synaptic plasticity;GO:0010644 cell communication by electrical coupling			Actin filaments(Supported)Plasma membrane(Approved)				1	0	0	0	1	0	0	0	0	0	0	0	0	0	0	0	0	0	0	0	0	0	0	0	0	0	0	0	0	0	0	0	0	0	0	0	0	0	0	0	0
CYP51A1	cytochrome P450 family 51 subfamily A member 1	GO:0033488 cholesterol biosynthetic process via 24,25-dihydrolanosterol;GO:0045540 regulation of cholesterol biosynthetic process;GO:0090181 regulation of cholesterol metabolic process		Enzymes/ENZYME proteins/Oxidoreductases	Endoplasmic reticulum(Enhanced)	Metronidazole (Sterol 14-demethylase activity);Tioconazole (Sterol 14-demethylase activity);Rifampicin (Sterol 14-demethylase activity);Itraconazole (Sterol 14-demethylase activity);1-[(2S)-2-[(4-CHLOROBENZYL)OXY]-2-(2,4-DICHLOROPHENYL)ETHYL]-1H-IMIDAZOLE (Sterol 14-demethylase activity)		(M5892)HALLMARK CHOLESTEROL HOMEOSTASIS; (M5924)HALLMARK MTORC1 SIGNALING	1	0	0	0	1	0	0	0	0	0	0	0	0	0	0	0	0	0	0	0	0	0	0	0	0	0	0	0	0	0	0	0	0	0	0	0	0	0	0	0	0
CYB5D2	cytochrome b5 domain containing 2	GO:0045666 positive regulation of neuron differentiation;GO:0050769 positive regulation of neurogenesis;GO:0045664 regulation of neuron differentiation			Centrosome;Nuclear membrane;Nucleoli(Approved)				1	0	0	0	1	0	0	0	0	0	0	0	0	0	0	0	0	0	0	0	0	0	0	0	0	0	0	0	0	0	0	0	0	0	0	0	0	0	0	0	0
CU692129	None	None	None	None	None	None	None	None	1	0	0	0	1	0	0	0	0	0	0	0	0	0	0	0	0	0	0	0	0	0	0	0	0	0	0	0	0	0	0	0	0	0	0	0	0	0	0	0	0
CRY2	cryptochrome circadian regulator 2	GO:2000323 negative regulation of glucocorticoid receptor signaling pathway;GO:2000322 regulation of glucocorticoid receptor signaling pathway;GO:2000118 regulation of sodium-dependent phosphate transport			Cytosol;Nuclear speckles(Supported)		(M95)PID CIRCADIAN PATHWAY		1	0	0	0	1	0	0	0	0	0	0	0	0	0	0	0	0	0	0	0	0	0	0	0	0	0	0	0	0	0	0	0	0	0	0	0	0	0	0	0	0
CR611098	None	None	None	None	None	None	None	None	1	0	0	0	1	0	0	0	0	0	0	0	0	0	0	0	0	0	0	0	0	0	0	0	0	0	0	0	0	0	0	0	0	0	0	0	0	0	0	0	0
CR609342	None	None	None	None	None	None	None	None	1	0	0	0	1	0	0	0	0	0	0	0	0	0	0	0	0	0	0	0	0	0	0	0	0	0	0	0	0	0	0	0	0	0	0	0	0	0	0	0	0
CPNE3	copine 3	GO:0038128 ERBB2 signaling pathway;GO:0043312 neutrophil degranulation;GO:0071277 cellular response to calcium ion			Cytosol;Nucleoli;Nucleus(Supported)Mitochondria(Approved)				1	0	0	0	1	0	0	0	0	0	0	0	0	0	0	0	0	0	0	0	0	0	0	0	0	0	0	0	0	0	0	0	0	0	0	0	0	0	0	0	0
COX7B	cytochrome c oxidase subunit 7B	GO:0006123 mitochondrial electron transport, cytochrome c to oxygen;GO:0042775 mitochondrial ATP synthesis coupled electron transport;GO:0042773 ATP synthesis coupled electron transport				Cholic Acid (Cytochrome-c oxidase activity);N-Formylmethionine (Cytochrome-c oxidase activity)		(M5905)HALLMARK ADIPOGENESIS; (M5936)HALLMARK OXIDATIVE PHOSPHORYLATION	1	0	0	0	1	0	0	0	0	0	0	0	0	0	0	0	0	0	0	0	0	0	0	0	0	0	0	0	0	0	0	0	0	0	0	0	0	0	0	0	0
CHTF18	chromosome transmission fidelity factor 18	GO:1900264 positive regulation of DNA-directed DNA polymerase activity;GO:1900262 regulation of DNA-directed DNA polymerase activity;GO:2000573 positive regulation of DNA biosynthetic process			Nucleoplasm(Enhanced)Cytosol(Approved)				1	0	0	0	1	0	0	0	0	0	0	0	0	0	0	0	0	0	0	0	0	0	0	0	0	0	0	0	0	0	0	0	0	0	0	0	0	0	0	0	0
CHMP4B	charged multivesicular body protein 4B	GO:1902188 positive regulation of viral release from host cell;GO:1902186 regulation of viral release from host cell;GO:0039702 viral budding via host ESCRT complex							1	0	0	0	1	0	0	0	0	0	0	0	0	0	0	0	0	0	0	0	0	0	0	0	0	0	0	0	0	0	0	0	0	0	0	0	0	0	0	0	0
CD678575	None	None	None	None	None	None	None	None	1	0	0	0	1	0	0	0	0	0	0	0	0	0	0	0	0	0	0	0	0	0	0	0	0	0	0	0	0	0	0	0	0	0	0	0	0	0	0	0	0
CCDC82	coiled-coil domain containing 82				Cytosol;Nucleus(Approved)				1	0	0	0	1	0	0	0	0	0	0	0	0	0	0	0	0	0	0	0	0	0	0	0	0	0	0	0	0	0	0	0	0	0	0	0	0	0	0	0	0
C1orf211	long intergenic non-protein coding RNA 337								1	0	0	0	1	0	0	0	0	0	0	0	0	0	0	0	0	0	0	0	0	0	0	0	0	0	0	0	0	0	0	0	0	0	0	0	0	0	0	0	0
C1orf144	SUZ RNA binding domain containing 1				Cytosol;Nucleoplasm(Approved)				1	0	0	0	1	0	0	0	0	0	0	0	0	0	0	0	0	0	0	0	0	0	0	0	0	0	0	0	0	0	0	0	0	0	0	0	0	0	0	0	0
C12orf70	single-pass membrane protein with coiled-coil domains 2								1	0	0	0	1	0	0	0	0	0	0	0	0	0	0	0	0	0	0	0	0	0	0	0	0	0	0	0	0	0	0	0	0	0	0	0	0	0	0	0	0
C10orf88	chromosome 10 open reading frame 88								1	0	0	0	1	0	0	0	0	0	0	0	0	0	0	0	0	0	0	0	0	0	0	0	0	0	0	0	0	0	0	0	0	0	0	0	0	0	0	0	0
BRWD3	bromodomain and WD repeat domain containing 3	GO:0008360 regulation of cell shape;GO:0022604 regulation of cell morphogenesis;GO:0000902 cell morphogenesis			Cytosol;Nucleoplasm(Approved)				1	0	0	0	1	0	0	0	0	0	0	0	0	0	0	0	0	0	0	0	0	0	0	0	0	0	0	0	0	0	0	0	0	0	0	0	0	0	0	0	0
BG184978	None	None	None	None	None	None	None	None	1	0	0	0	1	0	0	0	0	0	0	0	0	0	0	0	0	0	0	0	0	0	0	0	0	0	0	0	0	0	0	0	0	0	0	0	0	0	0	0	0
BC040577	None	None	None	None	None	None	None	None	1	0	0	0	1	0	0	0	0	0	0	0	0	0	0	0	0	0	0	0	0	0	0	0	0	0	0	0	0	0	0	0	0	0	0	0	0	0	0	0	0
BC039524	None	None	None	None	None	None	None	None	1	0	0	0	1	0	0	0	0	0	0	0	0	0	0	0	0	0	0	0	0	0	0	0	0	0	0	0	0	0	0	0	0	0	0	0	0	0	0	0	0
ATXN7L3	ataxin 7 like 3	GO:0010390 histone monoubiquitination;GO:0016578 histone deubiquitination;GO:0016574 histone ubiquitination			Nuclear speckles;Plasma membrane(Approved)				1	0	0	0	1	0	0	0	0	0	0	0	0	0	0	0	0	0	0	0	0	0	0	0	0	0	0	0	0	0	0	0	0	0	0	0	0	0	0	0	0
ARV1	ARV1 homolog, fatty acid homeostasis modulator	GO:0032383 regulation of intracellular cholesterol transport;GO:0032380 regulation of intracellular sterol transport;GO:0097036 regulation of plasma membrane sterol distribution		Transporters	Vesicles(Approved)				1	0	0	0	1	0	0	0	0	0	0	0	0	0	0	0	0	0	0	0	0	0	0	0	0	0	0	0	0	0	0	0	0	0	0	0	0	0	0	0	0
ARHGEF7	Rho guanine nucleotide exchange factor 7	GO:0060124 positive regulation of growth hormone secretion;GO:2000394 positive regulation of lamellipodium morphogenesis;GO:0060123 regulation of growth hormone secretion					(M83)PID CDC42 REG PATHWAY; (M242)PID AURORA A PATHWAY; (M241)PID RAC1 REG PATHWAY	(M5893)HALLMARK MITOTIC SPINDLE	1	0	0	0	1	0	0	0	0	0	0	0	0	0	0	0	0	0	0	0	0	0	0	0	0	0	0	0	0	0	0	0	0	0	0	0	0	0	0	0	0
ARHGAP24	Rho GTPase activating protein 24	GO:0001525 angiogenesis;GO:0048514 blood vessel morphogenesis;GO:0043547 positive regulation of GTPase activity			Cytosol;Plasma membrane(Approved)				1	0	0	0	1	0	0	0	0	0	0	0	0	0	0	0	0	0	0	0	0	0	0	0	0	0	0	0	0	0	0	0	0	0	0	0	0	0	0	0	0
AP3M1	adaptor related protein complex 3 mu 1 subunit	GO:0048490 anterograde synaptic vesicle transport;GO:0099517 synaptic vesicle transport along microtubule;GO:0006622 protein targeting to lysosome							1	0	0	0	1	0	0	0	0	0	0	0	0	0	0	0	0	0	0	0	0	0	0	0	0	0	0	0	0	0	0	0	0	0	0	0	0	0	0	0	0
ALG10B	ALG10B, alpha-1,2-glucosyltransferase	GO:1901980 positive regulation of inward rectifier potassium channel activity;GO:1901979 regulation of inward rectifier potassium channel activity;GO:1903818 positive regulation of voltage-gated potassium channel activity		Enzymes/ENZYME proteins/Transferases	Endoplasmic reticulum(Approved)				1	0	0	0	1	0	0	0	0	0	0	0	0	0	0	0	0	0	0	0	0	0	0	0	0	0	0	0	0	0	0	0	0	0	0	0	0	0	0	0	0
AL834280	None	None	None	None	None	None	None	None	1	0	0	0	1	0	0	0	0	0	0	0	0	0	0	0	0	0	0	0	0	0	0	0	0	0	0	0	0	0	0	0	0	0	0	0	0	0	0	0	0
AKT2	AKT serine/threonine kinase 2	GO:0010748 negative regulation of plasma membrane long-chain fatty acid transport;GO:0010746 regulation of plasma membrane long-chain fatty acid transport;GO:2001275 positive regulation of glucose import in response to insulin stimulus	AGC Ser/Thr protein kinase family	Enzymes/{ENZYME proteins/Transferases,Kinases/AGC Ser/Thr protein kinases};RAS pathway related proteins	Cytosol;Nucleus(Supported)Vesicles(Approved)	N-[(1S)-2-amino-1-phenylethyl]-5-(1H-pyrrolo[2,3-b]pyridin-4-yl)thiophene-2-carboxamide (Protein serine/threonine kinase activity);4-(4-CHLOROPHENYL)-4-[4-(1H-PYRAZOL-4-YL)PHENYL]PIPERIDINE (Protein serine/threonine kinase activity);ISOQUINOLINE-5-SULFONIC ACID (2-(2-(4-CHLOROBENZYLOXY)ETHYLAMINO)ETHYL)AMIDE (Protein serine/threonine kinase activity);(2S)-1-(1H-INDOL-3-YL)-3-{[5-(3-METHYL-1H-INDA…	(M18895)SA TRKA RECEPTOR; (M12771)SA PTEN PATHWAY; (M184)PID ECADHERIN KERATINOCYTE PATHWAY	(M5953)HALLMARK KRAS SIGNALING UP; (M5915)HALLMARK APICAL JUNCTION; (M5909)HALLMARK MYOGENESIS	1	0	0	0	1	0	0	0	0	0	0	0	0	0	0	0	0	0	0	0	0	0	0	0	0	0	0	0	0	0	0	0	0	0	0	0	0	0	0	0	0
AK023774	None	None	None	None	None	None	None	None	1	0	0	0	1	0	0	0	0	0	0	0	0	0	0	0	0	0	0	0	0	0	0	0	0	0	0	0	0	0	0	0	0	0	0	0	0	0	0	0	0
AHI1	Abelson helper integration site 1	GO:0039008 pronephric nephron tubule morphogenesis;GO:0039007 pronephric nephron morphogenesis;GO:0030862 positive regulation of polarized epithelial cell differentiation			Centrosome(Approved)				1	0	0	0	1	0	0	0	0	0	0	0	0	0	0	0	0	0	0	0	0	0	0	0	0	0	0	0	0	0	0	0	0	0	0	0	0	0	0	0	0
AF419291	None	None	None	None	None	None	None	None	1	0	0	0	1	0	0	0	0	0	0	0	0	0	0	0	0	0	0	0	0	0	0	0	0	0	0	0	0	0	0	0	0	0	0	0	0	0	0	0	0
ADAL	adenosine deaminase like	GO:0006154 adenosine catabolic process;GO:0043103 hypoxanthine salvage;GO:0046103 inosine biosynthetic process			Microtubules(Approved)				1	0	0	0	1	0	0	0	0	0	0	0	0	0	0	0	0	0	0	0	0	0	0	0	0	0	0	0	0	0	0	0	0	0	0	0	0	0	0	0	0
ABAT	4-aminobutyrate aminotransferase	GO:1904450 positive regulation of aspartate secretion;GO:1904448 regulation of aspartate secretion;GO:0014053 negative regulation of gamma-aminobutyric acid secretion		Enzymes/ENZYME proteins/Transferases	Mitochondria(Supported)	Pyridoxal Phosphate (Succinate-semialdehyde dehydrogenase binding);Pyruvic acid (Succinate-semialdehyde dehydrogenase binding);L-Glutamic Acid (Succinate-semialdehyde dehydrogenase binding);L-Alanine (Succinate-semialdehyde dehydrogenase binding);Valproic Acid (Succinate-semialdehyde dehydrogenase binding);Phenelzine (Succinate-semialdehyde dehydrogenase binding);Vigabatrin (Succinate-semialdehyd…		(M5906)HALLMARK ESTROGEN RESPONSE EARLY; (M5939)HALLMARK P53 PATHWAY	1	0	0	0	1	0	0	0	0	0	0	0	0	0	0	0	0	0	0	0	0	0	0	0	0	0	0	0	0	0	0	0	0	0	0	0	0	0	0	0	0
A_32_P75661	None	None	None	None	None	None	None	None	1	0	0	0	1	0	0	0	0	0	0	0	0	0	0	0	0	0	0	0	0	0	0	0	0	0	0	0	0	0	0	0	0	0	0	0	0	0	0	0	0
A_32_P178746	None	None	None	None	None	None	None	None	1	0	0	0	1	0	0	0	0	0	0	0	0	0	0	0	0	0	0	0	0	0	0	0	0	0	0	0	0	0	0	0	0	0	0	0	0	0	0	0	0
A_32_P145968	None	None	None	None	None	None	None	None	1	0	0	0	1	0	0	0	0	0	0	0	0	0	0	0	0	0	0	0	0	0	0	0	0	0	0	0	0	0	0	0	0	0	0	0	0	0	0	0	0
A_32_P113146	None	None	None	None	None	None	None	None	1	0	0	0	1	0	0	0	0	0	0	0	0	0	0	0	0	0	0	0	0	0	0	0	0	0	0	0	0	0	0	0	0	0	0	0	0	0	0	0	0
A_32_P103966	None	None	None	None	None	None	None	None	1	0	0	0	1	0	0	0	0	0	0	0	0	0	0	0	0	0	0	0	0	0	0	0	0	0	0	0	0	0	0	0	0	0	0	0	0	0	0	0	0
A_24_P927377	None	None	None	None	None	None	None	None	1	0	0	0	1	0	0	0	0	0	0	0	0	0	0	0	0	0	0	0	0	0	0	0	0	0	0	0	0	0	0	0	0	0	0	0	0	0	0	0	0
A_24_P922838	None	None	None	None	None	None	None	None	1	0	0	0	1	0	0	0	0	0	0	0	0	0	0	0	0	0	0	0	0	0	0	0	0	0	0	0	0	0	0	0	0	0	0	0	0	0	0	0	0
A_24_P921623	None	None	None	None	None	None	None	None	1	0	0	0	1	0	0	0	0	0	0	0	0	0	0	0	0	0	0	0	0	0	0	0	0	0	0	0	0	0	0	0	0	0	0	0	0	0	0	0	0
A_24_P912730	None	None	None	None	None	None	None	None	1	0	0	0	1	0	0	0	0	0	0	0	0	0	0	0	0	0	0	0	0	0	0	0	0	0	0	0	0	0	0	0	0	0	0	0	0	0	0	0	0
A_24_P565908	None	None	None	None	None	None	None	None	1	0	0	0	1	0	0	0	0	0	0	0	0	0	0	0	0	0	0	0	0	0	0	0	0	0	0	0	0	0	0	0	0	0	0	0	0	0	0	0	0
A_24_P549518	None	None	None	None	None	None	None	None	1	0	0	0	1	0	0	0	0	0	0	0	0	0	0	0	0	0	0	0	0	0	0	0	0	0	0	0	0	0	0	0	0	0	0	0	0	0	0	0	0
A_24_P475000	None	None	None	None	None	None	None	None	1	0	0	0	1	0	0	0	0	0	0	0	0	0	0	0	0	0	0	0	0	0	0	0	0	0	0	0	0	0	0	0	0	0	0	0	0	0	0	0	0
A_24_P298946	None	None	None	None	None	None	None	None	1	0	0	0	1	0	0	0	0	0	0	0	0	0	0	0	0	0	0	0	0	0	0	0	0	0	0	0	0	0	0	0	0	0	0	0	0	0	0	0	0
A_24_P268474	None	None	None	None	None	None	None	None	1	0	0	0	1	0	0	0	0	0	0	0	0	0	0	0	0	0	0	0	0	0	0	0	0	0	0	0	0	0	0	0	0	0	0	0	0	0	0	0	0
A_24_P152144	None	None	None	None	None	None	None	None	1	0	0	0	1	0	0	0	0	0	0	0	0	0	0	0	0	0	0	0	0	0	0	0	0	0	0	0	0	0	0	0	0	0	0	0	0	0	0	0	0
A_23_P247	None	None	None	None	None	None	None	None	1	0	0	0	1	0	0	0	0	0	0	0	0	0	0	0	0	0	0	0	0	0	0	0	0	0	0	0	0	0	0	0	0	0	0	0	0	0	0	0	0
WWP2	WW domain containing E3 ubiquitin protein ligase 2	GO:1901016 regulation of potassium ion transmembrane transporter activity;GO:0046718 viral entry into host cell;GO:0006858 extracellular transport		Enzymes/ENZYME proteins/Transferases					1	1	0	0	0	0	0	0	0	0	0	0	0	0	0	0	0	0	0	0	0	0	0	0	0	0	0	0	0	0	0	0	0	0	0	0	0	0	0	0	0
TRAF3	TNF receptor associated factor 3	GO:0035666 TRIF-dependent toll-like receptor signaling pathway;GO:0002756 MyD88-independent toll-like receptor signaling pathway;GO:0002224 toll-like receptor signaling pathway		Enzymes/ENZYME proteins/Transferases			(M45)PID CD40 PATHWAY; (M4910)ST ERK1 ERK2 MAPK PATHWAY; (M12705)SIG CD40PATHWAYMAP		1	1	0	0	0	0	0	0	0	0	0	0	0	0	0	0	0	0	0	0	0	0	0	0	0	0	0	0	0	0	0	0	0	0	0	0	0	0	0	0	0
TNFRSF13C	TNF receptor superfamily member 13C	GO:0031296 B cell costimulation;GO:0002636 positive regulation of germinal center formation;GO:0045078 positive regulation of interferon-gamma biosynthetic process		CD markers	Nucleus(Uncertain)				1	1	0	0	0	0	0	0	0	0	0	0	0	0	0	0	0	0	0	0	0	0	0	0	0	0	0	0	0	0	0	0	0	0	0	0	0	0	0	0	0
SP140	SP140 nuclear body protein	GO:0006952 defense response;GO:0006355 regulation of transcription, DNA-templated;GO:1903506 regulation of nucleic acid-templated transcription		Transcription factors	Mitochondria;Nucleoli fibrillar center(Approved)				1	1	0	0	0	0	0	0	0	0	0	0	0	0	0	0	0	0	0	0	0	0	0	0	0	0	0	0	0	0	0	0	0	0	0	0	0	0	0	0	0
SORD	sorbitol dehydrogenase	GO:0051160 L-xylitol catabolic process;GO:0006062 sorbitol catabolic process;GO:0019640 glucuronate catabolic process to xylulose 5-phosphate		Enzymes/ENZYME proteins/Oxidoreductases	Cytosol(Approved)	NADH (Zinc ion binding);Cp-166572, 2-Hydroxymethyl-4-(4-N,N-Dimethylaminosulfonyl-1-Piperazino)-Pyrimidine (Zinc ion binding)		(M5928)HALLMARK MYC TARGETS V2; (M5908)HALLMARK ANDROGEN RESPONSE; (M5907)HALLMARK ESTROGEN RESPONSE LATE	1	1	0	0	0	0	0	0	0	0	0	0	0	0	0	0	0	0	0	0	0	0	0	0	0	0	0	0	0	0	0	0	0	0	0	0	0	0	0	0	0
SLK	STE20 like kinase	GO:0051893 regulation of focal adhesion assembly;GO:0048041 focal adhesion assembly;GO:0007045 cell-substrate adherens junction assembly	STE Ser/Thr protein kinase family	Enzymes/{ENZYME proteins/Transferases,Kinases/STE Ser/Thr protein kinases}	Cytosol;Plasma membrane(Approved)	5-AMINO-3-{[4-(AMINOSULFONYL)PHENYL]AMINO}-N-(2,6-DIFLUOROPHENYL)-1H-1,2,4-TRIAZOLE-1-CARBOTHIOAMIDE (Protein serine/threonine kinase activity);[4-({4-[(5-CYCLOPROPYL-1H-PYRAZOL-3-YL)AMINO]QUINAZOLIN-2-YL}IMINO)CYCLOHEXA-2,5-DIEN-1-YL]ACETONITRILE (Protein serine/threonine kinase activity)	(M220)PID CASPASE PATHWAY		1	1	0	0	0	0	0	0	0	0	0	0	0	0	0	0	0	0	0	0	0	0	0	0	0	0	0	0	0	0	0	0	0	0	0	0	0	0	0	0	0
RPUSD3	RNA pseudouridylate synthase domain containing 3	GO:0031119 tRNA pseudouridine synthesis;GO:0001522 pseudouridine synthesis;GO:0006400 tRNA modification			Nucleus(Approved)				1	1	0	0	0	0	0	0	0	0	0	0	0	0	0	0	0	0	0	0	0	0	0	0	0	0	0	0	0	0	0	0	0	0	0	0	0	0	0	0	0
INPP4B	inositol polyphosphate-4-phosphatase type II B	GO:0036092 phosphatidylinositol-3-phosphate biosynthetic process;GO:0043647 inositol phosphate metabolic process;GO:0006661 phosphatidylinositol biosynthetic process		Enzymes/ENZYME proteins/Hydrolases	Centrosome(Approved)			(M5908)HALLMARK ANDROGEN RESPONSE; (M5942)HALLMARK UV RESPONSE DN	1	1	0	0	0	0	0	0	0	0	0	0	0	0	0	0	0	0	0	0	0	0	0	0	0	0	0	0	0	0	0	0	0	0	0	0	0	0	0	0	0
EVL	Enah/Vasp-like	GO:1900028 negative regulation of ruffle assembly;GO:0051496 positive regulation of stress fiber assembly;GO:0051492 regulation of stress fiber assembly			Cytosol;Vesicles(Approved)			(M5915)HALLMARK APICAL JUNCTION	1	1	0	0	0	0	0	0	0	0	0	0	0	0	0	0	0	0	0	0	0	0	0	0	0	0	0	0	0	0	0	0	0	0	0	0	0	0	0	0	0
DCAF16	DDB1 and CUL4 associated factor 16	GO:0043687 post-translational protein modification;GO:0016567 protein ubiquitination;GO:0032446 protein modification by small protein conjugation			Cytosol;Plasma membrane(Approved)				1	1	0	0	0	0	0	0	0	0	0	0	0	0	0	0	0	0	0	0	0	0	0	0	0	0	0	0	0	0	0	0	0	0	0	0	0	0	0	0	0
CARKD	NAD(P)HX dehydratase	GO:0034356 NAD biosynthesis via nicotinamide riboside salvage pathway;GO:0009435 NAD biosynthetic process;GO:0019359 nicotinamide nucleotide biosynthetic process		Enzymes/ENZYME proteins/Lyases					1	1	0	0	0	0	0	0	0	0	0	0	0	0	0	0	0	0	0	0	0	0	0	0	0	0	0	0	0	0	0	0	0	0	0	0	0	0	0	0	0
C20orf94	SLX4 interacting protein				Cytosol(Approved)				1	1	0	0	0	0	0	0	0	0	0	0	0	0	0	0	0	0	0	0	0	0	0	0	0	0	0	0	0	0	0	0	0	0	0	0	0	0	0	0	0
APPL1	adaptor protein, phosphotyrosine interacting with PH domain and leucine zipper 1	GO:0046324 regulation of glucose import;GO:0010827 regulation of glucose transport;GO:0046323 glucose import			Centrosome;Mitotic spindle(Uncertain)		(M58)PID AR PATHWAY		1	1	0	0	0	0	0	0	0	0	0	0	0	0	0	0	0	0	0	0	0	0	0	0	0	0	0	0	0	0	0	0	0	0	0	0	0	0	0	0	0
A_32_P149716	None	None	None	None	None	None	None	None	1	1	0	0	0	0	0	0	0	0	0	0	0	0	0	0	0	0	0	0	0	0	0	0	0	0	0	0	0	0	0	0	0	0	0	0	0	0	0	0	0
[truncated: 2 more columns]
