# Supplementary material for: Identifying and validating blood mRNA biomarkers for acute and chronic insufficient sleep in humans: a machine learning approach
Source: Sleep. 2018 Sep 24;42(1):zsy186. doi: 10.1093/sleep/zsy186 (PMC6335875; doi:10.1093/sleep/zsy186)
Supplement: zsy186_suppl_Supplementary_DataSet_S3 [file zsy186_suppl_supplementary_dataset_s3.xlsx]

## Sheet: Sheet1
GeneSymbol	Total_lists	SleepSufficiency_apriori	HoursAwake_apriori	OverlappingParticipantsUniqueSamples_TimeAwakeBetweenSubject	OverlappingParticipantsUniqueSamples_TimeAwakeWithinSubject	OverlappingParticipantsUniqueSamples_AcuteSleepLossBetweenSubject	OverlappingParticipantsUniqueSamples_AcuteSleepLossWithinSubject	OverlappingParticipantsUniqueSamples_ChronicSleepInsufficiencySample1or2	OverlappingParticipantsUniqueSamples_ChronicSleepInsufficiencySample9or10	UniqueParticipantsAndUniqueSamples_TimeAwakeBetweenSubject	UniqueParticipantsAndUniqueSamples_TimeAwakeWithinSubject	UniqueParticipantsAndUniqueSamples_AcuteSleepLossBetweenSubject	UniqueParticipantsAndUniqueSamples_AcuteSleepLossWithinSubject	UniqueParticipantsAndUniqueSamples_ChronicSleepInsufficiencySample1or2	UniqueParticipantsAndUniqueSamples_ChronicSleepInsufficiencySample9or10	UniqueParticipantsAndUniqueSamples_SleepDecreaseIncrease2or3	UniqueParticipantsAndUniqueSamples_SleepDecreaseIncrease9or10	Laing_etal_2017_one_sample_phaseMarker	Laing_etal_2017_two_sample_phaseMarker	Zeitzeiger_Hughey_etal_2016	Zeitzeiger_deployedLaing_etal_2017
PER1	5	0	0	0	0	0	0	0	0	1	0	0	0	0	0	0	0	1	1	1	1
ZNF397	4	0	0	0	0	0	0	0	0	0	0	0	0	0	0	1	0	1	1	0	1
DUSP1	4	0	0	1	0	0	0	0	0	0	0	0	0	0	0	0	0	1	1	0	1
KIR2DS4	3	0	0	1	0	0	0	0	0	0	0	0	0	0	0	0	0	0	1	0	1
ZNF414	2	0	0	0	0	0	0	0	0	0	1	0	0	0	0	0	0	0	0	0	1
X58809	2	0	0	0	0	0	0	0	1	0	0	0	0	0	0	0	0	0	0	0	1
PER3	3	0	0	0	0	0	0	0	0	0	0	0	0	0	0	0	1	0	1	1	0
hCG_2022304	2	0	0	0	0	0	0	0	0	0	0	0	0	0	1	0	0	0	1	0	0
GFOD1	2	0	0	0	0	0	0	0	0	0	0	1	0	0	0	0	0	0	1	0	0
CCND3	3	0	0	0	0	0	0	0	0	1	0	0	0	0	0	0	0	1	1	0	0
A_32_P228438	3	0	0	0	0	0	0	0	0	1	0	0	0	0	0	0	0	1	1	0	0
TMEM63A	3	0	0	0	1	0	0	0	0	0	0	0	0	0	0	0	0	1	1	0	0
PIGL	2	0	0	0	1	0	0	0	0	0	0	0	0	0	0	0	0	0	1	0	0
ABI2	2	1	0	0	0	0	0	0	0	0	0	0	0	0	0	0	0	0	1	0	0
ZSCAN20	1	0	0	0	0	0	0	0	0	0	0	0	0	0	0	0	1	0	0	0	0
ZNF620	1	0	0	0	0	0	0	0	0	0	0	0	0	0	0	0	1	0	0	0	0
WHSC1	1	0	0	0	0	0	0	0	0	0	0	0	0	0	0	0	1	0	0	0	0
TMPRSS8	1	0	0	0	0	0	0	0	0	0	0	0	0	0	0	0	1	0	0	0	0
TMEM38B	1	0	0	0	0	0	0	0	0	0	0	0	0	0	0	0	1	0	0	0	0
TMEM144	1	0	0	0	0	0	0	0	0	0	0	0	0	0	0	0	1	0	0	0	0
SERPINF1	1	0	0	0	0	0	0	0	0	0	0	0	0	0	0	0	1	0	0	0	0
S1PR5	1	0	0	0	0	0	0	0	0	0	0	0	0	0	0	0	1	0	0	0	0
RUNX3	1	0	0	0	0	0	0	0	0	0	0	0	0	0	0	0	1	0	0	0	0
RGS9	1	0	0	0	0	0	0	0	0	0	0	0	0	0	0	0	1	0	0	0	0
RABGEF1	1	0	0	0	0	0	0	0	0	0	0	0	0	0	0	0	1	0	0	0	0
PPP2R3B	1	0	0	0	0	0	0	0	0	0	0	0	0	0	0	0	1	0	0	0	0
PPHLN1	1	0	0	0	0	0	0	0	0	0	0	0	0	0	0	0	1	0	0	0	0
PKNOX1	1	0	0	0	0	0	0	0	0	0	0	0	0	0	0	0	1	0	0	0	0
PITPNB	1	0	0	0	0	0	0	0	0	0	0	0	0	0	0	0	1	0	0	0	0
PAQR4	1	0	0	0	0	0	0	0	0	0	0	0	0	0	0	0	1	0	0	0	0
NRG1	1	0	0	0	0	0	0	0	0	0	0	0	0	0	0	0	1	0	0	0	0
NKG7	1	0	0	0	0	0	0	0	0	0	0	0	0	0	0	0	1	0	0	0	0
NCRNA00085	1	0	0	0	0	0	0	0	0	0	0	0	0	0	0	0	1	0	0	0	0
MTDH	1	0	0	0	0	0	0	0	0	0	0	0	0	0	0	0	1	0	0	0	0
MT1G	1	0	0	0	0	0	0	0	0	0	0	0	0	0	0	0	1	0	0	0	0
MAP1D	1	0	0	0	0	0	0	0	0	0	0	0	0	0	0	0	1	0	0	0	0
MAGI3	1	0	0	0	0	0	0	0	0	0	0	0	0	0	0	0	1	0	0	0	0
LOC149134	1	0	0	0	0	0	0	0	0	0	0	0	0	0	0	0	1	0	0	0	0
LETM1	1	0	0	0	0	0	0	0	0	0	0	0	0	0	0	0	1	0	0	0	0
HSF2	1	0	0	0	0	0	0	0	0	0	0	0	0	0	0	0	1	0	0	0	0
HEXB	1	0	0	0	0	0	0	0	0	0	0	0	0	0	0	0	1	0	0	0	0
GPR135	1	0	0	0	0	0	0	0	0	0	0	0	0	0	0	0	1	0	0	0	0
FUT4	1	0	0	0	0	0	0	0	0	0	0	0	0	0	0	0	1	0	0	0	0
ETHE1	1	0	0	0	0	0	0	0	0	0	0	0	0	0	0	0	1	0	0	0	0
DYNC2H1	1	0	0	0	0	0	0	0	0	0	0	0	0	0	0	0	1	0	0	0	0
CTBP2	1	0	0	0	0	0	0	0	0	0	0	0	0	0	0	0	1	0	0	0	0
CMTM8	1	0	0	0	0	0	0	0	0	0	0	0	0	0	0	0	1	0	0	0	0
CCR8	1	0	0	0	0	0	0	0	0	0	0	0	0	0	0	0	1	0	0	0	0
CACNB4	1	0	0	0	0	0	0	0	0	0	0	0	0	0	0	0	1	0	0	0	0
CACNA2D2	1	0	0	0	0	0	0	0	0	0	0	0	0	0	0	0	1	0	0	0	0
BC029473	1	0	0	0	0	0	0	0	0	0	0	0	0	0	0	0	1	0	0	0	0
BATF2	1	0	0	0	0	0	0	0	0	0	0	0	0	0	0	0	1	0	0	0	0
AV753543	1	0	0	0	0	0	0	0	0	0	0	0	0	0	0	0	1	0	0	0	0
ATXN7L2	1	0	0	0	0	0	0	0	0	0	0	0	0	0	0	0	1	0	0	0	0
ANXA11	1	0	0	0	0	0	0	0	0	0	0	0	0	0	0	0	1	0	0	0	0
AK129982	1	0	0	0	0	0	0	0	0	0	0	0	0	0	0	0	1	0	0	0	0
AK054572	1	0	0	0	0	0	0	0	0	0	0	0	0	0	0	0	1	0	0	0	0
AK001108	1	0	0	0	0	0	0	0	0	0	0	0	0	0	0	0	1	0	0	0	0
ABLIM2	1	0	0	0	0	0	0	0	0	0	0	0	0	0	0	0	1	0	0	0	0
A_32_P860362	1	0	0	0	0	0	0	0	0	0	0	0	0	0	0	0	1	0	0	0	0
A_32_P71876	1	0	0	0	0	0	0	0	0	0	0	0	0	0	0	0	1	0	0	0	0
A_32_P64106	1	0	0	0	0	0	0	0	0	0	0	0	0	0	0	0	1	0	0	0	0
A_32_P23872	1	0	0	0	0	0	0	0	0	0	0	0	0	0	0	0	1	0	0	0	0
A_32_P19561	1	0	0	0	0	0	0	0	0	0	0	0	0	0	0	0	1	0	0	0	0
A_32_P149467	1	0	0	0	0	0	0	0	0	0	0	0	0	0	0	0	1	0	0	0	0
A_32_P124728	1	0	0	0	0	0	0	0	0	0	0	0	0	0	0	0	1	0	0	0	0
A_32_P118675	1	0	0	0	0	0	0	0	0	0	0	0	0	0	0	0	1	0	0	0	0
A_23_P124699	1	0	0	0	0	0	0	0	0	0	0	0	0	0	0	0	1	0	0	0	0
TTC18	1	0	0	0	0	0	0	0	0	0	0	0	0	0	0	1	0	0	0	0	0
TMEM71	1	0	0	0	0	0	0	0	0	0	0	0	0	0	0	1	0	0	0	0	0
STK25	1	0	0	0	0	0	0	0	0	0	0	0	0	0	0	1	0	0	0	0	0
ST8SIA5	1	0	0	0	0	0	0	0	0	0	0	0	0	0	0	1	0	0	0	0	0
PFTK1	1	0	0	0	0	0	0	0	0	0	0	0	0	0	0	1	0	0	0	0	0
ODC1	1	0	0	0	0	0	0	0	0	0	0	0	0	0	0	1	0	0	0	0	0
NUSAP1	1	0	0	0	0	0	0	0	0	0	0	0	0	0	0	1	0	0	0	0	0
MCCD1	1	0	0	0	0	0	0	0	0	0	0	0	0	0	0	1	0	0	0	0	0
LAMP2	1	0	0	0	0	0	0	0	0	0	0	0	0	0	0	1	0	0	0	0	0
KLHL24	1	0	0	0	0	0	0	0	0	0	0	0	0	0	0	1	0	0	0	0	0
KIAA1715	1	0	0	0	0	0	0	0	0	0	0	0	0	0	0	1	0	0	0	0	0
HSPA8	1	0	0	0	0	0	0	0	0	0	0	0	0	0	0	1	0	0	0	0	0
GPR27	1	0	0	0	0	0	0	0	0	0	0	0	0	0	0	1	0	0	0	0	0
ERGIC3	1	0	0	0	0	0	0	0	0	0	0	0	0	0	0	1	0	0	0	0	0
ENSA	1	0	0	0	0	0	0	0	0	0	0	0	0	0	0	1	0	0	0	0	0
ELMO3	1	0	0	0	0	0	0	0	0	0	0	0	0	0	0	1	0	0	0	0	0
EEF1A1	1	0	0	0	0	0	0	0	0	0	0	0	0	0	0	1	0	0	0	0	0
CLPB	1	0	0	0	0	0	0	0	0	0	0	0	0	0	0	1	0	0	0	0	0
CDKL1	1	0	0	0	0	0	0	0	0	0	0	0	0	0	0	1	0	0	0	0	0
AK022086	1	0	0	0	0	0	0	0	0	0	0	0	0	0	0	1	0	0	0	0	0
AGFG1	1	0	0	0	0	0	0	0	0	0	0	0	0	0	0	1	0	0	0	0	0
AF087980	1	0	0	0	0	0	0	0	0	0	0	0	0	0	0	1	0	0	0	0	0
A_32_P79515	1	0	0	0	0	0	0	0	0	0	0	0	0	0	0	1	0	0	0	0	0
A_32_P38745	1	0	0	0	0	0	0	0	0	0	0	0	0	0	0	1	0	0	0	0	0
A_32_P119949	1	0	0	0	0	0	0	0	0	0	0	0	0	0	0	1	0	0	0	0	0
A_24_P571937	1	0	0	0	0	0	0	0	0	0	0	0	0	0	0	1	0	0	0	0	0
A_24_P126691	1	0	0	0	0	0	0	0	0	0	0	0	0	0	0	1	0	0	0	0	0
A_23_P399604	1	0	0	0	0	0	0	0	0	0	0	0	0	0	0	1	0	0	0	0	0
TTYH3	1	0	0	0	0	0	0	0	0	0	0	0	0	0	1	0	0	0	0	0	0
SUMO2	1	0	0	0	0	0	0	0	0	0	0	0	0	0	1	0	0	0	0	0	0
SUGT1L1	1	0	0	0	0	0	0	0	0	0	0	0	0	0	1	0	0	0	0	0	0
POMP	1	0	0	0	0	0	0	0	0	0	0	0	0	0	1	0	0	0	0	0	0
NCBP2	1	0	0	0	0	0	0	0	0	0	0	0	0	0	1	0	0	0	0	0	0
KIAA2013	1	0	0	0	0	0	0	0	0	0	0	0	0	0	1	0	0	0	0	0	0
GABPB1	1	0	0	0	0	0	0	0	0	0	0	0	0	0	1	0	0	0	0	0	0
DQ786286	1	0	0	0	0	0	0	0	0	0	0	0	0	0	1	0	0	0	0	0	0
CLOCK	1	0	0	0	0	0	0	0	0	0	0	0	0	0	1	0	0	0	0	0	0
CDC40	1	0	0	0	0	0	0	0	0	0	0	0	0	0	1	0	0	0	0	0	0
BRMS1L	1	0	0	0	0	0	0	0	0	0	0	0	0	0	1	0	0	0	0	0	0
BC031316	1	0	0	0	0	0	0	0	0	0	0	0	0	0	1	0	0	0	0	0	0
ARFGAP1	1	0	0	0	0	0	0	0	0	0	0	0	0	0	1	0	0	0	0	0	0
A_32_P187985	1	0	0	0	0	0	0	0	0	0	0	0	0	0	1	0	0	0	0	0	0
A_32_P135489	1	0	0	0	0	0	0	0	0	0	0	0	0	0	1	0	0	0	0	0	0
SUGT1	1	0	0	0	0	0	0	0	0	0	0	0	0	1	0	0	0	0	0	0	0
EXOC6B	1	0	0	0	0	0	0	0	0	0	0	0	0	1	0	0	0	0	0	0	0
EIF2S2	1	0	0	0	0	0	0	0	0	0	0	0	0	1	0	0	0	0	0	0	0
DNASE1L2	1	0	0	0	0	0	0	0	0	0	0	0	0	1	0	0	0	0	0	0	0
DNAJC9	1	0	0	0	0	0	0	0	0	0	0	0	0	1	0	0	0	0	0	0	0
C16orf79	1	0	0	0	0	0	0	0	0	0	0	0	0	1	0	0	0	0	0	0	0
ARHGEF6	1	0	0	0	0	0	0	0	0	0	0	0	0	1	0	0	0	0	0	0	0
A_32_P193091	1	0	0	0	0	0	0	0	0	0	0	0	0	1	0	0	0	0	0	0	0
A_24_P523325	1	0	0	0	0	0	0	0	0	0	0	0	0	1	0	0	0	0	0	0	0
ZNRF3	1	0	0	0	0	0	0	0	0	0	0	1	0	0	0	0	0	0	0	0	0
ZC3H7A	1	0	0	0	0	0	0	0	0	0	0	1	0	0	0	0	0	0	0	0	0
WNT6	1	0	0	0	0	0	0	0	0	0	0	1	0	0	0	0	0	0	0	0	0
TNF	1	0	0	0	0	0	0	0	0	0	0	1	0	0	0	0	0	0	0	0	0
SPOP	1	0	0	0	0	0	0	0	0	0	0	1	0	0	0	0	0	0	0	0	0
SLC1A7	1	0	0	0	0	0	0	0	0	0	0	1	0	0	0	0	0	0	0	0	0
SCRIB	1	0	0	0	0	0	0	0	0	0	0	1	0	0	0	0	0	0	0	0	0
RUNDC2B	1	0	0	0	0	0	0	0	0	0	0	1	0	0	0	0	0	0	0	0	0
PROCR	1	0	0	0	0	0	0	0	0	0	0	1	0	0	0	0	0	0	0	0	0
PHAX	1	0	0	0	0	0	0	0	0	0	0	1	0	0	0	0	0	0	0	0	0
PDS5B	1	0	0	0	0	0	0	0	0	0	0	1	0	0	0	0	0	0	0	0	0
NCDN	1	0	0	0	0	0	0	0	0	0	0	1	0	0	0	0	0	0	0	0	0
MPP5	1	0	0	0	0	0	0	0	0	0	0	1	0	0	0	0	0	0	0	0	0
MCM9	1	0	0	0	0	0	0	0	0	0	0	1	0	0	0	0	0	0	0	0	0
LOC220077	1	0	0	0	0	0	0	0	0	0	0	1	0	0	0	0	0	0	0	0	0
GTF3C2	1	0	0	0	0	0	0	0	0	0	0	1	0	0	0	0	0	0	0	0	0
GIGYF2	1	0	0	0	0	0	0	0	0	0	0	1	0	0	0	0	0	0	0	0	0
FGR	1	0	0	0	0	0	0	0	0	0	0	1	0	0	0	0	0	0	0	0	0
FAM46B	1	0	0	0	0	0	0	0	0	0	0	1	0	0	0	0	0	0	0	0	0
CYCS	1	0	0	0	0	0	0	0	0	0	0	1	0	0	0	0	0	0	0	0	0
CXXC5	1	0	0	0	0	0	0	0	0	0	0	1	0	0	0	0	0	0	0	0	0
CMTM3	1	0	0	0	0	0	0	0	0	0	0	1	0	0	0	0	0	0	0	0	0
CDC42	1	0	0	0	0	0	0	0	0	0	0	1	0	0	0	0	0	0	0	0	0
CDC2L1	1	0	0	0	0	0	0	0	0	0	0	1	0	0	0	0	0	0	0	0	0
CCDC58	1	0	0	0	0	0	0	0	0	0	0	1	0	0	0	0	0	0	0	0	0
CCDC45	1	0	0	0	0	0	0	0	0	0	0	1	0	0	0	0	0	0	0	0	0
ASB6	1	0	0	0	0	0	0	0	0	0	0	1	0	0	0	0	0	0	0	0	0
AK057015	1	0	0	0	0	0	0	0	0	0	0	1	0	0	0	0	0	0	0	0	0
AK023394	1	0	0	0	0	0	0	0	0	0	0	1	0	0	0	0	0	0	0	0	0
A_32_P99804	1	0	0	0	0	0	0	0	0	0	0	1	0	0	0	0	0	0	0	0	0
A_32_P8806	1	0	0	0	0	0	0	0	0	0	0	1	0	0	0	0	0	0	0	0	0
A_32_P86009	1	0	0	0	0	0	0	0	0	0	0	1	0	0	0	0	0	0	0	0	0
A_32_P190316	1	0	0	0	0	0	0	0	0	0	0	1	0	0	0	0	0	0	0	0	0
A_24_P706901	1	0	0	0	0	0	0	0	0	0	0	1	0	0	0	0	0	0	0	0	0
A_24_P560431	1	0	0	0	0	0	0	0	0	0	0	1	0	0	0	0	0	0	0	0	0
A_24_P534290	1	0	0	0	0	0	0	0	0	0	0	1	0	0	0	0	0	0	0	0	0
A_24_P485742	1	0	0	0	0	0	0	0	0	0	0	1	0	0	0	0	0	0	0	0	0
A_24_P135501	1	0	0	0	0	0	0	0	0	0	0	1	0	0	0	0	0	0	0	0	0
UTS2	1	0	0	0	0	0	0	0	0	0	1	0	0	0	0	0	0	0	0	0	0
UEVLD	1	0	0	0	0	0	0	0	0	0	1	0	0	0	0	0	0	0	0	0	0
TRIOBP	1	0	0	0	0	0	0	0	0	0	1	0	0	0	0	0	0	0	0	0	0
TMCO7	1	0	0	0	0	0	0	0	0	0	1	0	0	0	0	0	0	0	0	0	0
TIGD5	1	0	0	0	0	0	0	0	0	0	1	0	0	0	0	0	0	0	0	0	0
SURF6	1	0	0	0	0	0	0	0	0	0	1	0	0	0	0	0	0	0	0	0	0
SNPH	1	0	0	0	0	0	0	0	0	0	1	0	0	0	0	0	0	0	0	0	0
PTGIR	1	0	0	0	0	0	0	0	0	0	1	0	0	0	0	0	0	0	0	0	0
POLH	1	0	0	0	0	0	0	0	0	0	1	0	0	0	0	0	0	0	0	0	0
OR2A25	1	0	0	0	0	0	0	0	0	0	1	0	0	0	0	0	0	0	0	0	0
NME2P1	1	0	0	0	0	0	0	0	0	0	1	0	0	0	0	0	0	0	0	0	0
NAGLU	1	0	0	0	0	0	0	0	0	0	1	0	0	0	0	0	0	0	0	0	0
MGA	1	0	0	0	0	0	0	0	0	0	1	0	0	0	0	0	0	0	0	0	0
LRRC23	1	0	0	0	0	0	0	0	0	0	1	0	0	0	0	0	0	0	0	0	0
KIAA1632	1	0	0	0	0	0	0	0	0	0	1	0	0	0	0	0	0	0	0	0	0
INVS	1	0	0	0	0	0	0	0	0	0	1	0	0	0	0	0	0	0	0	0	0
FAM171A1	1	0	0	0	0	0	0	0	0	0	1	0	0	0	0	0	0	0	0	0	0
DCUN1D2	1	0	0	0	0	0	0	0	0	0	1	0	0	0	0	0	0	0	0	0	0
CLEC3B	1	0	0	0	0	0	0	0	0	0	1	0	0	0	0	0	0	0	0	0	0
CCDC52	1	0	0	0	0	0	0	0	0	0	1	0	0	0	0	0	0	0	0	0	0
C2orf19	1	0	0	0	0	0	0	0	0	0	1	0	0	0	0	0	0	0	0	0	0
BTRC	1	0	0	0	0	0	0	0	0	0	1	0	0	0	0	0	0	0	0	0	0
BC031919	1	0	0	0	0	0	0	0	0	0	1	0	0	0	0	0	0	0	0	0	0
AK093617	1	0	0	0	0	0	0	0	0	0	1	0	0	0	0	0	0	0	0	0	0
A_32_P116481	1	0	0	0	0	0	0	0	0	0	1	0	0	0	0	0	0	0	0	0	0
A_32_P101441	1	0	0	0	0	0	0	0	0	0	1	0	0	0	0	0	0	0	0	0	0
A_24_P900721	1	0	0	0	0	0	0	0	0	0	1	0	0	0	0	0	0	0	0	0	0
A_24_P483871	1	0	0	0	0	0	0	0	0	0	1	0	0	0	0	0	0	0	0	0	0
A_24_P312381	1	0	0	0	0	0	0	0	0	0	1	0	0	0	0	0	0	0	0	0	0
ZBTB7B	1	0	0	0	0	0	0	0	0	1	0	0	0	0	0	0	0	0	0	0	0
TNFRSF12A	1	0	0	0	0	0	0	0	0	1	0	0	0	0	0	0	0	0	0	0	0
TMEM169	1	0	0	0	0	0	0	0	0	1	0	0	0	0	0	0	0	0	0	0	0
TG	1	0	0	0	0	0	0	0	0	1	0	0	0	0	0	0	0	0	0	0	0
SORT1	1	0	0	0	0	0	0	0	0	1	0	0	0	0	0	0	0	0	0	0	0
SLC5A11	1	0	0	0	0	0	0	0	0	1	0	0	0	0	0	0	0	0	0	0	0
PFKFB3	1	0	0	0	0	0	0	0	0	1	0	0	0	0	0	0	0	0	0	0	0
PCYOX1	1	0	0	0	0	0	0	0	0	1	0	0	0	0	0	0	0	0	0	0	0
NOL8	1	0	0	0	0	0	0	0	0	1	0	0	0	0	0	0	0	0	0	0	0
MGC39584	1	0	0	0	0	0	0	0	0	1	0	0	0	0	0	0	0	0	0	0	0
LRRC8A	1	0	0	0	0	0	0	0	0	1	0	0	0	0	0	0	0	0	0	0	0
LOC284804	1	0	0	0	0	0	0	0	0	1	0	0	0	0	0	0	0	0	0	0	0
HLA-DPB1	1	0	0	0	0	0	0	0	0	1	0	0	0	0	0	0	0	0	0	0	0
DNMT1	1	0	0	0	0	0	0	0	0	1	0	0	0	0	0	0	0	0	0	0	0
CHST2	1	0	0	0	0	0	0	0	0	1	0	0	0	0	0	0	0	0	0	0	0
CDKL3	1	0	0	0	0	0	0	0	0	1	0	0	0	0	0	0	0	0	0	0	0
BC015334	1	0	0	0	0	0	0	0	0	1	0	0	0	0	0	0	0	0	0	0	0
AK098043	1	0	0	0	0	0	0	0	0	1	0	0	0	0	0	0	0	0	0	0	0
AASDH	1	0	0	0	0	0	0	0	0	1	0	0	0	0	0	0	0	0	0	0	0
A_32_P43914	1	0	0	0	0	0	0	0	0	1	0	0	0	0	0	0	0	0	0	0	0
A_32_P224040	1	0	0	0	0	0	0	0	0	1	0	0	0	0	0	0	0	0	0	0	0
A_24_P938281	1	0	0	0	0	0	0	0	0	1	0	0	0	0	0	0	0	0	0	0	0
A_24_P722473	1	0	0	0	0	0	0	0	0	1	0	0	0	0	0	0	0	0	0	0	0
A_24_P719096	1	0	0	0	0	0	0	0	0	1	0	0	0	0	0	0	0	0	0	0	0
TSHZ2	1	0	0	0	0	0	0	0	0	0	0	0	1	0	0	0	0	0	0	0	0
SETD2	1	0	0	0	0	0	0	0	0	0	0	0	1	0	0	0	0	0	0	0	0
RFC1	1	0	0	0	0	0	0	0	0	0	0	0	1	0	0	0	0	0	0	0	0
PRELID1	1	0	0	0	0	0	0	0	0	0	0	0	1	0	0	0	0	0	0	0	0
MRPL42P5	1	0	0	0	0	0	0	0	0	0	0	0	1	0	0	0	0	0	0	0	0
LARP4	1	0	0	0	0	0	0	0	0	0	0	0	1	0	0	0	0	0	0	0	0
EPHA4	1	0	0	0	0	0	0	0	0	0	0	0	1	0	0	0	0	0	0	0	0
EML4	1	0	0	0	0	0	0	0	0	0	0	0	1	0	0	0	0	0	0	0	0
EL953211	1	0	0	0	0	0	0	0	0	0	0	0	1	0	0	0	0	0	0	0	0
COMP	1	0	0	0	0	0	0	0	0	0	0	0	1	0	0	0	0	0	0	0	0
BAT2D1	1	0	0	0	0	0	0	0	0	0	0	0	1	0	0	0	0	0	0	0	0
AK092468	1	0	0	0	0	0	0	0	0	0	0	0	1	0	0	0	0	0	0	0	0
A_24_P450493	1	0	0	0	0	0	0	0	0	0	0	0	1	0	0	0	0	0	0	0	0
ZFR2	1	0	0	0	0	0	0	0	1	0	0	0	0	0	0	0	0	0	0	0	0
TRIM25	1	0	0	0	0	0	0	0	1	0	0	0	0	0	0	0	0	0	0	0	0
TCTEX1D2	1	0	0	0	0	0	0	0	1	0	0	0	0	0	0	0	0	0	0	0	0
STAM2	1	0	0	0	0	0	0	0	1	0	0	0	0	0	0	0	0	0	0	0	0
SCD	1	0	0	0	0	0	0	0	1	0	0	0	0	0	0	0	0	0	0	0	0
RQCD1	1	0	0	0	0	0	0	0	1	0	0	0	0	0	0	0	0	0	0	0	0
RP1-21O18.1	1	0	0	0	0	0	0	0	1	0	0	0	0	0	0	0	0	0	0	0	0
RAB39B	1	0	0	0	0	0	0	0	1	0	0	0	0	0	0	0	0	0	0	0	0
PPP1R16A	1	0	0	0	0	0	0	0	1	0	0	0	0	0	0	0	0	0	0	0	0
PNMA3	1	0	0	0	0	0	0	0	1	0	0	0	0	0	0	0	0	0	0	0	0
PLGLB1	1	0	0	0	0	0	0	0	1	0	0	0	0	0	0	0	0	0	0	0	0
LPIN1	1	0	0	0	0	0	0	0	1	0	0	0	0	0	0	0	0	0	0	0	0
LOC388152	1	0	0	0	0	0	0	0	1	0	0	0	0	0	0	0	0	0	0	0	0
LOC100288755	1	0	0	0	0	0	0	0	1	0	0	0	0	0	0	0	0	0	0	0	0
LCLAT1	1	0	0	0	0	0	0	0	1	0	0	0	0	0	0	0	0	0	0	0	0
KIAA1143	1	0	0	0	0	0	0	0	1	0	0	0	0	0	0	0	0	0	0	0	0
IFNAR2	1	0	0	0	0	0	0	0	1	0	0	0	0	0	0	0	0	0	0	0	0
DKFZp761E198	1	0	0	0	0	0	0	0	1	0	0	0	0	0	0	0	0	0	0	0	0
CSNK1D	1	0	0	0	0	0	0	0	1	0	0	0	0	0	0	0	0	0	0	0	0
CD55	1	0	0	0	0	0	0	0	1	0	0	0	0	0	0	0	0	0	0	0	0
ATP6AP1L	1	0	0	0	0	0	0	0	1	0	0	0	0	0	0	0	0	0	0	0	0
ALS2CL	1	0	0	0	0	0	0	0	1	0	0	0	0	0	0	0	0	0	0	0	0
AK130716	1	0	0	0	0	0	0	0	1	0	0	0	0	0	0	0	0	0	0	0	0
AK022004	1	0	0	0	0	0	0	0	1	0	0	0	0	0	0	0	0	0	0	0	0
AK000995	1	0	0	0	0	0	0	0	1	0	0	0	0	0	0	0	0	0	0	0	0
A_32_P50587	1	0	0	0	0	0	0	0	1	0	0	0	0	0	0	0	0	0	0	0	0
A_32_P167592	1	0	0	0	0	0	0	0	1	0	0	0	0	0	0	0	0	0	0	0	0
A_24_P923128	1	0	0	0	0	0	0	0	1	0	0	0	0	0	0	0	0	0	0	0	0
GPRIN2	1	0	0	0	0	0	0	1	0	0	0	0	0	0	0	0	0	0	0	0	0
FLJ35220	1	0	0	0	0	0	0	1	0	0	0	0	0	0	0	0	0	0	0	0	0
CTNND2	1	0	0	0	0	0	0	1	0	0	0	0	0	0	0	0	0	0	0	0	0
CHRNA6	1	0	0	0	0	0	0	1	0	0	0	0	0	0	0	0	0	0	0	0	0
BC031274	1	0	0	0	0	0	0	1	0	0	0	0	0	0	0	0	0	0	0	0	0
A_32_P75141	1	0	0	0	0	0	0	1	0	0	0	0	0	0	0	0	0	0	0	0	0
A_32_P177595	1	0	0	0	0	0	0	1	0	0	0	0	0	0	0	0	0	0	0	0	0
A_32_P121334	1	0	0	0	0	0	0	1	0	0	0	0	0	0	0	0	0	0	0	0	0
A_24_P195276	1	0	0	0	0	0	0	1	0	0	0	0	0	0	0	0	0	0	0	0	0
ZWILCH	1	0	0	0	0	1	0	0	0	0	0	0	0	0	0	0	0	0	0	0	0
ZCCHC17	1	0	0	0	0	1	0	0	0	0	0	0	0	0	0	0	0	0	0	0	0
TBRG1	1	0	0	0	0	1	0	0	0	0	0	0	0	0	0	0	0	0	0	0	0
SERPINE2	1	0	0	0	0	1	0	0	0	0	0	0	0	0	0	0	0	0	0	0	0
SENP7	1	0	0	0	0	1	0	0	0	0	0	0	0	0	0	0	0	0	0	0	0
NSMCE4A	1	0	0	0	0	1	0	0	0	0	0	0	0	0	0	0	0	0	0	0	0
DKFZp434F142	1	0	0	0	0	1	0	0	0	0	0	0	0	0	0	0	0	0	0	0	0
DCTN6	1	0	0	0	0	1	0	0	0	0	0	0	0	0	0	0	0	0	0	0	0
CR602702	1	0	0	0	0	1	0	0	0	0	0	0	0	0	0	0	0	0	0	0	0
COIL	1	0	0	0	0	1	0	0	0	0	0	0	0	0	0	0	0	0	0	0	0
CHD1	1	0	0	0	0	1	0	0	0	0	0	0	0	0	0	0	0	0	0	0	0
CCDC85C	1	0	0	0	0	1	0	0	0	0	0	0	0	0	0	0	0	0	0	0	0
C6orf182	1	0	0	0	0	1	0	0	0	0	0	0	0	0	0	0	0	0	0	0	0
C18orf22	1	0	0	0	0	1	0	0	0	0	0	0	0	0	0	0	0	0	0	0	0
BU153693	1	0	0	0	0	1	0	0	0	0	0	0	0	0	0	0	0	0	0	0	0
BE564275	1	0	0	0	0	1	0	0	0	0	0	0	0	0	0	0	0	0	0	0	0
ALKBH2	1	0	0	0	0	1	0	0	0	0	0	0	0	0	0	0	0	0	0	0	0
AK094981	1	0	0	0	0	1	0	0	0	0	0	0	0	0	0	0	0	0	0	0	0
ACBD5	1	0	0	0	0	1	0	0	0	0	0	0	0	0	0	0	0	0	0	0	0
ABCB7	1	0	0	0	0	1	0	0	0	0	0	0	0	0	0	0	0	0	0	0	0
A_32_P46351	1	0	0	0	0	1	0	0	0	0	0	0	0	0	0	0	0	0	0	0	0
A_24_P349590	1	0	0	0	0	1	0	0	0	0	0	0	0	0	0	0	0	0	0	0	0
A_24_P195454	1	0	0	0	0	1	0	0	0	0	0	0	0	0	0	0	0	0	0	0	0
ZNF709	1	0	0	0	1	0	0	0	0	0	0	0	0	0	0	0	0	0	0	0	0
ZNF704	1	0	0	0	1	0	0	0	0	0	0	0	0	0	0	0	0	0	0	0	0
ZNF623	1	0	0	0	1	0	0	0	0	0	0	0	0	0	0	0	0	0	0	0	0
XAF1	1	0	0	0	1	0	0	0	0	0	0	0	0	0	0	0	0	0	0	0	0
VPS13C	1	0	0	0	1	0	0	0	0	0	0	0	0	0	0	0	0	0	0	0	0
VIPR2	1	0	0	0	1	0	0	0	0	0	0	0	0	0	0	0	0	0	0	0	0
TMEM49	1	0	0	0	1	0	0	0	0	0	0	0	0	0	0	0	0	0	0	0	0
TDRD12	1	0	0	0	1	0	0	0	0	0	0	0	0	0	0	0	0	0	0	0	0
TBX19	1	0	0	0	1	0	0	0	0	0	0	0	0	0	0	0	0	0	0	0	0
SYT15	1	0	0	0	1	0	0	0	0	0	0	0	0	0	0	0	0	0	0	0	0
ST7	1	0	0	0	1	0	0	0	0	0	0	0	0	0	0	0	0	0	0	0	0
SPTY2D1	1	0	0	0	1	0	0	0	0	0	0	0	0	0	0	0	0	0	0	0	0
SPATA13	1	0	0	0	1	0	0	0	0	0	0	0	0	0	0	0	0	0	0	0	0
SHISA7	1	0	0	0	1	0	0	0	0	0	0	0	0	0	0	0	0	0	0	0	0
SEC62	1	0	0	0	1	0	0	0	0	0	0	0	0	0	0	0	0	0	0	0	0
SDAD1	1	0	0	0	1	0	0	0	0	0	0	0	0	0	0	0	0	0	0	0	0
RPUSD4	1	0	0	0	1	0	0	0	0	0	0	0	0	0	0	0	0	0	0	0	0
RGAG4	1	0	0	0	1	0	0	0	0	0	0	0	0	0	0	0	0	0	0	0	0
PTRF	1	0	0	0	1	0	0	0	0	0	0	0	0	0	0	0	0	0	0	0	0
PPFIA4	1	0	0	0	1	0	0	0	0	0	0	0	0	0	0	0	0	0	0	0	0
PIAS2	1	0	0	0	1	0	0	0	0	0	0	0	0	0	0	0	0	0	0	0	0
ORC6L	1	0	0	0	1	0	0	0	0	0	0	0	0	0	0	0	0	0	0	0	0
NFXL1	1	0	0	0	1	0	0	0	0	0	0	0	0	0	0	0	0	0	0	0	0
MYOM2	1	0	0	0	1	0	0	0	0	0	0	0	0	0	0	0	0	0	0	0	0
MUTYH	1	0	0	0	1	0	0	0	0	0	0	0	0	0	0	0	0	0	0	0	0
MT1H	1	0	0	0	1	0	0	0	0	0	0	0	0	0	0	0	0	0	0	0	0
MRE11A	1	0	0	0	1	0	0	0	0	0	0	0	0	0	0	0	0	0	0	0	0
MOCS3	1	0	0	0	1	0	0	0	0	0	0	0	0	0	0	0	0	0	0	0	0
MGC39372	1	0	0	0	1	0	0	0	0	0	0	0	0	0	0	0	0	0	0	0	0
MFAP3L	1	0	0	0	1	0	0	0	0	0	0	0	0	0	0	0	0	0	0	0	0
MAP2K6	1	0	0	0	1	0	0	0	0	0	0	0	0	0	0	0	0	0	0	0	0
LOC389842	1	0	0	0	1	0	0	0	0	0	0	0	0	0	0	0	0	0	0	0	0
LOC389033	1	0	0	0	1	0	0	0	0	0	0	0	0	0	0	0	0	0	0	0	0
LOC100290630	1	0	0	0	1	0	0	0	0	0	0	0	0	0	0	0	0	0	0	0	0
LARGE	1	0	0	0	1	0	0	0	0	0	0	0	0	0	0	0	0	0	0	0	0
KLHL34	1	0	0	0	1	0	0	0	0	0	0	0	0	0	0	0	0	0	0	0	0
KLHL12	1	0	0	0	1	0	0	0	0	0	0	0	0	0	0	0	0	0	0	0	0
KLHDC10	1	0	0	0	1	0	0	0	0	0	0	0	0	0	0	0	0	0	0	0	0
KIAA1609	1	0	0	0	1	0	0	0	0	0	0	0	0	0	0	0	0	0	0	0	0
ISM1	1	0	0	0	1	0	0	0	0	0	0	0	0	0	0	0	0	0	0	0	0
IQCC	1	0	0	0	1	0	0	0	0	0	0	0	0	0	0	0	0	0	0	0	0
IL1F6	1	0	0	0	1	0	0	0	0	0	0	0	0	0	0	0	0	0	0	0	0
IER3IP1	1	0	0	0	1	0	0	0	0	0	0	0	0	0	0	0	0	0	0	0	0
GPR172B	1	0	0	0	1	0	0	0	0	0	0	0	0	0	0	0	0	0	0	0	0
GABRA3	1	0	0	0	1	0	0	0	0	0	0	0	0	0	0	0	0	0	0	0	0
FLJ42953	1	0	0	0	1	0	0	0	0	0	0	0	0	0	0	0	0	0	0	0	0
FLJ39632	1	0	0	0	1	0	0	0	0	0	0	0	0	0	0	0	0	0	0	0	0
FIGNL1	1	0	0	0	1	0	0	0	0	0	0	0	0	0	0	0	0	0	0	0	0
FBXO8	1	0	0	0	1	0	0	0	0	0	0	0	0	0	0	0	0	0	0	0	0
FANCC	1	0	0	0	1	0	0	0	0	0	0	0	0	0	0	0	0	0	0	0	0
FAM7A1	1	0	0	0	1	0	0	0	0	0	0	0	0	0	0	0	0	0	0	0	0
FAM179A	1	0	0	0	1	0	0	0	0	0	0	0	0	0	0	0	0	0	0	0	0
FAM120C	1	0	0	0	1	0	0	0	0	0	0	0	0	0	0	0	0	0	0	0	0
EPB41L4A	1	0	0	0	1	0	0	0	0	0	0	0	0	0	0	0	0	0	0	0	0
ENST00000342688	1	0	0	0	1	0	0	0	0	0	0	0	0	0	0	0	0	0	0	0	0
DSC1	1	0	0	0	1	0	0	0	0	0	0	0	0	0	0	0	0	0	0	0	0
DKK3	1	0	0	0	1	0	0	0	0	0	0	0	0	0	0	0	0	0	0	0	0
DHFRL1	1	0	0	0	1	0	0	0	0	0	0	0	0	0	0	0	0	0	0	0	0
2001-12-01	1	0	0	0	1	0	0	0	0	0	0	0	0	0	0	0	0	0	0	0	0
DCAF4	1	0	0	0	1	0	0	0	0	0	0	0	0	0	0	0	0	0	0	0	0
CYP1B1	1	0	0	0	1	0	0	0	0	0	0	0	0	0	0	0	0	0	0	0	0
CU678379	1	0	0	0	1	0	0	0	0	0	0	0	0	0	0	0	0	0	0	0	0
CTSB	1	0	0	0	1	0	0	0	0	0	0	0	0	0	0	0	0	0	0	0	0
CNTNAP2	1	0	0	0	1	0	0	0	0	0	0	0	0	0	0	0	0	0	0	0	0
CNKSR1	1	0	0	0	1	0	0	0	0	0	0	0	0	0	0	0	0	0	0	0	0
CMTM4	1	0	0	0	1	0	0	0	0	0	0	0	0	0	0	0	0	0	0	0	0
CDK9	1	0	0	0	1	0	0	0	0	0	0	0	0	0	0	0	0	0	0	0	0
CDK7	1	0	0	0	1	0	0	0	0	0	0	0	0	0	0	0	0	0	0	0	0
CDCA7L	1	0	0	0	1	0	0	0	0	0	0	0	0	0	0	0	0	0	0	0	0
CAPN8	1	0	0	0	1	0	0	0	0	0	0	0	0	0	0	0	0	0	0	0	0
C5AR1	1	0	0	0	1	0	0	0	0	0	0	0	0	0	0	0	0	0	0	0	0
C21orf63	1	0	0	0	1	0	0	0	0	0	0	0	0	0	0	0	0	0	0	0	0
C20orf7	1	0	0	0	1	0	0	0	0	0	0	0	0	0	0	0	0	0	0	0	0
C2	1	0	0	0	1	0	0	0	0	0	0	0	0	0	0	0	0	0	0	0	0
C19orf57	1	0	0	0	1	0	0	0	0	0	0	0	0	0	0	0	0	0	0	0	0
C12orf52	1	0	0	0	1	0	0	0	0	0	0	0	0	0	0	0	0	0	0	0	0
BU602485	1	0	0	0	1	0	0	0	0	0	0	0	0	0	0	0	0	0	0	0	0
BM984383	1	0	0	0	1	0	0	0	0	0	0	0	0	0	0	0	0	0	0	0	0
BC092452	1	0	0	0	1	0	0	0	0	0	0	0	0	0	0	0	0	0	0	0	0
BC008795	1	0	0	0	1	0	0	0	0	0	0	0	0	0	0	0	0	0	0	0	0
ARID4B	1	0	0	0	1	0	0	0	0	0	0	0	0	0	0	0	0	0	0	0	0
ANKRD44	1	0	0	0	1	0	0	0	0	0	0	0	0	0	0	0	0	0	0	0	0
AK124192	1	0	0	0	1	0	0	0	0	0	0	0	0	0	0	0	0	0	0	0	0
AK026192	1	0	0	0	1	0	0	0	0	0	0	0	0	0	0	0	0	0	0	0	0
AK000085	1	0	0	0	1	0	0	0	0	0	0	0	0	0	0	0	0	0	0	0	0
AGMAT	1	0	0	0	1	0	0	0	0	0	0	0	0	0	0	0	0	0	0	0	0
AF343007	1	0	0	0	1	0	0	0	0	0	0	0	0	0	0	0	0	0	0	0	0
ADPRHL1	1	0	0	0	1	0	0	0	0	0	0	0	0	0	0	0	0	0	0	0	0
ADORA3	1	0	0	0	1	0	0	0	0	0	0	0	0	0	0	0	0	0	0	0	0
A_32_P84333	1	0	0	0	1	0	0	0	0	0	0	0	0	0	0	0	0	0	0	0	0
A_32_P49854	1	0	0	0	1	0	0	0	0	0	0	0	0	0	0	0	0	0	0	0	0
A_32_P217271	1	0	0	0	1	0	0	0	0	0	0	0	0	0	0	0	0	0	0	0	0
A_32_P203998	1	0	0	0	1	0	0	0	0	0	0	0	0	0	0	0	0	0	0	0	0
A_32_P202587	1	0	0	0	1	0	0	0	0	0	0	0	0	0	0	0	0	0	0	0	0
A_32_P186710	1	0	0	0	1	0	0	0	0	0	0	0	0	0	0	0	0	0	0	0	0
A_32_P115043	1	0	0	0	1	0	0	0	0	0	0	0	0	0	0	0	0	0	0	0	0
A_32_P11058	1	0	0	0	1	0	0	0	0	0	0	0	0	0	0	0	0	0	0	0	0
A_24_P99984	1	0	0	0	1	0	0	0	0	0	0	0	0	0	0	0	0	0	0	0	0
A_24_P923395	1	0	0	0	1	0	0	0	0	0	0	0	0	0	0	0	0	0	0	0	0
A_24_P917971	1	0	0	0	1	0	0	0	0	0	0	0	0	0	0	0	0	0	0	0	0
A_24_P683413	1	0	0	0	1	0	0	0	0	0	0	0	0	0	0	0	0	0	0	0	0
A_24_P626812	1	0	0	0	1	0	0	0	0	0	0	0	0	0	0	0	0	0	0	0	0
A_24_P366768	1	0	0	0	1	0	0	0	0	0	0	0	0	0	0	0	0	0	0	0	0
A_24_P272653	1	0	0	0	1	0	0	0	0	0	0	0	0	0	0	0	0	0	0	0	0
A_24_P24806	1	0	0	0	1	0	0	0	0	0	0	0	0	0	0	0	0	0	0	0	0
A_24_P247454	1	0	0	0	1	0	0	0	0	0	0	0	0	0	0	0	0	0	0	0	0
A_24_P246591	1	0	0	0	1	0	0	0	0	0	0	0	0	0	0	0	0	0	0	0	0
A_24_P204374	1	0	0	0	1	0	0	0	0	0	0	0	0	0	0	0	0	0	0	0	0
A_24_P118813	1	0	0	0	1	0	0	0	0	0	0	0	0	0	0	0	0	0	0	0	0
A_23_P72330	1	0	0	0	1	0	0	0	0	0	0	0	0	0	0	0	0	0	0	0	0
A_23_P61068	1	0	0	0	1	0	0	0	0	0	0	0	0	0	0	0	0	0	0	0	0
FGFBP2	2	0	0	1	0	0	0	0	0	0	0	0	0	0	0	0	0	1	0	0	0
CYP51A1	2	0	0	1	0	0	0	0	0	0	0	0	0	0	0	0	0	1	0	0	0
ZXDA	1	0	0	1	0	0	0	0	0	0	0	0	0	0	0	0	0	0	0	0	0
ZRANB1	1	0	0	1	0	0	0	0	0	0	0	0	0	0	0	0	0	0	0	0	0
ZNRF1	1	0	0	1	0	0	0	0	0	0	0	0	0	0	0	0	0	0	0	0	0
ZNF471	1	0	0	1	0	0	0	0	0	0	0	0	0	0	0	0	0	0	0	0	0
WDR35	1	0	0	1	0	0	0	0	0	0	0	0	0	0	0	0	0	0	0	0	0
WDR19	1	0	0	1	0	0	0	0	0	0	0	0	0	0	0	0	0	0	0	0	0
VPS4A	1	0	0	1	0	0	0	0	0	0	0	0	0	0	0	0	0	0	0	0	0
VEGFA	1	0	0	1	0	0	0	0	0	0	0	0	0	0	0	0	0	0	0	0	0
USP47	1	0	0	1	0	0	0	0	0	0	0	0	0	0	0	0	0	0	0	0	0
UBTD2	1	0	0	1	0	0	0	0	0	0	0	0	0	0	0	0	0	0	0	0	0
UBAC1	1	0	0	1	0	0	0	0	0	0	0	0	0	0	0	0	0	0	0	0	0
TUBGCP5	1	0	0	1	0	0	0	0	0	0	0	0	0	0	0	0	0	0	0	0	0
TSPAN13	1	0	0	1	0	0	0	0	0	0	0	0	0	0	0	0	0	0	0	0	0
TRIM62	1	0	0	1	0	0	0	0	0	0	0	0	0	0	0	0	0	0	0	0	0
TNK1	1	0	0	1	0	0	0	0	0	0	0	0	0	0	0	0	0	0	0	0	0
TMEM220	1	0	0	1	0	0	0	0	0	0	0	0	0	0	0	0	0	0	0	0	0
TMEM159	1	0	0	1	0	0	0	0	0	0	0	0	0	0	0	0	0	0	0	0	0
TMC2	1	0	0	1	0	0	0	0	0	0	0	0	0	0	0	0	0	0	0	0	0
TIA1	1	0	0	1	0	0	0	0	0	0	0	0	0	0	0	0	0	0	0	0	0
TDRKH	1	0	0	1	0	0	0	0	0	0	0	0	0	0	0	0	0	0	0	0	0
STARD5	1	0	0	1	0	0	0	0	0	0	0	0	0	0	0	0	0	0	0	0	0
SSR3	1	0	0	1	0	0	0	0	0	0	0	0	0	0	0	0	0	0	0	0	0
SNTB1	1	0	0	1	0	0	0	0	0	0	0	0	0	0	0	0	0	0	0	0	0
SLC35A3	1	0	0	1	0	0	0	0	0	0	0	0	0	0	0	0	0	0	0	0	0
SH2D6	1	0	0	1	0	0	0	0	0	0	0	0	0	0	0	0	0	0	0	0	0
SERINC2	1	0	0	1	0	0	0	0	0	0	0	0	0	0	0	0	0	0	0	0	0
RELA	1	0	0	1	0	0	0	0	0	0	0	0	0	0	0	0	0	0	0	0	0
RASGEF1B	1	0	0	1	0	0	0	0	0	0	0	0	0	0	0	0	0	0	0	0	0
PTPN23	1	0	0	1	0	0	0	0	0	0	0	0	0	0	0	0	0	0	0	0	0
PRPF4	1	0	0	1	0	0	0	0	0	0	0	0	0	0	0	0	0	0	0	0	0
PRKCA	1	0	0	1	0	0	0	0	0	0	0	0	0	0	0	0	0	0	0	0	0
PPP4R2	1	0	0	1	0	0	0	0	0	0	0	0	0	0	0	0	0	0	0	0	0
PPP2R3A	1	0	0	1	0	0	0	0	0	0	0	0	0	0	0	0	0	0	0	0	0
PPP1R16B	1	0	0	1	0	0	0	0	0	0	0	0	0	0	0	0	0	0	0	0	0
POU3F4	1	0	0	1	0	0	0	0	0	0	0	0	0	0	0	0	0	0	0	0	0
PIK3CB	1	0	0	1	0	0	0	0	0	0	0	0	0	0	0	0	0	0	0	0	0
PBX1	1	0	0	1	0	0	0	0	0	0	0	0	0	0	0	0	0	0	0	0	0
PAX9	1	0	0	1	0	0	0	0	0	0	0	0	0	0	0	0	0	0	0	0	0
PARN	1	0	0	1	0	0	0	0	0	0	0	0	0	0	0	0	0	0	0	0	0
P2RY6	1	0	0	1	0	0	0	0	0	0	0	0	0	0	0	0	0	0	0	0	0
NEURL3	1	0	0	1	0	0	0	0	0	0	0	0	0	0	0	0	0	0	0	0	0
NCRNA00204B	1	0	0	1	0	0	0	0	0	0	0	0	0	0	0	0	0	0	0	0	0
MYCL1	1	0	0	1	0	0	0	0	0	0	0	0	0	0	0	0	0	0	0	0	0
MYBPC3	1	0	0	1	0	0	0	0	0	0	0	0	0	0	0	0	0	0	0	0	0
MSX2	1	0	0	1	0	0	0	0	0	0	0	0	0	0	0	0	0	0	0	0	0
MSRB3	1	0	0	1	0	0	0	0	0	0	0	0	0	0	0	0	0	0	0	0	0
MFHAS1	1	0	0	1	0	0	0	0	0	0	0	0	0	0	0	0	0	0	0	0	0
MBP	1	0	0	1	0	0	0	0	0	0	0	0	0	0	0	0	0	0	0	0	0
LTF	1	0	0	1	0	0	0	0	0	0	0	0	0	0	0	0	0	0	0	0	0
LRRC34	1	0	0	1	0	0	0	0	0	0	0	0	0	0	0	0	0	0	0	0	0
LOC100133319	1	0	0	1	0	0	0	0	0	0	0	0	0	0	0	0	0	0	0	0	0
LOC100130744	1	0	0	1	0	0	0	0	0	0	0	0	0	0	0	0	0	0	0	0	0
L3MBTL	1	0	0	1	0	0	0	0	0	0	0	0	0	0	0	0	0	0	0	0	0
KSR1	1	0	0	1	0	0	0	0	0	0	0	0	0	0	0	0	0	0	0	0	0
KIAA1432	1	0	0	1	0	0	0	0	0	0	0	0	0	0	0	0	0	0	0	0	0
KIAA1310	1	0	0	1	0	0	0	0	0	0	0	0	0	0	0	0	0	0	0	0	0
JMY	1	0	0	1	0	0	0	0	0	0	0	0	0	0	0	0	0	0	0	0	0
ITLN2	1	0	0	1	0	0	0	0	0	0	0	0	0	0	0	0	0	0	0	0	0
IL10	1	0	0	1	0	0	0	0	0	0	0	0	0	0	0	0	0	0	0	0	0
HSF5	1	0	0	1	0	0	0	0	0	0	0	0	0	0	0	0	0	0	0	0	0
HMGN5	1	0	0	1	0	0	0	0	0	0	0	0	0	0	0	0	0	0	0	0	0
HIST1H2AH	1	0	0	1	0	0	0	0	0	0	0	0	0	0	0	0	0	0	0	0	0
HCG4P6	1	0	0	1	0	0	0	0	0	0	0	0	0	0	0	0	0	0	0	0	0
GRAMD1B	1	0	0	1	0	0	0	0	0	0	0	0	0	0	0	0	0	0	0	0	0
GFRA2	1	0	0	1	0	0	0	0	0	0	0	0	0	0	0	0	0	0	0	0	0
GATA2	1	0	0	1	0	0	0	0	0	0	0	0	0	0	0	0	0	0	0	0	0
FOXP3	1	0	0	1	0	0	0	0	0	0	0	0	0	0	0	0	0	0	0	0	0
FLJ40292	1	0	0	1	0	0	0	0	0	0	0	0	0	0	0	0	0	0	0	0	0
FLJ35946	1	0	0	1	0	0	0	0	0	0	0	0	0	0	0	0	0	0	0	0	0
FLJ20464	1	0	0	1	0	0	0	0	0	0	0	0	0	0	0	0	0	0	0	0	0
FER1L4	1	0	0	1	0	0	0	0	0	0	0	0	0	0	0	0	0	0	0	0	0
FAM69A	1	0	0	1	0	0	0	0	0	0	0	0	0	0	0	0	0	0	0	0	0
FAM182B	1	0	0	1	0	0	0	0	0	0	0	0	0	0	0	0	0	0	0	0	0
FAM178A	1	0	0	1	0	0	0	0	0	0	0	0	0	0	0	0	0	0	0	0	0
FAM169A	1	0	0	1	0	0	0	0	0	0	0	0	0	0	0	0	0	0	0	0	0
FAM149B1	1	0	0	1	0	0	0	0	0	0	0	0	0	0	0	0	0	0	0	0	0
FAM127A	1	0	0	1	0	0	0	0	0	0	0	0	0	0	0	0	0	0	0	0	0
FAM120AOS	1	0	0	1	0	0	0	0	0	0	0	0	0	0	0	0	0	0	0	0	0
FAM118B	1	0	0	1	0	0	0	0	0	0	0	0	0	0	0	0	0	0	0	0	0
FADS1	1	0	0	1	0	0	0	0	0	0	0	0	0	0	0	0	0	0	0	0	0
ELP3	1	0	0	1	0	0	0	0	0	0	0	0	0	0	0	0	0	0	0	0	0
DIRAS1	1	0	0	1	0	0	0	0	0	0	0	0	0	0	0	0	0	0	0	0	0
DIAPH3	1	0	0	1	0	0	0	0	0	0	0	0	0	0	0	0	0	0	0	0	0
DEAF1	1	0	0	1	0	0	0	0	0	0	0	0	0	0	0	0	0	0	0	0	0
DCAF17	1	0	0	1	0	0	0	0	0	0	0	0	0	0	0	0	0	0	0	0	0
DBN1	1	0	0	1	0	0	0	0	0	0	0	0	0	0	0	0	0	0	0	0	0
CYB5D2	1	0	0	1	0	0	0	0	0	0	0	0	0	0	0	0	0	0	0	0	0
CU692129	1	0	0	1	0	0	0	0	0	0	0	0	0	0	0	0	0	0	0	0	0
CRY2	1	0	0	1	0	0	0	0	0	0	0	0	0	0	0	0	0	0	0	0	0
CR611098	1	0	0	1	0	0	0	0	0	0	0	0	0	0	0	0	0	0	0	0	0
CR609342	1	0	0	1	0	0	0	0	0	0	0	0	0	0	0	0	0	0	0	0	0
CPNE3	1	0	0	1	0	0	0	0	0	0	0	0	0	0	0	0	0	0	0	0	0
COX7B	1	0	0	1	0	0	0	0	0	0	0	0	0	0	0	0	0	0	0	0	0
CHTF18	1	0	0	1	0	0	0	0	0	0	0	0	0	0	0	0	0	0	0	0	0
CHMP4B	1	0	0	1	0	0	0	0	0	0	0	0	0	0	0	0	0	0	0	0	0
CD678575	1	0	0	1	0	0	0	0	0	0	0	0	0	0	0	0	0	0	0	0	0
CCDC82	1	0	0	1	0	0	0	0	0	0	0	0	0	0	0	0	0	0	0	0	0
C1orf211	1	0	0	1	0	0	0	0	0	0	0	0	0	0	0	0	0	0	0	0	0
C1orf144	1	0	0	1	0	0	0	0	0	0	0	0	0	0	0	0	0	0	0	0	0
C12orf70	1	0	0	1	0	0	0	0	0	0	0	0	0	0	0	0	0	0	0	0	0
C10orf88	1	0	0	1	0	0	0	0	0	0	0	0	0	0	0	0	0	0	0	0	0
BRWD3	1	0	0	1	0	0	0	0	0	0	0	0	0	0	0	0	0	0	0	0	0
BG184978	1	0	0	1	0	0	0	0	0	0	0	0	0	0	0	0	0	0	0	0	0
BC040577	1	0	0	1	0	0	0	0	0	0	0	0	0	0	0	0	0	0	0	0	0
BC039524	1	0	0	1	0	0	0	0	0	0	0	0	0	0	0	0	0	0	0	0	0
ATXN7L3	1	0	0	1	0	0	0	0	0	0	0	0	0	0	0	0	0	0	0	0	0
ARV1	1	0	0	1	0	0	0	0	0	0	0	0	0	0	0	0	0	0	0	0	0
ARHGEF7	1	0	0	1	0	0	0	0	0	0	0	0	0	0	0	0	0	0	0	0	0
ARHGAP24	1	0	0	1	0	0	0	0	0	0	0	0	0	0	0	0	0	0	0	0	0
AP3M1	1	0	0	1	0	0	0	0	0	0	0	0	0	0	0	0	0	0	0	0	0
ALG10B	1	0	0	1	0	0	0	0	0	0	0	0	0	0	0	0	0	0	0	0	0
AL834280	1	0	0	1	0	0	0	0	0	0	0	0	0	0	0	0	0	0	0	0	0
AKT2	1	0	0	1	0	0	0	0	0	0	0	0	0	0	0	0	0	0	0	0	0
AK023774	1	0	0	1	0	0	0	0	0	0	0	0	0	0	0	0	0	0	0	0	0
AHI1	1	0	0	1	0	0	0	0	0	0	0	0	0	0	0	0	0	0	0	0	0
AF419291	1	0	0	1	0	0	0	0	0	0	0	0	0	0	0	0	0	0	0	0	0
ADAL	1	0	0	1	0	0	0	0	0	0	0	0	0	0	0	0	0	0	0	0	0
ABAT	1	0	0	1	0	0	0	0	0	0	0	0	0	0	0	0	0	0	0	0	0
A_32_P75661	1	0	0	1	0	0	0	0	0	0	0	0	0	0	0	0	0	0	0	0	0
A_32_P178746	1	0	0	1	0	0	0	0	0	0	0	0	0	0	0	0	0	0	0	0	0
A_32_P145968	1	0	0	1	0	0	0	0	0	0	0	0	0	0	0	0	0	0	0	0	0
A_32_P113146	1	0	0	1	0	0	0	0	0	0	0	0	0	0	0	0	0	0	0	0	0
A_32_P103966	1	0	0	1	0	0	0	0	0	0	0	0	0	0	0	0	0	0	0	0	0
A_24_P927377	1	0	0	1	0	0	0	0	0	0	0	0	0	0	0	0	0	0	0	0	0
A_24_P922838	1	0	0	1	0	0	0	0	0	0	0	0	0	0	0	0	0	0	0	0	0
A_24_P921623	1	0	0	1	0	0	0	0	0	0	0	0	0	0	0	0	0	0	0	0	0
A_24_P912730	1	0	0	1	0	0	0	0	0	0	0	0	0	0	0	0	0	0	0	0	0
A_24_P565908	1	0	0	1	0	0	0	0	0	0	0	0	0	0	0	0	0	0	0	0	0
A_24_P549518	1	0	0	1	0	0	0	0	0	0	0	0	0	0	0	0	0	0	0	0	0
A_24_P475000	1	0	0	1	0	0	0	0	0	0	0	0	0	0	0	0	0	0	0	0	0
A_24_P298946	1	0	0	1	0	0	0	0	0	0	0	0	0	0	0	0	0	0	0	0	0
A_24_P268474	1	0	0	1	0	0	0	0	0	0	0	0	0	0	0	0	0	0	0	0	0
A_24_P152144	1	0	0	1	0	0	0	0	0	0	0	0	0	0	0	0	0	0	0	0	0
A_23_P247	1	0	0	1	0	0	0	0	0	0	0	0	0	0	0	0	0	0	0	0	0
WWP2	1	0	0	0	0	0	1	0	0	0	0	0	0	0	0	0	0	0	0	0	0
TRAF3	1	0	0	0	0	0	1	0	0	0	0	0	0	0	0	0	0	0	0	0	0
TNFRSF13C	1	0	0	0	0	0	1	0	0	0	0	0	0	0	0	0	0	0	0	0	0
SP140	1	0	0	0	0	0	1	0	0	0	0	0	0	0	0	0	0	0	0	0	0
SORD	1	0	0	0	0	0	1	0	0	0	0	0	0	0	0	0	0	0	0	0	0
SLK	1	0	0	0	0	0	1	0	0	0	0	0	0	0	0	0	0	0	0	0	0
RPUSD3	1	0	0	0	0	0	1	0	0	0	0	0	0	0	0	0	0	0	0	0	0
INPP4B	1	0	0	0	0	0	1	0	0	0	0	0	0	0	0	0	0	0	0	0	0
EVL	1	0	0	0	0	0	1	0	0	0	0	0	0	0	0	0	0	0	0	0	0
DCAF16	1	0	0	0	0	0	1	0	0	0	0	0	0	0	0	0	0	0	0	0	0
CARKD	1	0	0	0	0	0	1	0	0	0	0	0	0	0	0	0	0	0	0	0	0
C20orf94	1	0	0	0	0	0	1	0	0	0	0	0	0	0	0	0	0	0	0	0	0
APPL1	1	0	0	0	0	0	1	0	0	0	0	0	0	0	0	0	0	0	0	0	0
A_32_P149716	1	0	0	0	0	0	1	0	0	0	0	0	0	0	0	0	0	0	0	0	0
PPP2R2B	2	1	0	0	0	0	0	0	0	0	0	0	0	0	0	0	0	1	0	0	0
UBE2V1	1	0	1	0	0	0	0	0	0	0	0	0	0	0	0	0	0	0	0	0	0
TOR1AIP2	1	0	1	0	0	0	0	0	0	0	0	0	0	0	0	0	0	0	0	0	0
STXBP4	1	0	1	0	0	0	0	0	0	0	0	0	0	0	0	0	0	0	0	0	0
PTPLB	1	0	1	0	0	0	0	0	0	0	0	0	0	0	0	0	0	0	0	0	0
NEK1	1	0	1	0	0	0	0	0	0	0	0	0	0	0	0	0	0	0	0	0	0
NCAPD2	1	0	1	0	0	0	0	0	0	0	0	0	0	0	0	0	0	0	0	0	0
MED9	1	0	1	0	0	0	0	0	0	0	0	0	0	0	0	0	0	0	0	0	0
LOC730235	1	0	1	0	0	0	0	0	0	0	0	0	0	0	0	0	0	0	0	0	0
LOC100132217	1	0	1	0	0	0	0	0	0	0	0	0	0	0	0	0	0	0	0	0	0
KIAA0355	1	0	1	0	0	0	0	0	0	0	0	0	0	0	0	0	0	0	0	0	0
HIST1H4J	1	0	1	0	0	0	0	0	0	0	0	0	0	0	0	0	0	0	0	0	0
HIST1H3J	1	0	1	0	0	0	0	0	0	0	0	0	0	0	0	0	0	0	0	0	0
GPATCH1	1	0	1	0	0	0	0	0	0	0	0	0	0	0	0	0	0	0	0	0	0
FTSJ3	1	0	1	0	0	0	0	0	0	0	0	0	0	0	0	0	0	0	0	0	0
FLJ36116	1	0	1	0	0	0	0	0	0	0	0	0	0	0	0	0	0	0	0	0	0
CCDC88C	1	0	1	0	0	0	0	0	0	0	0	0	0	0	0	0	0	0	0	0	0
C1orf96	1	0	1	0	0	0	0	0	0	0	0	0	0	0	0	0	0	0	0	0	0
A_24_P307306	1	0	1	0	0	0	0	0	0	0	0	0	0	0	0	0	0	0	0	0	0
ZNF609	1	1	0	0	0	0	0	0	0	0	0	0	0	0	0	0	0	0	0	0	0
ZNF543	1	1	0	0	0	0	0	0	0	0	0	0	0	0	0	0	0	0	0	0	0
ZNF469	1	1	0	0	0	0	0	0	0	0	0	0	0	0	0	0	0	0	0	0	0
ZNF451	1	1	0	0	0	0	0	0	0	0	0	0	0	0	0	0	0	0	0	0	0
ZNF425	1	1	0	0	0	0	0	0	0	0	0	0	0	0	0	0	0	0	0	0	0
ZNF284	1	1	0	0	0	0	0	0	0	0	0	0	0	0	0	0	0	0	0	0	0
ZFP90	1	1	0	0	0	0	0	0	0	0	0	0	0	0	0	0	0	0	0	0	0
ZFP57	1	1	0	0	0	0	0	0	0	0	0	0	0	0	0	0	0	0	0	0	0
ZFP36L2	1	1	0	0	0	0	0	0	0	0	0	0	0	0	0	0	0	0	0	0	0
ZC3H4	1	1	0	0	0	0	0	0	0	0	0	0	0	0	0	0	0	0	0	0	0
ZBTB38	1	1	0	0	0	0	0	0	0	0	0	0	0	0	0	0	0	0	0	0	0
Z21831	1	1	0	0	0	0	0	0	0	0	0	0	0	0	0	0	0	0	0	0	0
YWHAG	1	1	0	0	0	0	0	0	0	0	0	0	0	0	0	0	0	0	0	0	0
XYLT1	1	1	0	0	0	0	0	0	0	0	0	0	0	0	0	0	0	0	0	0	0
X62691	1	1	0	0	0	0	0	0	0	0	0	0	0	0	0	0	0	0	0	0	0
WFDC5	1	1	0	0	0	0	0	0	0	0	0	0	0	0	0	0	0	0	0	0	0
WDR67	1	1	0	0	0	0	0	0	0	0	0	0	0	0	0	0	0	0	0	0	0
WDFY4	1	1	0	0	0	0	0	0	0	0	0	0	0	0	0	0	0	0	0	0	0
VTI1B	1	1	0	0	0	0	0	0	0	0	0	0	0	0	0	0	0	0	0	0	0
VPS35	1	1	0	0	0	0	0	0	0	0	0	0	0	0	0	0	0	0	0	0	0
UTP14C	1	1	0	0	0	0	0	0	0	0	0	0	0	0	0	0	0	0	0	0	0
USP37	1	1	0	0	0	0	0	0	0	0	0	0	0	0	0	0	0	0	0	0	0
USP12	1	1	0	0	0	0	0	0	0	0	0	0	0	0	0	0	0	0	0	0	0
URB2	1	1	0	0	0	0	0	0	0	0	0	0	0	0	0	0	0	0	0	0	0
UHMK1	1	1	0	0	0	0	0	0	0	0	0	0	0	0	0	0	0	0	0	0	0
UBXN6	1	1	0	0	0	0	0	0	0	0	0	0	0	0	0	0	0	0	0	0	0
UACA	1	1	0	0	0	0	0	0	0	0	0	0	0	0	0	0	0	0	0	0	0
U2AF1L4	1	1	0	0	0	0	0	0	0	0	0	0	0	0	0	0	0	0	0	0	0
U09197	1	1	0	0	0	0	0	0	0	0	0	0	0	0	0	0	0	0	0	0	0
TXNIP	1	1	0	0	0	0	0	0	0	0	0	0	0	0	0	0	0	0	0	0	0
TXNDC6	1	1	0	0	0	0	0	0	0	0	0	0	0	0	0	0	0	0	0	0	0
TUG1	1	1	0	0	0	0	0	0	0	0	0	0	0	0	0	0	0	0	0	0	0
TTC9	1	1	0	0	0	0	0	0	0	0	0	0	0	0	0	0	0	0	0	0	0
TTC22	1	1	0	0	0	0	0	0	0	0	0	0	0	0	0	0	0	0	0	0	0
TTC15	1	1	0	0	0	0	0	0	0	0	0	0	0	0	0	0	0	0	0	0	0
TSTA3	1	1	0	0	0	0	0	0	0	0	0	0	0	0	0	0	0	0	0	0	0
TRMT112	1	1	0	0	0	0	0	0	0	0	0	0	0	0	0	0	0	0	0	0	0
TRIP6	1	1	0	0	0	0	0	0	0	0	0	0	0	0	0	0	0	0	0	0	0
TRIM58	1	1	0	0	0	0	0	0	0	0	0	0	0	0	0	0	0	0	0	0	0
TRIM11	1	1	0	0	0	0	0	0	0	0	0	0	0	0	0	0	0	0	0	0	0
TRAF3IP3	1	1	0	0	0	0	0	0	0	0	0	0	0	0	0	0	0	0	0	0	0
TRAF3IP1	1	1	0	0	0	0	0	0	0	0	0	0	0	0	0	0	0	0	0	0	0
TNS1	1	1	0	0	0	0	0	0	0	0	0	0	0	0	0	0	0	0	0	0	0
TNFAIP2	1	1	0	0	0	0	0	0	0	0	0	0	0	0	0	0	0	0	0	0	0
TMPRSS13	1	1	0	0	0	0	0	0	0	0	0	0	0	0	0	0	0	0	0	0	0
TMOD1	1	1	0	0	0	0	0	0	0	0	0	0	0	0	0	0	0	0	0	0	0
TMIE	1	1	0	0	0	0	0	0	0	0	0	0	0	0	0	0	0	0	0	0	0
TMEM56	1	1	0	0	0	0	0	0	0	0	0	0	0	0	0	0	0	0	0	0	0
TMEM200A	1	1	0	0	0	0	0	0	0	0	0	0	0	0	0	0	0	0	0	0	0
TMEM183B	1	1	0	0	0	0	0	0	0	0	0	0	0	0	0	0	0	0	0	0	0
TMEM170A	1	1	0	0	0	0	0	0	0	0	0	0	0	0	0	0	0	0	0	0	0
TMEM131	1	1	0	0	0	0	0	0	0	0	0	0	0	0	0	0	0	0	0	0	0
TMCC2	1	1	0	0	0	0	0	0	0	0	0	0	0	0	0	0	0	0	0	0	0
TIMELESS	1	1	0	0	0	0	0	0	0	0	0	0	0	0	0	0	0	0	0	0	0
TGS1	1	1	0	0	0	0	0	0	0	0	0	0	0	0	0	0	0	0	0	0	0
TCP1	1	1	0	0	0	0	0	0	0	0	0	0	0	0	0	0	0	0	0	0	0
tcag7.873	1	1	0	0	0	0	0	0	0	0	0	0	0	0	0	0	0	0	0	0	0
T84338	1	1	0	0	0	0	0	0	0	0	0	0	0	0	0	0	0	0	0	0	0
SYNJ2	1	1	0	0	0	0	0	0	0	0	0	0	0	0	0	0	0	0	0	0	0
SYNE2	1	1	0	0	0	0	0	0	0	0	0	0	0	0	0	0	0	0	0	0	0
SYNE1	1	1	0	0	0	0	0	0	0	0	0	0	0	0	0	0	0	0	0	0	0
SUV420H1	1	1	0	0	0	0	0	0	0	0	0	0	0	0	0	0	0	0	0	0	0
STRBP	1	1	0	0	0	0	0	0	0	0	0	0	0	0	0	0	0	0	0	0	0
STRADB	1	1	0	0	0	0	0	0	0	0	0	0	0	0	0	0	0	0	0	0	0
SSTR4	1	1	0	0	0	0	0	0	0	0	0	0	0	0	0	0	0	0	0	0	0
SRRM1	1	1	0	0	0	0	0	0	0	0	0	0	0	0	0	0	0	0	0	0	0
SRRD	1	1	0	0	0	0	0	0	0	0	0	0	0	0	0	0	0	0	0	0	0
SPACA5	1	1	0	0	0	0	0	0	0	0	0	0	0	0	0	0	0	0	0	0	0
SNRK	1	1	0	0	0	0	0	0	0	0	0	0	0	0	0	0	0	0	0	0	0
SMOX	1	1	0	0	0	0	0	0	0	0	0	0	0	0	0	0	0	0	0	0	0
SMARCA1	1	1	0	0	0	0	0	0	0	0	0	0	0	0	0	0	0	0	0	0	0
SLC48A1	1	1	0	0	0	0	0	0	0	0	0	0	0	0	0	0	0	0	0	0	0
SLC45A3	1	1	0	0	0	0	0	0	0	0	0	0	0	0	0	0	0	0	0	0	0
SLC41A3	1	1	0	0	0	0	0	0	0	0	0	0	0	0	0	0	0	0	0	0	0
SLC39A14	1	1	0	0	0	0	0	0	0	0	0	0	0	0	0	0	0	0	0	0	0
SLC38A3	1	1	0	0	0	0	0	0	0	0	0	0	0	0	0	0	0	0	0	0	0
SLC18A2	1	1	0	0	0	0	0	0	0	0	0	0	0	0	0	0	0	0	0	0	0
SIAH2	1	1	0	0	0	0	0	0	0	0	0	0	0	0	0	0	0	0	0	0	0
SH3TC1	1	1	0	0	0	0	0	0	0	0	0	0	0	0	0	0	0	0	0	0	0
SH3KBP1	1	1	0	0	0	0	0	0	0	0	0	0	0	0	0	0	0	0	0	0	0
SGTA	1	1	0	0	0	0	0	0	0	0	0	0	0	0	0	0	0	0	0	0	0
SFMBT1	1	1	0	0	0	0	0	0	0	0	0	0	0	0	0	0	0	0	0	0	0
SERPINB6	1	1	0	0	0	0	0	0	0	0	0	0	0	0	0	0	0	0	0	0	0
SERF2	1	1	0	0	0	0	0	0	0	0	0	0	0	0	0	0	0	0	0	0	0
SENP2	1	1	0	0	0	0	0	0	0	0	0	0	0	0	0	0	0	0	0	0	0
SEMA4C	1	1	0	0	0	0	0	0	0	0	0	0	0	0	0	0	0	0	0	0	0
SELENBP1	1	1	0	0	0	0	0	0	0	0	0	0	0	0	0	0	0	0	0	0	0
SECISBP2	1	1	0	0	0	0	0	0	0	0	0	0	0	0	0	0	0	0	0	0	0
SEC61B	1	1	0	0	0	0	0	0	0	0	0	0	0	0	0	0	0	0	0	0	0
SDHD	1	1	0	0	0	0	0	0	0	0	0	0	0	0	0	0	0	0	0	0	0
SDCCAG1	1	1	0	0	0	0	0	0	0	0	0	0	0	0	0	0	0	0	0	0	0
SCNM1	1	1	0	0	0	0	0	0	0	0	0	0	0	0	0	0	0	0	0	0	0
SCN4A	1	1	0	0	0	0	0	0	0	0	0	0	0	0	0	0	0	0	0	0	0
SCAPER	1	1	0	0	0	0	0	0	0	0	0	0	0	0	0	0	0	0	0	0	0
SAMD12	1	1	0	0	0	0	0	0	0	0	0	0	0	0	0	0	0	0	0	0	0
RUNDC3A	1	1	0	0	0	0	0	0	0	0	0	0	0	0	0	0	0	0	0	0	0
RPS9	1	1	0	0	0	0	0	0	0	0	0	0	0	0	0	0	0	0	0	0	0
RPS2	1	1	0	0	0	0	0	0	0	0	0	0	0	0	0	0	0	0	0	0	0
RPP14	1	1	0	0	0	0	0	0	0	0	0	0	0	0	0	0	0	0	0	0	0
RPL38	1	1	0	0	0	0	0	0	0	0	0	0	0	0	0	0	0	0	0	0	0
RPL19	1	1	0	0	0	0	0	0	0	0	0	0	0	0	0	0	0	0	0	0	0
RPA1	1	1	0	0	0	0	0	0	0	0	0	0	0	0	0	0	0	0	0	0	0
RNF216	1	1	0	0	0	0	0	0	0	0	0	0	0	0	0	0	0	0	0	0	0
RNASE3	1	1	0	0	0	0	0	0	0	0	0	0	0	0	0	0	0	0	0	0	0
RIPK4	1	1	0	0	0	0	0	0	0	0	0	0	0	0	0	0	0	0	0	0	0
RIPK2	1	1	0	0	0	0	0	0	0	0	0	0	0	0	0	0	0	0	0	0	0
RIOK3	1	1	0	0	0	0	0	0	0	0	0	0	0	0	0	0	0	0	0	0	0
RIOK1	1	1	0	0	0	0	0	0	0	0	0	0	0	0	0	0	0	0	0	0	0
RILP	1	1	0	0	0	0	0	0	0	0	0	0	0	0	0	0	0	0	0	0	0
RHO	1	1	0	0	0	0	0	0	0	0	0	0	0	0	0	0	0	0	0	0	0
RHCE	1	1	0	0	0	0	0	0	0	0	0	0	0	0	0	0	0	0	0	0	0
RASSF4	1	1	0	0	0	0	0	0	0	0	0	0	0	0	0	0	0	0	0	0	0
RASAL3	1	1	0	0	0	0	0	0	0	0	0	0	0	0	0	0	0	0	0	0	0
RAC2	1	1	0	0	0	0	0	0	0	0	0	0	0	0	0	0	0	0	0	0	0
PVRIG	1	1	0	0	0	0	0	0	0	0	0	0	0	0	0	0	0	0	0	0	0
PUM2	1	1	0	0	0	0	0	0	0	0	0	0	0	0	0	0	0	0	0	0	0
PTPRE	1	1	0	0	0	0	0	0	0	0	0	0	0	0	0	0	0	0	0	0	0
PSD	1	1	0	0	0	0	0	0	0	0	0	0	0	0	0	0	0	0	0	0	0
PRMT2	1	1	0	0	0	0	0	0	0	0	0	0	0	0	0	0	0	0	0	0	0
PRMT10	1	1	0	0	0	0	0	0	0	0	0	0	0	0	0	0	0	0	0	0	0
PRKCE	1	1	0	0	0	0	0	0	0	0	0	0	0	0	0	0	0	0	0	0	0
PRIMA1	1	1	0	0	0	0	0	0	0	0	0	0	0	0	0	0	0	0	0	0	0
PRDX5	1	1	0	0	0	0	0	0	0	0	0	0	0	0	0	0	0	0	0	0	0
PRDX2	1	1	0	0	0	0	0	0	0	0	0	0	0	0	0	0	0	0	0	0	0
PPM1A	1	1	0	0	0	0	0	0	0	0	0	0	0	0	0	0	0	0	0	0	0
POM121	1	1	0	0	0	0	0	0	0	0	0	0	0	0	0	0	0	0	0	0	0
POLR1B	1	1	0	0	0	0	0	0	0	0	0	0	0	0	0	0	0	0	0	0	0
POLD3	1	1	0	0	0	0	0	0	0	0	0	0	0	0	0	0	0	0	0	0	0
PLEKHF1	1	1	0	0	0	0	0	0	0	0	0	0	0	0	0	0	0	0	0	0	0
PLCB1	1	1	0	0	0	0	0	0	0	0	0	0	0	0	0	0	0	0	0	0	0
PKN2	1	1	0	0	0	0	0	0	0	0	0	0	0	0	0	0	0	0	0	0	0
PIWIL4	1	1	0	0	0	0	0	0	0	0	0	0	0	0	0	0	0	0	0	0	0
PIGC	1	1	0	0	0	0	0	0	0	0	0	0	0	0	0	0	0	0	0	0	0
PHACTR2	1	1	0	0	0	0	0	0	0	0	0	0	0	0	0	0	0	0	0	0	0
PARP1	1	1	0	0	0	0	0	0	0	0	0	0	0	0	0	0	0	0	0	0	0
PAGE2B	1	1	0	0	0	0	0	0	0	0	0	0	0	0	0	0	0	0	0	0	0
PAGE2	1	1	0	0	0	0	0	0	0	0	0	0	0	0	0	0	0	0	0	0	0
P4HB	1	1	0	0	0	0	0	0	0	0	0	0	0	0	0	0	0	0	0	0	0
OR2W3	1	1	0	0	0	0	0	0	0	0	0	0	0	0	0	0	0	0	0	0	0
OPN1LW	1	1	0	0	0	0	0	0	0	0	0	0	0	0	0	0	0	0	0	0	0
OMA1	1	1	0	0	0	0	0	0	0	0	0	0	0	0	0	0	0	0	0	0	0
OLFML2B	1	1	0	0	0	0	0	0	0	0	0	0	0	0	0	0	0	0	0	0	0
OBFC1	1	1	0	0	0	0	0	0	0	0	0	0	0	0	0	0	0	0	0	0	0
NXPH4	1	1	0	0	0	0	0	0	0	0	0	0	0	0	0	0	0	0	0	0	0
NUDT21	1	1	0	0	0	0	0	0	0	0	0	0	0	0	0	0	0	0	0	0	0
NTAN1	1	1	0	0	0	0	0	0	0	0	0	0	0	0	0	0	0	0	0	0	0
NRN1	1	1	0	0	0	0	0	0	0	0	0	0	0	0	0	0	0	0	0	0	0
NP285481	1	1	0	0	0	0	0	0	0	0	0	0	0	0	0	0	0	0	0	0	0
NOL10	1	1	0	0	0	0	0	0	0	0	0	0	0	0	0	0	0	0	0	0	0
NLRP5	1	1	0	0	0	0	0	0	0	0	0	0	0	0	0	0	0	0	0	0	0
NHS	1	1	0	0	0	0	0	0	0	0	0	0	0	0	0	0	0	0	0	0	0
NFIX	1	1	0	0	0	0	0	0	0	0	0	0	0	0	0	0	0	0	0	0	0
NFATC1	1	1	0	0	0	0	0	0	0	0	0	0	0	0	0	0	0	0	0	0	0
NETO1	1	1	0	0	0	0	0	0	0	0	0	0	0	0	0	0	0	0	0	0	0
NDUFS1	1	1	0	0	0	0	0	0	0	0	0	0	0	0	0	0	0	0	0	0	0
NDUFC1	1	1	0	0	0	0	0	0	0	0	0	0	0	0	0	0	0	0	0	0	0
NDUFB9	1	1	0	0	0	0	0	0	0	0	0	0	0	0	0	0	0	0	0	0	0
NCRNA00202	1	1	0	0	0	0	0	0	0	0	0	0	0	0	0	0	0	0	0	0	0
NCL	1	1	0	0	0	0	0	0	0	0	0	0	0	0	0	0	0	0	0	0	0
NAT2	1	1	0	0	0	0	0	0	0	0	0	0	0	0	0	0	0	0	0	0	0
NAPSA	1	1	0	0	0	0	0	0	0	0	0	0	0	0	0	0	0	0	0	0	0
MXI1	1	1	0	0	0	0	0	0	0	0	0	0	0	0	0	0	0	0	0	0	0
MXD4	1	1	0	0	0	0	0	0	0	0	0	0	0	0	0	0	0	0	0	0	0
MTMR9	1	1	0	0	0	0	0	0	0	0	0	0	0	0	0	0	0	0	0	0	0
MRPS6	1	1	0	0	0	0	0	0	0	0	0	0	0	0	0	0	0	0	0	0	0
MRPS34	1	1	0	0	0	0	0	0	0	0	0	0	0	0	0	0	0	0	0	0	0
MRPS18B	1	1	0	0	0	0	0	0	0	0	0	0	0	0	0	0	0	0	0	0	0
MRPS10	1	1	0	0	0	0	0	0	0	0	0	0	0	0	0	0	0	0	0	0	0
MOXD1	1	1	0	0	0	0	0	0	0	0	0	0	0	0	0	0	0	0	0	0	0
MGC27345	1	1	0	0	0	0	0	0	0	0	0	0	0	0	0	0	0	0	0	0	0
MFSD4	1	1	0	0	0	0	0	0	0	0	0	0	0	0	0	0	0	0	0	0	0
MFNG	1	1	0	0	0	0	0	0	0	0	0	0	0	0	0	0	0	0	0	0	0
METTL10	1	1	0	0	0	0	0	0	0	0	0	0	0	0	0	0	0	0	0	0	0
MET	1	1	0	0	0	0	0	0	0	0	0	0	0	0	0	0	0	0	0	0	0
MED22	1	1	0	0	0	0	0	0	0	0	0	0	0	0	0	0	0	0	0	0	0
MCOLN1	1	1	0	0	0	0	0	0	0	0	0	0	0	0	0	0	0	0	0	0	0
MCAT	1	1	0	0	0	0	0	0	0	0	0	0	0	0	0	0	0	0	0	0	0
2002-03-01	1	1	0	0	0	0	0	0	0	0	0	0	0	0	0	0	0	0	0	0	0
MAPK1IP1L	1	1	0	0	0	0	0	0	0	0	0	0	0	0	0	0	0	0	0	0	0
MAN2B2	1	1	0	0	0	0	0	0	0	0	0	0	0	0	0	0	0	0	0	0	0
MAN2A2	1	1	0	0	0	0	0	0	0	0	0	0	0	0	0	0	0	0	0	0	0
MAN2A1	1	1	0	0	0	0	0	0	0	0	0	0	0	0	0	0	0	0	0	0	0
MAFK	1	1	0	0	0	0	0	0	0	0	0	0	0	0	0	0	0	0	0	0	0
LOC728875	1	1	0	0	0	0	0	0	0	0	0	0	0	0	0	0	0	0	0	0	0
LOC643790	1	1	0	0	0	0	0	0	0	0	0	0	0	0	0	0	0	0	0	0	0
LOC400590	1	1	0	0	0	0	0	0	0	0	0	0	0	0	0	0	0	0	0	0	0
LOC389765	1	1	0	0	0	0	0	0	0	0	0	0	0	0	0	0	0	0	0	0	0
LOC388965	1	1	0	0	0	0	0	0	0	0	0	0	0	0	0	0	0	0	0	0	0
LOC388588	1	1	0	0	0	0	0	0	0	0	0	0	0	0	0	0	0	0	0	0	0
LOC339240	1	1	0	0	0	0	0	0	0	0	0	0	0	0	0	0	0	0	0	0	0
LOC286161	1	1	0	0	0	0	0	0	0	0	0	0	0	0	0	0	0	0	0	0	0
LOC146336	1	1	0	0	0	0	0	0	0	0	0	0	0	0	0	0	0	0	0	0	0
LOC100293875	1	1	0	0	0	0	0	0	0	0	0	0	0	0	0	0	0	0	0	0	0
LOC100288144	1	1	0	0	0	0	0	0	0	0	0	0	0	0	0	0	0	0	0	0	0
LOC100240726	1	1	0	0	0	0	0	0	0	0	0	0	0	0	0	0	0	0	0	0	0
LOC100170939	1	1	0	0	0	0	0	0	0	0	0	0	0	0	0	0	0	0	0	0	0
LOC100133109	1	1	0	0	0	0	0	0	0	0	0	0	0	0	0	0	0	0	0	0	0
LOC100130856	1	1	0	0	0	0	0	0	0	0	0	0	0	0	0	0	0	0	0	0	0
LOC100129292	1	1	0	0	0	0	0	0	0	0	0	0	0	0	0	0	0	0	0	0	0
LHB	1	1	0	0	0	0	0	0	0	0	0	0	0	0	0	0	0	0	0	0	0
LARS2	1	1	0	0	0	0	0	0	0	0	0	0	0	0	0	0	0	0	0	0	0
LAMP1	1	1	0	0	0	0	0	0	0	0	0	0	0	0	0	0	0	0	0	0	0
LALBA	1	1	0	0	0	0	0	0	0	0	0	0	0	0	0	0	0	0	0	0	0
L48692	1	1	0	0	0	0	0	0	0	0	0	0	0	0	0	0	0	0	0	0	0
KLHDC1	1	1	0	0	0	0	0	0	0	0	0	0	0	0	0	0	0	0	0	0	0
KIF26B	1	1	0	0	0	0	0	0	0	0	0	0	0	0	0	0	0	0	0	0	0
KIF21A	1	1	0	0	0	0	0	0	0	0	0	0	0	0	0	0	0	0	0	0	0
KIAA2018	1	1	0	0	0	0	0	0	0	0	0	0	0	0	0	0	0	0	0	0	0
KIAA1109	1	1	0	0	0	0	0	0	0	0	0	0	0	0	0	0	0	0	0	0	0
KIAA0406	1	1	0	0	0	0	0	0	0	0	0	0	0	0	0	0	0	0	0	0	0
KDM4A	1	1	0	0	0	0	0	0	0	0	0	0	0	0	0	0	0	0	0	0	0
KANK2	1	1	0	0	0	0	0	0	0	0	0	0	0	0	0	0	0	0	0	0	0
ITGB1	1	1	0	0	0	0	0	0	0	0	0	0	0	0	0	0	0	0	0	0	0
ISCA1	1	1	0	0	0	0	0	0	0	0	0	0	0	0	0	0	0	0	0	0	0
IRF5	1	1	0	0	0	0	0	0	0	0	0	0	0	0	0	0	0	0	0	0	0
IRF2BP2	1	1	0	0	0	0	0	0	0	0	0	0	0	0	0	0	0	0	0	0	0
IQGAP2	1	1	0	0	0	0	0	0	0	0	0	0	0	0	0	0	0	0	0	0	0
INO80	1	1	0	0	0	0	0	0	0	0	0	0	0	0	0	0	0	0	0	0	0
IL26	1	1	0	0	0	0	0	0	0	0	0	0	0	0	0	0	0	0	0	0	0
IGF2BP2	1	1	0	0	0	0	0	0	0	0	0	0	0	0	0	0	0	0	0	0	0
IFT88	1	1	0	0	0	0	0	0	0	0	0	0	0	0	0	0	0	0	0	0	0
IFRD2	1	1	0	0	0	0	0	0	0	0	0	0	0	0	0	0	0	0	0	0	0
HYAL2	1	1	0	0	0	0	0	0	0	0	0	0	0	0	0	0	0	0	0	0	0
HNRNPD	1	1	0	0	0	0	0	0	0	0	0	0	0	0	0	0	0	0	0	0	0
HMGN1	1	1	0	0	0	0	0	0	0	0	0	0	0	0	0	0	0	0	0	0	0
HMGB4	1	1	0	0	0	0	0	0	0	0	0	0	0	0	0	0	0	0	0	0	0
HMBOX1	1	1	0	0	0	0	0	0	0	0	0	0	0	0	0	0	0	0	0	0	0
HIPK2	1	1	0	0	0	0	0	0	0	0	0	0	0	0	0	0	0	0	0	0	0
HECA	1	1	0	0	0	0	0	0	0	0	0	0	0	0	0	0	0	0	0	0	0
HBE1	1	1	0	0	0	0	0	0	0	0	0	0	0	0	0	0	0	0	0	0	0
HAUS3	1	1	0	0	0	0	0	0	0	0	0	0	0	0	0	0	0	0	0	0	0
GYPB	1	1	0	0	0	0	0	0	0	0	0	0	0	0	0	0	0	0	0	0	0
GTPBP8	1	1	0	0	0	0	0	0	0	0	0	0	0	0	0	0	0	0	0	0	0
GTF3C3	1	1	0	0	0	0	0	0	0	0	0	0	0	0	0	0	0	0	0	0	0
GREM2	1	1	0	0	0	0	0	0	0	0	0	0	0	0	0	0	0	0	0	0	0
GPX4	1	1	0	0	0	0	0	0	0	0	0	0	0	0	0	0	0	0	0	0	0
GPR68	1	1	0	0	0	0	0	0	0	0	0	0	0	0	0	0	0	0	0	0	0
GPR156	1	1	0	0	0	0	0	0	0	0	0	0	0	0	0	0	0	0	0	0	0
GMPR	1	1	0	0	0	0	0	0	0	0	0	0	0	0	0	0	0	0	0	0	0
GMCL1	1	1	0	0	0	0	0	0	0	0	0	0	0	0	0	0	0	0	0	0	0
GLUL	1	1	0	0	0	0	0	0	0	0	0	0	0	0	0	0	0	0	0	0	0
GLCCI1	1	1	0	0	0	0	0	0	0	0	0	0	0	0	0	0	0	0	0	0	0
GEMIN5	1	1	0	0	0	0	0	0	0	0	0	0	0	0	0	0	0	0	0	0	0
GDF5	1	1	0	0	0	0	0	0	0	0	0	0	0	0	0	0	0	0	0	0	0
GCC1	1	1	0	0	0	0	0	0	0	0	0	0	0	0	0	0	0	0	0	0	0
GCAT	1	1	0	0	0	0	0	0	0	0	0	0	0	0	0	0	0	0	0	0	0
GBGT1	1	1	0	0	0	0	0	0	0	0	0	0	0	0	0	0	0	0	0	0	0
GAR1	1	1	0	0	0	0	0	0	0	0	0	0	0	0	0	0	0	0	0	0	0
GABRP	1	1	0	0	0	0	0	0	0	0	0	0	0	0	0	0	0	0	0	0	0
GABARAPL2	1	1	0	0	0	0	0	0	0	0	0	0	0	0	0	0	0	0	0	0	0
FZR1	1	1	0	0	0	0	0	0	0	0	0	0	0	0	0	0	0	0	0	0	0
FUNDC2	1	1	0	0	0	0	0	0	0	0	0	0	0	0	0	0	0	0	0	0	0
FOXP1	1	1	0	0	0	0	0	0	0	0	0	0	0	0	0	0	0	0	0	0	0
FOXA3	1	1	0	0	0	0	0	0	0	0	0	0	0	0	0	0	0	0	0	0	0
FLJ33360	1	1	0	0	0	0	0	0	0	0	0	0	0	0	0	0	0	0	0	0	0
FKTN	1	1	0	0	0	0	0	0	0	0	0	0	0	0	0	0	0	0	0	0	0
FITM1	1	1	0	0	0	0	0	0	0	0	0	0	0	0	0	0	0	0	0	0	0
FIS1	1	1	0	0	0	0	0	0	0	0	0	0	0	0	0	0	0	0	0	0	0
FEZ1	1	1	0	0	0	0	0	0	0	0	0	0	0	0	0	0	0	0	0	0	0
FEM1A	1	1	0	0	0	0	0	0	0	0	0	0	0	0	0	0	0	0	0	0	0
FBLN7	1	1	0	0	0	0	0	0	0	0	0	0	0	0	0	0	0	0	0	0	0
FANK1	1	1	0	0	0	0	0	0	0	0	0	0	0	0	0	0	0	0	0	0	0
FAM73A	1	1	0	0	0	0	0	0	0	0	0	0	0	0	0	0	0	0	0	0	0
FAM65A	1	1	0	0	0	0	0	0	0	0	0	0	0	0	0	0	0	0	0	0	0
FAM63B	1	1	0	0	0	0	0	0	0	0	0	0	0	0	0	0	0	0	0	0	0
FAM193B	1	1	0	0	0	0	0	0	0	0	0	0	0	0	0	0	0	0	0	0	0
FAM117B	1	1	0	0	0	0	0	0	0	0	0	0	0	0	0	0	0	0	0	0	0
FAM107B	1	1	0	0	0	0	0	0	0	0	0	0	0	0	0	0	0	0	0	0	0
ERN2	1	1	0	0	0	0	0	0	0	0	0	0	0	0	0	0	0	0	0	0	0
EPDR1	1	1	0	0	0	0	0	0	0	0	0	0	0	0	0	0	0	0	0	0	0
EPB41L1	1	1	0	0	0	0	0	0	0	0	0	0	0	0	0	0	0	0	0	0	0
ENST00000434251	1	1	0	0	0	0	0	0	0	0	0	0	0	0	0	0	0	0	0	0	0
ENST00000316294	1	1	0	0	0	0	0	0	0	0	0	0	0	0	0	0	0	0	0	0	0
ENC1	1	1	0	0	0	0	0	0	0	0	0	0	0	0	0	0	0	0	0	0	0
EHBP1	1	1	0	0	0	0	0	0	0	0	0	0	0	0	0	0	0	0	0	0	0
DVL1	1	1	0	0	0	0	0	0	0	0	0	0	0	0	0	0	0	0	0	0	0
DSTYK	1	1	0	0	0	0	0	0	0	0	0	0	0	0	0	0	0	0	0	0	0
DPF3	1	1	0	0	0	0	0	0	0	0	0	0	0	0	0	0	0	0	0	0	0
DOK7	1	1	0	0	0	0	0	0	0	0	0	0	0	0	0	0	0	0	0	0	0
DNMT3A	1	1	0	0	0	0	0	0	0	0	0	0	0	0	0	0	0	0	0	0	0
DNAJC4	1	1	0	0	0	0	0	0	0	0	0	0	0	0	0	0	0	0	0	0	0
DNAJC28	1	1	0	0	0	0	0	0	0	0	0	0	0	0	0	0	0	0	0	0	0
DLG3	1	1	0	0	0	0	0	0	0	0	0	0	0	0	0	0	0	0	0	0	0
DIDO1	1	1	0	0	0	0	0	0	0	0	0	0	0	0	0	0	0	0	0	0	0
DHRS7B	1	1	0	0	0	0	0	0	0	0	0	0	0	0	0	0	0	0	0	0	0
DCAF5	1	1	0	0	0	0	0	0	0	0	0	0	0	0	0	0	0	0	0	0	0
DCAF13	1	1	0	0	0	0	0	0	0	0	0	0	0	0	0	0	0	0	0	0	0
DAAM1	1	1	0	0	0	0	0	0	0	0	0	0	0	0	0	0	0	0	0	0	0
CYP4A11	1	1	0	0	0	0	0	0	0	0	0	0	0	0	0	0	0	0	0	0	0
CXorf36	1	1	0	0	0	0	0	0	0	0	0	0	0	0	0	0	0	0	0	0	0
CXorf18	1	1	0	0	0	0	0	0	0	0	0	0	0	0	0	0	0	0	0	0	0
CXorf15	1	1	0	0	0	0	0	0	0	0	0	0	0	0	0	0	0	0	0	0	0
CXCR3	1	1	0	0	0	0	0	0	0	0	0	0	0	0	0	0	0	0	0	0	0
CU692621	1	1	0	0	0	0	0	0	0	0	0	0	0	0	0	0	0	0	0	0	0
CU687247	1	1	0	0	0	0	0	0	0	0	0	0	0	0	0	0	0	0	0	0	0
CU678063	1	1	0	0	0	0	0	0	0	0	0	0	0	0	0	0	0	0	0	0	0
CU675892	1	1	0	0	0	0	0	0	0	0	0	0	0	0	0	0	0	0	0	0	0
CU674953	1	1	0	0	0	0	0	0	0	0	0	0	0	0	0	0	0	0	0	0	0
CNP	1	1	0	0	0	0	0	0	0	0	0	0	0	0	0	0	0	0	0	0	0
CNOT2	1	1	0	0	0	0	0	0	0	0	0	0	0	0	0	0	0	0	0	0	0
CLCA3P	1	1	0	0	0	0	0	0	0	0	0	0	0	0	0	0	0	0	0	0	0
CINP	1	1	0	0	0	0	0	0	0	0	0	0	0	0	0	0	0	0	0	0	0
CHML	1	1	0	0	0	0	0	0	0	0	0	0	0	0	0	0	0	0	0	0	0
CHKA	1	1	0	0	0	0	0	0	0	0	0	0	0	0	0	0	0	0	0	0	0
CHID1	1	1	0	0	0	0	0	0	0	0	0	0	0	0	0	0	0	0	0	0	0
CHCHD6	1	1	0	0	0	0	0	0	0	0	0	0	0	0	0	0	0	0	0	0	0
CEP70	1	1	0	0	0	0	0	0	0	0	0	0	0	0	0	0	0	0	0	0	0
CEBPE	1	1	0	0	0	0	0	0	0	0	0	0	0	0	0	0	0	0	0	0	0
CEBPB	1	1	0	0	0	0	0	0	0	0	0	0	0	0	0	0	0	0	0	0	0
CDC34	1	1	0	0	0	0	0	0	0	0	0	0	0	0	0	0	0	0	0	0	0
CD19	1	1	0	0	0	0	0	0	0	0	0	0	0	0	0	0	0	0	0	0	0
CCR5	1	1	0	0	0	0	0	0	0	0	0	0	0	0	0	0	0	0	0	0	0
CCL3L3	1	1	0	0	0	0	0	0	0	0	0	0	0	0	0	0	0	0	0	0	0
CCL28	1	1	0	0	0	0	0	0	0	0	0	0	0	0	0	0	0	0	0	0	0
CCDC97	1	1	0	0	0	0	0	0	0	0	0	0	0	0	0	0	0	0	0	0	0
CCDC55	1	1	0	0	0	0	0	0	0	0	0	0	0	0	0	0	0	0	0	0	0
CCDC141	1	1	0	0	0	0	0	0	0	0	0	0	0	0	0	0	0	0	0	0	0
CCDC125	1	1	0	0	0	0	0	0	0	0	0	0	0	0	0	0	0	0	0	0	0
CCDC102B	1	1	0	0	0	0	0	0	0	0	0	0	0	0	0	0	0	0	0	0	0
CC2D2B	1	1	0	0	0	0	0	0	0	0	0	0	0	0	0	0	0	0	0	0	0
CAPN5	1	1	0	0	0	0	0	0	0	0	0	0	0	0	0	0	0	0	0	0	0
CAMTA1	1	1	0	0	0	0	0	0	0	0	0	0	0	0	0	0	0	0	0	0	0
CADPS	1	1	0	0	0	0	0	0	0	0	0	0	0	0	0	0	0	0	0	0	0
CACYBP	1	1	0	0	0	0	0	0	0	0	0	0	0	0	0	0	0	0	0	0	0
C9orf100	1	1	0	0	0	0	0	0	0	0	0	0	0	0	0	0	0	0	0	0	0
C6orf170	1	1	0	0	0	0	0	0	0	0	0	0	0	0	0	0	0	0	0	0	0
C5orf24	1	1	0	0	0	0	0	0	0	0	0	0	0	0	0	0	0	0	0	0	0
C4orf17	1	1	0	0	0	0	0	0	0	0	0	0	0	0	0	0	0	0	0	0	0
C2orf88	1	1	0	0	0	0	0	0	0	0	0	0	0	0	0	0	0	0	0	0	0
C20orf108	1	1	0	0	0	0	0	0	0	0	0	0	0	0	0	0	0	0	0	0	0
C1orf25	1	1	0	0	0	0	0	0	0	0	0	0	0	0	0	0	0	0	0	0	0
C1orf109	1	1	0	0	0	0	0	0	0	0	0	0	0	0	0	0	0	0	0	0	0
C18orf23	1	1	0	0	0	0	0	0	0	0	0	0	0	0	0	0	0	0	0	0	0
C17orf85	1	1	0	0	0	0	0	0	0	0	0	0	0	0	0	0	0	0	0	0	0
C16orf7	1	1	0	0	0	0	0	0	0	0	0	0	0	0	0	0	0	0	0	0	0
C14orf135	1	1	0	0	0	0	0	0	0	0	0	0	0	0	0	0	0	0	0	0	0
C11orf30	1	1	0	0	0	0	0	0	0	0	0	0	0	0	0	0	0	0	0	0	0
BX537432	1	1	0	0	0	0	0	0	0	0	0	0	0	0	0	0	0	0	0	0	0
BX111338	1	1	0	0	0	0	0	0	0	0	0	0	0	0	0	0	0	0	0	0	0
BU633501	1	1	0	0	0	0	0	0	0	0	0	0	0	0	0	0	0	0	0	0	0
BU617889	1	1	0	0	0	0	0	0	0	0	0	0	0	0	0	0	0	0	0	0	0
BQ272125	1	1	0	0	0	0	0	0	0	0	0	0	0	0	0	0	0	0	0	0	0
BOK	1	1	0	0	0	0	0	0	0	0	0	0	0	0	0	0	0	0	0	0	0
BICD1	1	1	0	0	0	0	0	0	0	0	0	0	0	0	0	0	0	0	0	0	0
BG775850	1	1	0	0	0	0	0	0	0	0	0	0	0	0	0	0	0	0	0	0	0
BG056597	1	1	0	0	0	0	0	0	0	0	0	0	0	0	0	0	0	0	0	0	0
BE467780	1	1	0	0	0	0	0	0	0	0	0	0	0	0	0	0	0	0	0	0	0
BCL2L1	1	1	0	0	0	0	0	0	0	0	0	0	0	0	0	0	0	0	0	0	0
BCAS4	1	1	0	0	0	0	0	0	0	0	0	0	0	0	0	0	0	0	0	0	0
BC110864	1	1	0	0	0	0	0	0	0	0	0	0	0	0	0	0	0	0	0	0	0
BC047110	1	1	0	0	0	0	0	0	0	0	0	0	0	0	0	0	0	0	0	0	0
BC042023	1	1	0	0	0	0	0	0	0	0	0	0	0	0	0	0	0	0	0	0	0
BC032091	1	1	0	0	0	0	0	0	0	0	0	0	0	0	0	0	0	0	0	0	0
BC028022	1	1	0	0	0	0	0	0	0	0	0	0	0	0	0	0	0	0	0	0	0
BC013025	1	1	0	0	0	0	0	0	0	0	0	0	0	0	0	0	0	0	0	0	0
BC007809	1	1	0	0	0	0	0	0	0	0	0	0	0	0	0	0	0	0	0	0	0
BC007552	1	1	0	0	0	0	0	0	0	0	0	0	0	0	0	0	0	0	0	0	0
BC002570	1	1	0	0	0	0	0	0	0	0	0	0	0	0	0	0	0	0	0	0	0
AY952884	1	1	0	0	0	0	0	0	0	0	0	0	0	0	0	0	0	0	0	0	0
AY358728	1	1	0	0	0	0	0	0	0	0	0	0	0	0	0	0	0	0	0	0	0
AY170823	1	1	0	0	0	0	0	0	0	0	0	0	0	0	0	0	0	0	0	0	0
ATP10D	1	1	0	0	0	0	0	0	0	0	0	0	0	0	0	0	0	0	0	0	0
ATG9A	1	1	0	0	0	0	0	0	0	0	0	0	0	0	0	0	0	0	0	0	0
ATG4D	1	1	0	0	0	0	0	0	0	0	0	0	0	0	0	0	0	0	0	0	0
ATG4B	1	1	0	0	0	0	0	0	0	0	0	0	0	0	0	0	0	0	0	0	0
ATAD5	1	1	0	0	0	0	0	0	0	0	0	0	0	0	0	0	0	0	0	0	0
ARNT2	1	1	0	0	0	0	0	0	0	0	0	0	0	0	0	0	0	0	0	0	0
ARID2	1	1	0	0	0	0	0	0	0	0	0	0	0	0	0	0	0	0	0	0	0
ARHGEF18	1	1	0	0	0	0	0	0	0	0	0	0	0	0	0	0	0	0	0	0	0
AP2S1	1	1	0	0	0	0	0	0	0	0	0	0	0	0	0	0	0	0	0	0	0
AP2A1	1	1	0	0	0	0	0	0	0	0	0	0	0	0	0	0	0	0	0	0	0
AP1S3	1	1	0	0	0	0	0	0	0	0	0	0	0	0	0	0	0	0	0	0	0
ANKS3	1	1	0	0	0	0	0	0	0	0	0	0	0	0	0	0	0	0	0	0	0
ANKRD9	1	1	0	0	0	0	0	0	0	0	0	0	0	0	0	0	0	0	0	0	0
ANKRD18B	1	1	0	0	0	0	0	0	0	0	0	0	0	0	0	0	0	0	0	0	0
ANKRD17	1	1	0	0	0	0	0	0	0	0	0	0	0	0	0	0	0	0	0	0	0
ANKRD12	1	1	0	0	0	0	0	0	0	0	0	0	0	0	0	0	0	0	0	0	0
AMMECR1	1	1	0	0	0	0	0	0	0	0	0	0	0	0	0	0	0	0	0	0	0
ALAS2	1	1	0	0	0	0	0	0	0	0	0	0	0	0	0	0	0	0	0	0	0
AL546498	1	1	0	0	0	0	0	0	0	0	0	0	0	0	0	0	0	0	0	0	0
AKT1S1	1	1	0	0	0	0	0	0	0	0	0	0	0	0	0	0	0	0	0	0	0
AKAP12	1	1	0	0	0	0	0	0	0	0	0	0	0	0	0	0	0	0	0	0	0
AK127378	1	1	0	0	0	0	0	0	0	0	0	0	0	0	0	0	0	0	0	0	0
AK123826	1	1	0	0	0	0	0	0	0	0	0	0	0	0	0	0	0	0	0	0	0
AK123439	1	1	0	0	0	0	0	0	0	0	0	0	0	0	0	0	0	0	0	0	0
AK098629	1	1	0	0	0	0	0	0	0	0	0	0	0	0	0	0	0	0	0	0	0
AK098126	1	1	0	0	0	0	0	0	0	0	0	0	0	0	0	0	0	0	0	0	0
AK096319	1	1	0	0	0	0	0	0	0	0	0	0	0	0	0	0	0	0	0	0	0
AK095707	1	1	0	0	0	0	0	0	0	0	0	0	0	0	0	0	0	0	0	0	0
AK026418	1	1	0	0	0	0	0	0	0	0	0	0	0	0	0	0	0	0	0	0	0
AK024868	1	1	0	0	0	0	0	0	0	0	0	0	0	0	0	0	0	0	0	0	0
AI887037	1	1	0	0	0	0	0	0	0	0	0	0	0	0	0	0	0	0	0	0	0
AI823874	1	1	0	0	0	0	0	0	0	0	0	0	0	0	0	0	0	0	0	0	0
AI285760	1	1	0	0	0	0	0	0	0	0	0	0	0	0	0	0	0	0	0	0	0
AI133411	1	1	0	0	0	0	0	0	0	0	0	0	0	0	0	0	0	0	0	0	0
AHSP	1	1	0	0	0	0	0	0	0	0	0	0	0	0	0	0	0	0	0	0	0
AHCTF1	1	1	0	0	0	0	0	0	0	0	0	0	0	0	0	0	0	0	0	0	0
AFAP1L2	1	1	0	0	0	0	0	0	0	0	0	0	0	0	0	0	0	0	0	0	0
AF178574	1	1	0	0	0	0	0	0	0	0	0	0	0	0	0	0	0	0	0	0	0
AF130065	1	1	0	0	0	0	0	0	0	0	0	0	0	0	0	0	0	0	0	0	0
AF085351	1	1	0	0	0	0	0	0	0	0	0	0	0	0	0	0	0	0	0	0	0
AF010144	1	1	0	0	0	0	0	0	0	0	0	0	0	0	0	0	0	0	0	0	0
AF009267	1	1	0	0	0	0	0	0	0	0	0	0	0	0	0	0	0	0	0	0	0
ADARB1	1	1	0	0	0	0	0	0	0	0	0	0	0	0	0	0	0	0	0	0	0
ADAMTSL2	1	1	0	0	0	0	0	0	0	0	0	0	0	0	0	0	0	0	0	0	0
ADAMTS16	1	1	0	0	0	0	0	0	0	0	0	0	0	0	0	0	0	0	0	0	0
ADAM22	1	1	0	0	0	0	0	0	0	0	0	0	0	0	0	0	0	0	0	0	0
ACTL6A	1	1	0	0	0	0	0	0	0	0	0	0	0	0	0	0	0	0	0	0	0
ACTG1	1	1	0	0	0	0	0	0	0	0	0	0	0	0	0	0	0	0	0	0	0
ACAA1	1	1	0	0	0	0	0	0	0	0	0	0	0	0	0	0	0	0	0	0	0
ABCA5	1	1	0	0	0	0	0	0	0	0	0	0	0	0	0	0	0	0	0	0	0
AB019568	1	1	0	0	0	0	0	0	0	0	0	0	0	0	0	0	0	0	0	0	0
AASDHPPT	1	1	0	0	0	0	0	0	0	0	0	0	0	0	0	0	0	0	0	0	0
AA188598	1	1	0	0	0	0	0	0	0	0	0	0	0	0	0	0	0	0	0	0	0
A_32_P87993	1	1	0	0	0	0	0	0	0	0	0	0	0	0	0	0	0	0	0	0	0
A_32_P8627	1	1	0	0	0	0	0	0	0	0	0	0	0	0	0	0	0	0	0	0	0
A_32_P78285	1	1	0	0	0	0	0	0	0	0	0	0	0	0	0	0	0	0	0	0	0
A_32_P71710	1	1	0	0	0	0	0	0	0	0	0	0	0	0	0	0	0	0	0	0	0
A_32_P69379	1	1	0	0	0	0	0	0	0	0	0	0	0	0	0	0	0	0	0	0	0
A_32_P64263	1	1	0	0	0	0	0	0	0	0	0	0	0	0	0	0	0	0	0	0	0
A_32_P62248	1	1	0	0	0	0	0	0	0	0	0	0	0	0	0	0	0	0	0	0	0
A_32_P3600	1	1	0	0	0	0	0	0	0	0	0	0	0	0	0	0	0	0	0	0	0
A_32_P35031	1	1	0	0	0	0	0	0	0	0	0	0	0	0	0	0	0	0	0	0	0
A_32_P32338	1	1	0	0	0	0	0	0	0	0	0	0	0	0	0	0	0	0	0	0	0
A_32_P29395	1	1	0	0	0	0	0	0	0	0	0	0	0	0	0	0	0	0	0	0	0
A_32_P225916	1	1	0	0	0	0	0	0	0	0	0	0	0	0	0	0	0	0	0	0	0
A_32_P208713	1	1	0	0	0	0	0	0	0	0	0	0	0	0	0	0	0	0	0	0	0
A_32_P20294	1	1	0	0	0	0	0	0	0	0	0	0	0	0	0	0	0	0	0	0	0
A_32_P191696	1	1	0	0	0	0	0	0	0	0	0	0	0	0	0	0	0	0	0	0	0
A_32_P191551	1	1	0	0	0	0	0	0	0	0	0	0	0	0	0	0	0	0	0	0	0
A_32_P179199	1	1	0	0	0	0	0	0	0	0	0	0	0	0	0	0	0	0	0	0	0
A_32_P171793	1	1	0	0	0	0	0	0	0	0	0	0	0	0	0	0	0	0	0	0	0
A_32_P167082	1	1	0	0	0	0	0	0	0	0	0	0	0	0	0	0	0	0	0	0	0
A_32_P155984	1	1	0	0	0	0	0	0	0	0	0	0	0	0	0	0	0	0	0	0	0
A_32_P153937	1	1	0	0	0	0	0	0	0	0	0	0	0	0	0	0	0	0	0	0	0
A_32_P15288	1	1	0	0	0	0	0	0	0	0	0	0	0	0	0	0	0	0	0	0	0
A_32_P13852	1	1	0	0	0	0	0	0	0	0	0	0	0	0	0	0	0	0	0	0	0
A_32_P136450	1	1	0	0	0	0	0	0	0	0	0	0	0	0	0	0	0	0	0	0	0
A_32_P122860	1	1	0	0	0	0	0	0	0	0	0	0	0	0	0	0	0	0	0	0	0
A_32_P122614	1	1	0	0	0	0	0	0	0	0	0	0	0	0	0	0	0	0	0	0	0
A_32_P115555	1	1	0	0	0	0	0	0	0	0	0	0	0	0	0	0	0	0	0	0	0
A_32_P106466	1	1	0	0	0	0	0	0	0	0	0	0	0	0	0	0	0	0	0	0	0
A_24_P943709	1	1	0	0	0	0	0	0	0	0	0	0	0	0	0	0	0	0	0	0	0
A_24_P932253	1	1	0	0	0	0	0	0	0	0	0	0	0	0	0	0	0	0	0	0	0
A_24_P930927	1	1	0	0	0	0	0	0	0	0	0	0	0	0	0	0	0	0	0	0	0
A_24_P916228	1	1	0	0	0	0	0	0	0	0	0	0	0	0	0	0	0	0	0	0	0
A_24_P853410	1	1	0	0	0	0	0	0	0	0	0	0	0	0	0	0	0	0	0	0	0
A_24_P846738	1	1	0	0	0	0	0	0	0	0	0	0	0	0	0	0	0	0	0	0	0
A_24_P831005	1	1	0	0	0	0	0	0	0	0	0	0	0	0	0	0	0	0	0	0	0
A_24_P826690	1	1	0	0	0	0	0	0	0	0	0	0	0	0	0	0	0	0	0	0	0
A_24_P754999	1	1	0	0	0	0	0	0	0	0	0	0	0	0	0	0	0	0	0	0	0
A_24_P745960	1	1	0	0	0	0	0	0	0	0	0	0	0	0	0	0	0	0	0	0	0
A_24_P7330	1	1	0	0	0	0	0	0	0	0	0	0	0	0	0	0	0	0	0	0	0
A_24_P717462	1	1	0	0	0	0	0	0	0	0	0	0	0	0	0	0	0	0	0	0	0
A_24_P659202	1	1	0	0	0	0	0	0	0	0	0	0	0	0	0	0	0	0	0	0	0
A_24_P552450	1	1	0	0	0	0	0	0	0	0	0	0	0	0	0	0	0	0	0	0	0
A_24_P401221	1	1	0	0	0	0	0	0	0	0	0	0	0	0	0	0	0	0	0	0	0
A_24_P392842	1	1	0	0	0	0	0	0	0	0	0	0	0	0	0	0	0	0	0	0	0
A_24_P375949	1	1	0	0	0	0	0	0	0	0	0	0	0	0	0	0	0	0	0	0	0
A_24_P337143	1	1	0	0	0	0	0	0	0	0	0	0	0	0	0	0	0	0	0	0	0
A_24_P289865	1	1	0	0	0	0	0	0	0	0	0	0	0	0	0	0	0	0	0	0	0
A_24_P28208	1	1	0	0	0	0	0	0	0	0	0	0	0	0	0	0	0	0	0	0	0
A_24_P281844	1	1	0	0	0	0	0	0	0	0	0	0	0	0	0	0	0	0	0	0	0
A_24_P25020	1	1	0	0	0	0	0	0	0	0	0	0	0	0	0	0	0	0	0	0	0
A_24_P203726	1	1	0	0	0	0	0	0	0	0	0	0	0	0	0	0	0	0	0	0	0
A_24_P186354	1	1	0	0	0	0	0	0	0	0	0	0	0	0	0	0	0	0	0	0	0
A_24_P15841	1	1	0	0	0	0	0	0	0	0	0	0	0	0	0	0	0	0	0	0	0
A_24_P15823	1	1	0	0	0	0	0	0	0	0	0	0	0	0	0	0	0	0	0	0	0
A_24_P144556	1	1	0	0	0	0	0	0	0	0	0	0	0	0	0	0	0	0	0	0	0
A_24_P136415	1	1	0	0	0	0	0	0	0	0	0	0	0	0	0	0	0	0	0	0	0
A_24_P118326	1	1	0	0	0	0	0	0	0	0	0	0	0	0	0	0	0	0	0	0	0
A_24_P112542	1	1	0	0	0	0	0	0	0	0	0	0	0	0	0	0	0	0	0	0	0
A_24_P101493	1	1	0	0	0	0	0	0	0	0	0	0	0	0	0	0	0	0	0	0	0
A_23_P141785	1	1	0	0	0	0	0	0	0	0	0	0	0	0	0	0	0	0	0	0	0
A_23_P136296	1	1	0	0	0	0	0	0	0	0	0	0	0	0	0	0	0	0	0	0	0
DDIT4	4	0	0	1	0	0	0	0	0	1	0	0	0	0	0	0	0	0	1	0	1
ABCA11P	3	0	0	0	0	0	1	0	0	0	1	0	0	0	0	0	0	0	0	0	1
NPAS2	3	0	0	0	1	0	1	0	0	0	0	0	0	0	0	0	0	0	0	1	0
C17orf55	4	0	0	0	1	0	0	0	0	0	1	0	0	0	0	0	0	1	1	0	0
ZNF395	2	0	0	0	0	0	0	0	0	0	0	1	0	0	0	0	1	0	0	0	0
RALGPS1	2	0	0	0	0	0	0	0	0	0	1	0	0	0	0	0	1	0	0	0	0
EIF4B	2	0	0	0	0	0	0	0	1	0	0	0	0	0	0	0	1	0	0	0	0
BHLHE41	2	0	0	0	1	0	0	0	0	0	0	0	0	0	0	0	1	0	0	0	0
TPM4	2	0	1	0	0	0	0	0	0	0	0	0	0	0	0	0	1	0	0	0	0
SLC4A1	2	1	0	0	0	0	0	0	0	0	0	0	0	0	0	0	1	0	0	0	0
A_24_P532730	2	1	0	0	0	0	0	0	0	0	0	0	0	0	0	0	1	0	0	0	0
UBQLN1	2	0	0	0	1	0	0	0	0	0	0	0	0	0	0	1	0	0	0	0	0
KIAA0753	2	0	0	0	1	0	0	0	0	0	0	0	0	0	0	1	0	0	0	0	0
CCL25	2	0	0	1	0	0	0	0	0	0	0	0	0	0	0	1	0	0	0	0	0
UBE2F	2	1	0	0	0	0	0	0	0	0	0	0	0	0	0	1	0	0	0	0	0
C4B	2	1	0	0	0	0	0	0	0	0	0	0	0	0	0	1	0	0	0	0	0
LPCAT1	2	0	0	1	0	0	0	0	0	0	0	0	0	0	1	0	0	0	0	0	0
TPM3	2	1	0	0	0	0	0	0	0	0	0	0	0	0	1	0	0	0	0	0	0
POGZ	2	1	0	0	0	0	0	0	0	0	0	0	0	0	1	0	0	0	0	0	0
DCP1B	2	1	0	0	0	0	0	0	0	0	0	0	0	0	1	0	0	0	0	0	0
BLZF1	2	1	0	0	0	0	0	0	0	0	0	0	0	0	1	0	0	0	0	0	0
PDE7B	2	0	0	0	0	0	0	0	0	1	0	1	0	0	0	0	0	0	0	0	0
D31828	2	0	0	0	0	0	0	0	0	1	0	1	0	0	0	0	0	0	0	0	0
CSDE1	2	0	0	0	0	0	0	0	0	1	0	1	0	0	0	0	0	0	0	0	0
C14orf153	2	0	0	0	0	0	0	0	0	1	0	1	0	0	0	0	0	0	0	0	0
TCF12	2	0	0	0	0	1	0	0	0	0	0	1	0	0	0	0	0	0	0	0	0
TAF3	2	0	0	0	0	1	0	0	0	0	0	1	0	0	0	0	0	0	0	0	0
PRSS33	2	0	0	0	0	1	0	0	0	0	0	1	0	0	0	0	0	0	0	0	0
PDIA3	2	0	0	0	0	1	0	0	0	0	0	1	0	0	0	0	0	0	0	0	0
IGLL1	2	0	0	0	0	1	0	0	0	0	0	1	0	0	0	0	0	0	0	0	0
FKBP1A	2	0	0	0	0	1	0	0	0	0	0	1	0	0	0	0	0	0	0	0	0
A_24_P75708	2	0	0	0	0	1	0	0	0	0	0	1	0	0	0	0	0	0	0	0	0
TAF2	2	1	0	0	0	0	0	0	0	0	0	1	0	0	0	0	0	0	0	0	0
SLC41A1	2	1	0	0	0	0	0	0	0	0	0	1	0	0	0	0	0	0	0	0	0
UBE2K	2	0	0	0	0	0	0	0	0	1	1	0	0	0	0	0	0	0	0	0	0
AJ009817	2	0	0	0	0	0	0	0	0	1	1	0	0	0	0	0	0	0	0	0	0
AF060170	2	0	0	0	0	0	0	0	0	1	1	0	0	0	0	0	0	0	0	0	0
STYX	2	0	0	0	0	0	0	0	0	0	1	0	1	0	0	0	0	0	0	0	0
SLC35E3	2	0	0	0	0	0	0	0	0	0	1	0	1	0	0	0	0	0	0	0	0
DISP1	2	0	0	0	0	0	0	0	0	0	1	0	1	0	0	0	0	0	0	0	0
A_24_P152325	2	0	0	0	0	0	0	0	0	0	1	0	1	0	0	0	0	0	0	0	0
ZCCHC7	2	0	0	0	1	0	0	0	0	0	1	0	0	0	0	0	0	0	0	0	0
VMO1	2	0	0	0	1	0	0	0	0	0	1	0	0	0	0	0	0	0	0	0	0
IL5RA	2	0	0	0	1	0	0	0	0	0	1	0	0	0	0	0	0	0	0	0	0
FLJ40125	2	0	0	0	1	0	0	0	0	0	1	0	0	0	0	0	0	0	0	0	0
C8orf39	2	0	0	0	1	0	0	0	0	0	1	0	0	0	0	0	0	0	0	0	0
BC020376	2	0	0	0	1	0	0	0	0	0	1	0	0	0	0	0	0	0	0	0	0
ABCA1	2	0	0	0	1	0	0	0	0	0	1	0	0	0	0	0	0	0	0	0	0
A_24_P866484	2	0	0	0	1	0	0	0	0	0	1	0	0	0	0	0	0	0	0	0	0
RHD	2	0	0	1	0	0	0	0	0	0	1	0	0	0	0	0	0	0	0	0	0
PWP2	2	0	0	0	0	0	1	0	0	0	1	0	0	0	0	0	0	0	0	0	0
A_23_P170551	2	0	0	0	0	0	1	0	0	0	1	0	0	0	0	0	0	0	0	0	0
TPR	2	1	0	0	0	0	0	0	0	0	1	0	0	0	0	0	0	0	0	0	0
STAB1	2	1	0	0	0	0	0	0	0	0	1	0	0	0	0	0	0	0	0	0	0
PABPC1	2	1	0	0	0	0	0	0	0	0	1	0	0	0	0	0	0	0	0	0	0
SVOPL	2	0	0	1	0	0	0	0	0	1	0	0	0	0	0	0	0	0	0	0	0
RP9P	2	0	0	1	0	0	0	0	0	1	0	0	0	0	0	0	0	0	0	0	0
NFKBID	2	0	0	1	0	0	0	0	0	1	0	0	0	0	0	0	0	0	0	0	0
NFKB2	2	0	0	1	0	0	0	0	0	1	0	0	0	0	0	0	0	0	0	0	0
POLE3	2	1	0	0	0	0	0	0	0	1	0	0	0	0	0	0	0	0	0	0	0
LARS	2	0	0	0	0	0	1	0	0	0	0	0	1	0	0	0	0	0	0	0	0
AP3M2	2	0	0	0	0	0	1	0	0	0	0	0	1	0	0	0	0	0	0	0	0
ANK3	2	0	0	0	0	0	1	0	0	0	0	0	1	0	0	0	0	0	0	0	0
UTP20	2	1	0	0	0	0	0	0	0	0	0	0	1	0	0	0	0	0	0	0	0
OTUD3	2	1	0	0	0	0	0	0	0	0	0	0	1	0	0	0	0	0	0	0	0
ANKRD11	2	1	0	0	0	0	0	0	0	0	0	0	1	0	0	0	0	0	0	0	0
LOC284232	2	0	0	0	0	0	0	1	1	0	0	0	0	0	0	0	0	0	0	0	0
C21orf81	2	0	0	0	0	0	0	1	1	0	0	0	0	0	0	0	0	0	0	0	0
PRMT7	2	0	0	0	1	0	0	0	1	0	0	0	0	0	0	0	0	0	0	0	0
PIP5K1A	2	0	0	0	1	0	0	0	1	0	0	0	0	0	0	0	0	0	0	0	0
C21orf15	2	0	0	1	0	0	0	0	1	0	0	0	0	0	0	0	0	0	0	0	0
FAM71E1	2	1	0	0	0	0	0	0	1	0	0	0	0	0	0	0	0	0	0	0	0
PCSK5	2	0	0	1	0	1	0	0	0	0	0	0	0	0	0	0	0	0	0	0	0
MS4A3	2	0	0	1	0	1	0	0	0	0	0	0	0	0	0	0	0	0	0	0	0
MAP4K5	2	0	0	1	0	1	0	0	0	0	0	0	0	0	0	0	0	0	0	0	0
ZMYM6	2	1	0	0	0	1	0	0	0	0	0	0	0	0	0	0	0	0	0	0	0
LDLR	3	0	0	1	1	0	0	0	0	0	0	0	0	0	0	0	0	1	0	0	0
ZMAT3	2	0	0	1	1	0	0	0	0	0	0	0	0	0	0	0	0	0	0	0	0
ZCCHC4	2	0	0	1	1	0	0	0	0	0	0	0	0	0	0	0	0	0	0	0	0
TTC17	2	0	0	1	1	0	0	0	0	0	0	0	0	0	0	0	0	0	0	0	0
TCN1	2	0	0	1	1	0	0	0	0	0	0	0	0	0	0	0	0	0	0	0	0
RBM28	2	0	0	1	1	0	0	0	0	0	0	0	0	0	0	0	0	0	0	0	0
PTK2	2	0	0	1	1	0	0	0	0	0	0	0	0	0	0	0	0	0	0	0	0
PHACTR1	2	0	0	1	1	0	0	0	0	0	0	0	0	0	0	0	0	0	0	0	0
NPAS1	2	0	0	1	1	0	0	0	0	0	0	0	0	0	0	0	0	0	0	0	0
MYADML	2	0	0	1	1	0	0	0	0	0	0	0	0	0	0	0	0	0	0	0	0
MANEAL	2	0	0	1	1	0	0	0	0	0	0	0	0	0	0	0	0	0	0	0	0
LOC390705	2	0	0	1	1	0	0	0	0	0	0	0	0	0	0	0	0	0	0	0	0
ISL2	2	0	0	1	1	0	0	0	0	0	0	0	0	0	0	0	0	0	0	0	0
HSD11B2	2	0	0	1	1	0	0	0	0	0	0	0	0	0	0	0	0	0	0	0	0
GLS2	2	0	0	1	1	0	0	0	0	0	0	0	0	0	0	0	0	0	0	0	0
DOK5	2	0	0	1	1	0	0	0	0	0	0	0	0	0	0	0	0	0	0	0	0
CSNK1E	2	0	0	1	1	0	0	0	0	0	0	0	0	0	0	0	0	0	0	0	0
CR614418	2	0	0	1	1	0	0	0	0	0	0	0	0	0	0	0	0	0	0	0	0
CCDC93	2	0	0	1	1	0	0	0	0	0	0	0	0	0	0	0	0	0	0	0	0
CCDC17	2	0	0	1	1	0	0	0	0	0	0	0	0	0	0	0	0	0	0	0	0
BC051879	2	0	0	1	1	0	0	0	0	0	0	0	0	0	0	0	0	0	0	0	0
ANKMY1	2	0	0	1	1	0	0	0	0	0	0	0	0	0	0	0	0	0	0	0	0
AK098417	2	0	0	1	1	0	0	0	0	0	0	0	0	0	0	0	0	0	0	0	0
AK095439	2	0	0	1	1	0	0	0	0	0	0	0	0	0	0	0	0	0	0	0	0
A_32_P167208	2	0	0	1	1	0	0	0	0	0	0	0	0	0	0	0	0	0	0	0	0
PANX2	2	0	0	0	1	0	1	0	0	0	0	0	0	0	0	0	0	0	0	0	0
NCRNA00181	2	0	0	0	1	0	1	0	0	0	0	0	0	0	0	0	0	0	0	0	0
BLNK	2	0	0	0	1	0	1	0	0	0	0	0	0	0	0	0	0	0	0	0	0
BC034812	2	0	0	0	1	0	1	0	0	0	0	0	0	0	0	0	0	0	0	0	0
TSGA10	2	1	0	0	1	0	0	0	0	0	0	0	0	0	0	0	0	0	0	0	0
LRRC1	2	1	0	0	1	0	0	0	0	0	0	0	0	0	0	0	0	0	0	0	0
HBD	2	1	0	0	1	0	0	0	0	0	0	0	0	0	0	0	0	0	0	0	0
CA8	2	1	0	0	1	0	0	0	0	0	0	0	0	0	0	0	0	0	0	0	0
ZNF19	2	0	0	1	0	0	1	0	0	0	0	0	0	0	0	0	0	0	0	0	0
A_32_P36905	2	0	0	1	0	0	1	0	0	0	0	0	0	0	0	0	0	0	0	0	0
HIST1H4K	2	0	1	1	0	0	0	0	0	0	0	0	0	0	0	0	0	0	0	0	0
A_32_P44916	2	1	0	1	0	0	0	0	0	0	0	0	0	0	0	0	0	0	0	0	0
A_32_P159023	2	1	0	1	0	0	0	0	0	0	0	0	0	0	0	0	0	0	0	0	0
KRTAP4-2	2	0	1	0	0	0	1	0	0	0	0	0	0	0	0	0	0	0	0	0	0
C6orf204	2	0	1	0	0	0	1	0	0	0	0	0	0	0	0	0	0	0	0	0	0
ARNTL	4	0	0	1	1	0	0	0	0	0	0	1	0	0	0	0	0	0	0	1	0
MAK10	3	0	0	0	0	0	0	0	0	0	1	1	1	0	0	0	0	0	0	0	0
LOC729683	3	0	0	0	1	0	0	0	0	0	1	1	0	0	0	0	0	0	0	0	0
TDG	3	0	0	0	0	1	0	0	0	1	0	1	0	0	0	0	0	0	0	0	0
ENST00000370659	3	0	0	0	0	1	0	0	0	1	0	1	0	0	0	0	0	0	0	0	0
LOC644456	3	0	0	0	0	0	1	0	0	1	0	1	0	0	0	0	0	0	0	0	0
PPM1K	3	0	0	1	0	1	0	0	0	0	0	1	0	0	0	0	0	0	0	0	0
ELL3	3	0	0	1	0	1	0	0	0	0	0	1	0	0	0	0	0	0	0	0	0
POP1	3	0	0	0	0	1	0	0	0	1	1	0	0	0	0	0	0	0	0	0	0
GAS2L2	3	0	0	1	0	0	0	0	0	1	1	0	0	0	0	0	0	0	0	0	0
DUSP22	3	0	0	1	0	0	0	0	0	1	1	0	0	0	0	0	0	0	0	0	0
C4orf42	3	0	0	0	0	0	1	0	0	0	1	0	1	0	0	0	0	0	0	0	0
CEP97	3	1	0	0	0	0	0	0	0	0	1	0	1	0	0	0	0	0	0	0	0
PRKAR2A	3	0	0	1	1	0	0	0	0	0	1	0	0	0	0	0	0	0	0	0	0
POMT1	3	0	0	1	1	0	0	0	0	0	1	0	0	0	0	0	0	0	0	0	0
ITGAD	3	0	0	1	1	0	0	0	0	0	1	0	0	0	0	0	0	0	0	0	0
EFHD1	3	0	0	1	1	0	0	0	0	0	1	0	0	0	0	0	0	0	0	0	0
AF130054	3	0	0	1	1	0	0	0	0	0	1	0	0	0	0	0	0	0	0	0	0
A_24_P914208	3	0	0	1	1	0	0	0	0	0	1	0	0	0	0	0	0	0	0	0	0
TKTL1	3	1	0	0	1	0	0	0	0	0	1	0	0	0	0	0	0	0	0	0	0
INPP5F	3	0	0	1	0	1	0	0	0	1	0	0	0	0	0	0	0	0	0	0	0
BC032585	3	0	0	1	1	0	0	0	0	1	0	0	0	0	0	0	0	0	0	0	0
PIK3R3	3	0	1	1	0	0	0	0	0	1	0	0	0	0	0	0	0	0	0	0	0
SELK	3	1	0	1	0	0	0	0	0	1	0	0	0	0	0	0	0	0	0	0	0
PARM1	3	0	1	0	0	0	1	0	0	1	0	0	0	0	0	0	0	0	0	0	0
ERC1	3	0	0	0	0	1	1	0	0	0	0	0	1	0	0	0	0	0	0	0	0
THBS4	3	0	0	1	0	0	1	0	0	0	0	0	1	0	0	0	0	0	0	0	0
CCDC144NL	3	0	1	0	0	0	1	0	0	0	0	0	1	0	0	0	0	0	0	0	0
TMSL3	3	0	0	1	1	1	0	0	0	0	0	0	0	0	0	0	0	0	0	0	0
EXOC5	3	0	0	1	1	0	1	0	0	0	0	0	0	0	0	0	0	0	0	0	0
BBS9	3	1	0	0	1	0	1	0	0	0	0	0	0	0	0	0	0	0	0	0	0
REST	4	0	0	0	0	0	0	0	0	1	1	1	1	0	0	0	0	0	0	0	0
MPP3	4	0	0	1	0	0	0	0	0	1	1	1	0	0	0	0	0	0	0	0	0
PALLD	4	0	0	1	0	1	0	0	0	1	0	1	0	0	0	0	0	0	0	0	0
GPR172A	4	0	0	1	1	1	0	0	0	0	0	1	0	0	0	0	0	0	0	0	0
LSG1	4	0	0	1	1	1	1	0	0	0	0	0	0	0	0	0	0	0	0	0	0
PPP1R13B	6	0	0	0	1	0	1	0	0	1	1	1	1	0	0	0	0	0	0	0	0
CRTAP	6	0	0	1	1	1	0	0	0	1	1	1	0	0	0	0	0	0	0	0	0
HECTD3	6	0	1	1	1	1	0	0	0	1	0	1	0	0	0	0	0	0	0	0	0
BRUNOL6	6	0	0	1	1	1	1	0	0	1	1	0	0	0	0	0	0	0	0	0	0
